# Supplementary material for: UHRF1 is a mediator of KRAS driven oncogenesis in lung adenocarcinoma
Source: Nat Commun. 2023 Jul 5;14:3966. doi: 10.1038/s41467-023-39591-2 (PMC10322837; doi:10.1038/s41467-023-39591-2)
Supplement: Supplementary file 4 — Supplementary Data 1-12 [file 41467_2023_39591_MOESM4_ESM.xlsx]

## Sheet: Data_S1
Supplementary Data 1: List of targets included in the "KRAS effectors" shRNA library.
Mouse.symbol	Human.Symbol	Library.name	Subset
Akt1	AKT1	KRAS effectors	Known RAS pathway gene
Mapk1	MAPK1	KRAS effectors	Known RAS pathway gene
Ralgds	RALGDS	KRAS effectors	Known RAS pathway gene
Rasa1	RASA1	KRAS effectors	Known RAS pathway gene
Sqstm1	SQSTM1	KRAS effectors	Known RAS pathway gene
Nup205	NUP205	KRAS effectors	Negative control
Trp53	TP53	KRAS effectors	Negative control
Dusp13	DUSP13	KRAS effectors	Negative control
Higd2a	HIGD2B	KRAS effectors	Negative control
Mab21l2	MAB21L2	KRAS effectors	Negative control
Oas2	OAS2	KRAS effectors	Negative control
Pdcd2	PDCD2	KRAS effectors	Negative control
Slc20a2	SLC20A2	KRAS effectors	Negative control
Slc25a34	SLC25A34	KRAS effectors	Negative control
Zbtb8b	ZBTB8B	KRAS effectors	Negative control
Tbk1	TBK1	KRAS effectors	Positive control
Chuk	CHUK	KRAS effectors	Candidate KRAS interactors
Dvl2	DVL2	KRAS effectors	Candidate KRAS interactors
Faf2	FAF2	KRAS effectors	Candidate KRAS interactors
Ikbkb	IKBKB	KRAS effectors	Candidate KRAS interactors
Map3k3	MAP3K3	KRAS effectors	Candidate KRAS interactors
Myo9a	MYO9A	KRAS effectors	Candidate KRAS interactors
Nfatc2ip	NFATC2IP	KRAS effectors	Candidate KRAS interactors
Nsfl1c	NSFL1C	KRAS effectors	Candidate KRAS interactors
Ptk2	PTK2	KRAS effectors	Candidate KRAS interactors
Rad23a	RAD23A	KRAS effectors	Candidate KRAS interactors
Radil	RADIL	KRAS effectors	Candidate KRAS interactors
Rapgef4	RAPGEF4	KRAS effectors	Candidate KRAS interactors
Rassf8	RASSF8	KRAS effectors	Candidate KRAS interactors
Rgl3	RGL3	KRAS effectors	Candidate KRAS interactors
Rgs12	RGS12	KRAS effectors	Candidate KRAS interactors
Tbcb	TBCB	KRAS effectors	Candidate KRAS interactors
Tbce	TBCE	KRAS effectors	Candidate KRAS interactors
Tbcel	TBCEL	KRAS effectors	Candidate KRAS interactors
Tln1	TLN1	KRAS effectors	Candidate KRAS interactors
Ubl4b	UBL4B	KRAS effectors	Candidate KRAS interactors
Ubqln2	UBQLN2	KRAS effectors	Candidate KRAS interactors
Uhrf1	UHRF1	KRAS effectors	Candidate KRAS interactors
Uhrf2	UHRF2	KRAS effectors	Candidate KRAS interactors
Abl1	ABL1	KRAS effectors	OncoSig predictions
Appl1	APPL1	KRAS effectors	OncoSig predictions
Arhgap26	ARHGAP26	KRAS effectors	OncoSig predictions
Arhgdia	ARHGDIA	KRAS effectors	OncoSig predictions
Arhgef1	ARHGEF1	KRAS effectors	OncoSig predictions
Ipo7	IPO7	KRAS effectors	OncoSig predictions
Map3k6	MAP3K6	KRAS effectors	OncoSig predictions
Mink1	MINK1	KRAS effectors	OncoSig predictions
Rab1	RAB1	KRAS effectors	OncoSig predictions
Rab13	RAB13	KRAS effectors	OncoSig predictions
Rab14	RAB14	KRAS effectors	OncoSig predictions
Rab25	RAB25	KRAS effectors	OncoSig predictions
Rab27a	RAB27A	KRAS effectors	OncoSig predictions
Rab3d	RAB3D	KRAS effectors	OncoSig predictions
Rab8a	RAB8A	KRAS effectors	OncoSig predictions
Rhog	RHOG	KRAS effectors	OncoSig predictions
Rhot1	RHOT1	KRAS effectors	OncoSig predictions
Rps6ka5	RPS6KA5	KRAS effectors	OncoSig predictions
Rras2	RRAS2	KRAS effectors	OncoSig predictions
Tbc1d4	TBC1D4	KRAS effectors	OncoSig predictions
Vav3	VAV3	KRAS effectors	OncoSig predictions
Ywhah	YWHAH	KRAS effectors	OncoSig predictions

## Sheet: Data_S2
Supplementary Data 2: List of targets included in the "KRAS interactors" shRNA library.
Bait	Prey.Human.Symbol	Mouse.symbol	Subset	Mean	logp	Background Values	Qualifier	FDR	NSAF
KRAS	ATP2A2	Atp2a2	PPI	2.66959	0.987495	-3.704884922143334|-4.414081723290688|-3.0210037359602295|-2.6362780356889637|-3.692263552784755|-3.748553360179031|-3.5662456160204776|-3.7978264865418256|-3.3917980267335204|-3.4202228922442117|-5.016666666666667|-3.810190752890942|-4.30261760971275|-3.637576108124266|-4.4521195126563295|-4.230193583158879|-3.2885092590081713|-4.07869583082269|-3.9643639807477036|-3.432967536888182|-3.795994753…	gdp	0.102921	-2.66959
KRAS	ATP2A2	Atp2a2	PPI	2.94935	0.539903	-3.704884922143334|-2.992605090434023|-4.414081723290688|-3.0210037359602295|-2.6362780356889637|-3.692263552784755|-2.9463385603329364|-3.748553360179031|-3.5662456160204776|-3.7978264865418256|-3.016003254652997|-3.3917980267335204|-3.4202228922442117|-5.016666666666667|-3.810190752890942|-4.30261760971275|-2.6587884337282888|-3.637576108124266|-4.4521195126563295|-4.230193583158879|-3.28850925…	gtp	0.288468	-2.94935
KRAS	CSE1L	Cse1l	PPI	2.72679	0.814565	-3.704884922143334|-4.414081723290688|-2.5891881899113613|-3.9176729330907247|-3.6583880154079247|-3.748553360179031|-3.5662456160204776|-4.542102199548639|-3.2531871388366773|-3.5807273996353723|-5.016666666666667|-3.60022395645843|-4.402068039058379|-4.10631013272977|-2.986880211120512|-4.230193583158879|-3.407862097727518|-4.0020550011126375|-3.9643639807477036|-3.3990919995113518|-3.093112434…	gdp	0.153262	-2.72679
KRAS	CSE1L	Cse1l	PPI	2.82956	0.665187	-3.704884922143334|-3.785729370978653|-4.414081723290688|-2.5891881899113613|-3.9176729330907247|-3.6583880154079247|-3.04140450201808|-3.748553360179031|-3.5662456160204776|-4.542102199548639|-3.3923021823652157|-3.2531871388366773|-3.5807273996353723|-5.016666666666667|-3.60022395645843|-4.402068039058379|-2.661125069005903|-4.10631013272977|-2.986880211120512|-4.230193583158879|-3.407862097727…	gtp	0.216179	-2.82956
KRAS	FANCI	Fanci	PPI	2.87285	0.651684	-3.704884922143334|-4.414081723290688|-2.968283344948753|-2.910307897139509|-4.3090343761138215|-3.748553360179031|-3.5662456160204776|-4.504773940219979|-3.1099433802131484|-3.943680364793653|-5.016666666666667|-3.313018223913171|-4.841861034449382|-4.34452356180242|-4.01776355026989|-4.230193583158879|-3.499200447526402|-4.140818000839659|-3.9643639807477036|-3.2746135644637926|-3.8387600456550…	gdp	0.223006	-2.87285
KRAS	FANCI	Fanci	PPI	2.89663	0.615258	-3.704884922143334|-3.4271677298977257|-4.414081723290688|-2.968283344948753|-2.910307897139509|-4.3090343761138215|-2.9425244849455137|-3.748553360179031|-3.5662456160204776|-4.504773940219979|-3.707156441147919|-3.1099433802131484|-3.943680364793653|-5.016666666666667|-3.313018223913171|-4.841861034449382|-2.7067710447420077|-4.34452356180242|-4.01776355026989|-4.230193583158879|-3.499200447526…	gtp	0.242517	-2.89663
KRAS	FKBP8	Fkbp8	PPI	3.45948	0.464822	-3.704884922143334|-3.2717396711415256|-3.3762931624012884|-3.355039186668277|-2.921763095652166|-4.112213632199396|-3.0994400872110726|-3.748553360179031|-3.5662456160204776|-4.006923200641573|-2.836919797369863|-3.4839249338962435|-4.411971357954279|-5.016666666666667|-4.153986040888145|-4.30261760971275|-3.48767390611643|-3.8466728222240136|-4.059156235428115|-4.271586268317105|-3.509505196407…	gtp	0.342908	-3.45948
KRAS	FKBP8	Fkbp8	PPI	3.5438	0.460088	-3.704884922143334|-3.3762931624012884|-3.355039186668277|-2.921763095652166|-4.112213632199396|-3.748553360179031|-3.5662456160204776|-4.006923200641573|-3.4839249338962435|-4.411971357954279|-5.016666666666667|-4.153986040888145|-4.30261760971275|-3.8466728222240136|-4.059156235428115|-4.271586268317105|-3.5095051964076265|-4.07869583082269|-3.9643639807477036|-4.119185505707592|-3.838760045655…	gdp	0.346667	-3.5438
KRAS	FNTA	Fnta	PPI	2.43697	3.45427	-3.704884922143334|-4.414081723290688|-3.4943457028060867|-3.9943137628007777|-4.3718509427051515|-3.748553360179031|-3.5662456160204776|-3.333316360136527|-4.697804753841324|-4.972638664124016|-5.016666666666667|-4.153986040888145|-4.30261760971275|-3.809888079306142|-4.01776355026989|-3.4566502750155896|-4.125932967265099|-4.07869583082269|-3.9643639807477036|-4.077792820549367|-3.8387600456550…	gdp	0.000351346	-2.43697
KRAS	FNTA	Fnta	PPI	2.43369	2.59925	-3.704884922143334|-3.234954928223654|-4.414081723290688|-3.4943457028060867|-3.9943137628007777|-4.3718509427051515|-4.54940909588712|-3.748553360179031|-3.5662456160204776|-3.333316360136527|-4.314041052089526|-4.697804753841324|-4.972638664124016|-5.016666666666667|-4.153986040888145|-4.30261760971275|-3.9234024756778676|-3.809888079306142|-4.01776355026989|-3.4566502750155896|-4.1259329672650…	gtp	0.0025162	-2.43369
KRAS	HAX1	Hax1	PPI	2.89558	0.667095	-3.704884922143334|-3.945560640332943|-2.8829139794417067|-2.1547248175712967|-2.882140560677469|-3.748553360179031|-3.5662456160204776|-4.44265177020301|-2.672981170116292|-3.261079532479977|-5.016666666666667|-3.5093736988747195|-3.436156518082967|-4.10631013272977|-4.01776355026989|-4.062702495865116|-3.050743950739038|-4.07869583082269|-3.9643639807477036|-2.9560592238162786|-3.83876004565509…	gdp	0.215231	-2.89558
KRAS	HAX1	Hax1	PPI	2.85265	0.482479	-3.704884922143334|-2.983674652641912|-3.945560640332943|-2.8829139794417067|-2.1547248175712967|-2.882140560677469|-2.489823405902876|-3.748553360179031|-3.5662456160204776|-4.44265177020301|-2.7486099561237243|-2.672981170116292|-3.261079532479977|-5.016666666666667|-3.5093736988747195|-3.436156518082967|-2.801668878944779|-4.10631013272977|-4.01776355026989|-4.062702495865116|-3.05074395073903…	gtp	0.329246	-2.85265
KRAS	HNRNPF	Hnrnpf	PPI	2.68608	0.478855	-2.8458117641357643|-3.458098552275062|-3.2907165408638126|-2.5198166519072642|-3.0936484769556065|-3.748553360179031|-3.008202453676889|-3.3727252468805475|-2.8280077304419815|-3.2762928036141465|-5.016666666666667|-2.294912882880576|-3.232691086390287|-2.703168930371924|-3.459720387926301|-2.5338477226490097|-2.646827914131231|-4.122712659807064|-3.5312595550124146|-2.5307450425072417|-3.838760…	gdp	0.332005	-2.68608
KRAS	HNRNPF	Hnrnpf	PPI	3.02277	0.296487	-2.8458117641357643|-2.8941525732560685|-3.458098552275062|-3.2907165408638126|-2.5198166519072642|-3.0936484769556065|-2.6691466388096123|-3.748553360179031|-3.008202453676889|-3.3727252468805475|-2.3494577093119817|-2.8280077304419815|-3.2762928036141465|-5.016666666666667|-2.294912882880576|-3.232691086390287|-2.490298049942579|-2.703168930371924|-3.459720387926301|-2.5338477226490097|-2.64682…	gtp	0.505258	-3.02277
KRAS	HSD17B12	Hsd17b12	PPI	2.98319	0.465496	-3.704884922143334|-3.188077013903174|-2.480442161142164|-2.835255843043877|-3.212793022948251|-3.748553360179031|-3.5662456160204776|-3.3213824113355095|-2.791853277431222|-3.0294391302942847|-5.016666666666667|-3.1710193801869258|-3.523770931667455|-2.7476798580676647|-3.0347968895686703|-3.1089242242913784|-3.388235837540125|-4.07869583082269|-3.8844873070384276|-3.5207948921204286|-3.05991336…	gdp	0.342377	-2.98319
KRAS	HSD17B12	Hsd17b12	PPI	3.03718	0.413386	-3.704884922143334|-3.849440316610043|-3.188077013903174|-2.480442161142164|-2.835255843043877|-3.212793022948251|-2.925464377827568|-3.748553360179031|-3.5662456160204776|-3.3213824113355095|-3.2799218689409244|-2.791853277431222|-3.0294391302942847|-5.016666666666667|-3.1710193801869258|-3.523770931667455|-2.3811278040696355|-2.7476798580676647|-3.0347968895686703|-3.1089242242913784|-3.3882358…	gtp	0.386024	-3.03718
KRAS	IRS4	Irs4	PPI	2.58444	0.498661	-3.0540976730458915|-4.414081723290688|-3.1257400680176617|-2.183158038910487|-3.097814403209809|-3.748553360179031|-3.050156940820491|-2.8815959494865013|-1.855007912090212|-3.307610975911964|-5.016666666666667|-2.915862057283447|-4.3508003649513265|-3.269886306670416|-3.024553620350241|-3.4544675974531374|-4.422355020688726|-4.302969845116948|-3.9643639807477036|-2.586063491208826|-2.8199960112…	gdp	0.317204	-2.58444
KRAS	IRS4	Irs4	PPI	2.51202	0.467001	-3.0540976730458915|-3.007462968935339|-4.414081723290688|-3.1257400680176617|-2.183158038910487|-3.097814403209809|-2.488125801173604|-3.748553360179031|-3.050156940820491|-2.8815959494865013|-2.2572816991360556|-1.855007912090212|-3.307610975911964|-5.016666666666667|-2.915862057283447|-4.3508003649513265|-2.423400620371336|-3.269886306670416|-3.024553620350241|-3.4544675974531374|-4.4223550206…	gtp	0.341192	-2.51202
KRAS	MAD2L1	Mad2l1	PPI	2.72824	0.940775	-3.704884922143334|-3.549744325290761|-3.3523990905020686|-2.6528551100811884|-2.933482276977506|-3.748553360179031|-3.5662456160204776|-3.481404359195027|-2.9441656533350873|-3.756118748012727|-5.016666666666667|-3.046610594201924|-3.0403402030407856|-3.543002730393824|-4.01776355026989|-3.1897649261032717|-3.0139495783385235|-4.07869583082269|-3.9643639807477036|-3.21345542254944|-3.83876004565…	gdp	0.114611	-2.72824
KRAS	MAD2L1	Mad2l1	PPI	2.75787	0.613958	-3.704884922143334|-3.269099574975317|-3.549744325290761|-3.3523990905020686|-2.6528551100811884|-2.933482276977506|-3.0830117065592306|-3.748553360179031|-3.5662456160204776|-3.481404359195027|-2.8476436627616364|-2.9441656533350873|-3.756118748012727|-5.016666666666667|-3.046610594201924|-3.0403402030407856|-3.1840038142862404|-3.543002730393824|-4.01776355026989|-3.1897649261032717|-3.01394957…	gtp	0.243244	-2.75787
KRAS	MAN1B1	Man1b1	PPI	3.59676	0.539693	-3.704884922143334|-3.6053463852610257|-3.6632736555756393|-2.866819662146703|-4.3718509427051515|-3.748553360179031|-3.5662456160204776|-4.44265177020301|-3.3247979853731|-4.641024580814016|-5.016666666666667|-3.9473106941864455|-4.30261760971275|-4.10631013272977|-4.01776355026989|-4.230193583158879|-3.488680946050764|-4.07869583082269|-3.9643639807477036|-4.077792820549367|-3.838760045655092|-…	gdp	0.288607	-3.59676
KRAS	MON2	Mon2	PPI	2.97945	0.987495	-3.704884922143334|-4.414081723290688|-3.121683760499506|-3.6932065523651643|-4.246834991325219|-3.748553360179031|-3.5662456160204776|-4.7947570735427405|-3.3824571042911007|-4.4216539804718025|-5.016666666666667|-4.153986040888145|-3.955752908716461|-4.282324177013819|-4.36986885360962|-4.230193583158879|-3.43203764320625|-4.07869583082269|-3.9643639807477036|-3.6169847672462416|-3.838760045655…	gdp	0.102921	-2.97945
KRAS	MON2	Mon2	PPI	2.95728	0.944479	-3.704884922143334|-3.7373542493087735|-4.414081723290688|-3.121683760499506|-3.6932065523651643|-4.246834991325219|-3.3764695921900048|-3.748553360179031|-3.5662456160204776|-4.7947570735427405|-3.475814657258964|-3.3824571042911007|-4.4216539804718025|-5.016666666666667|-4.153986040888145|-3.955752908716461|-3.0580238348036914|-4.282324177013819|-4.36986885360962|-4.230193583158879|-3.432037643…	gtp	0.113637	-2.95728
KRAS	NUP188	Nup188	PPI	3.21178	0.932547	-3.704884922143334|-4.297045536406296|-4.414081723290688|-4.158496302316691|-3.9943137628007777|-4.7395794887921285|-3.713017659318172|-3.748553360179031|-3.5662456160204776|-4.44265177020301|-4.681769598176502|-3.8752016017580093|-4.562215959827349|-5.016666666666667|-4.153986040888145|-4.670346155799726|-3.5507683322706|-4.10631013272977|-4.01776355026989|-4.230193583158879|-3.886993579783759|-…	gtp	0.116803	-3.21178
KRAS	NUP188	Nup188	PPI	3.39301	0.668789	-3.704884922143334|-4.414081723290688|-4.158496302316691|-3.9943137628007777|-4.7395794887921285|-3.748553360179031|-3.5662456160204776|-4.44265177020301|-3.8752016017580093|-4.562215959827349|-5.016666666666667|-4.153986040888145|-4.670346155799726|-4.10631013272977|-4.01776355026989|-4.230193583158879|-3.886993579783759|-4.07869583082269|-3.9643639807477036|-3.901453322286068|-3.838760045655092…	gdp	0.214393	-3.39301
KRAS	NUP205	Nup205	PPI	3.62994	0.51865	-3.704884922143334|-4.414081723290688|-4.091797751893695|-3.9943137628007777|-4.1014476513613225|-3.748553360179031|-3.5662456160204776|-3.346173676158355|-3.7372053824689817|-4.340507536762595|-5.016666666666667|-4.153986040888145|-4.73118432270494|-4.10631013272977|-4.01776355026989|-4.230193583158879|-3.704793698002678|-4.07869583082269|-3.9643639807477036|-4.108419524869519|-3.838760045655092…	gdp	0.302935	-3.62994
KRAS	PCNA	Pcna	PPI	2.6918	0.705924	-3.704884922143334|-4.414081723290688|-3.6333769958402766|-2.606474081033066|-3.214460182315714|-3.748553360179031|-3.5662456160204776|-3.8081397550939102|-2.9493493864253875|-3.0090679297506915|-5.016666666666667|-3.5194740257790453|-3.066045603275687|-4.10631013272977|-2.906130280441127|-2.868682840113517|-3.3618742733073446|-4.07869583082269|-3.9643639807477036|-2.8790093750017043|-3.204248030…	gdp	0.196823	-2.6918
KRAS	PCNA	Pcna	PPI	3.0846	0.44908	-3.704884922143334|-3.7719262299298815|-4.414081723290688|-3.6333769958402766|-2.606474081033066|-3.214460182315714|-2.729260503816108|-3.748553360179031|-3.5662456160204776|-3.8081397550939102|-2.8344309969661685|-2.9493493864253875|-3.0090679297506915|-5.016666666666667|-3.5194740257790453|-3.066045603275687|-3.067041710952411|-4.10631013272977|-2.906130280441127|-2.868682840113517|-3.361874273…	gtp	0.355566	-3.0846
KRAS	PFKP	Pfkp	PPI	2.62605	0.661928	-3.704884922143334|-2.9843128518484607|-2.732461299789234|-2.688155764397188|-2.685227882918849|-3.168568788991262|-2.804203566289544|-3.748553360179031|-3.5662456160204776|-3.2704038502290893|-3.0546429563967044|-3.1244116853201542|-3.5241843322111466|-5.016666666666667|-2.965943853730993|-3.1467601059269983|-2.2002470868233654|-2.950452628944018|-3.1976981484073312|-2.7334345716714545|-3.149991…	gtp	0.217807	-2.62605
KRAS	PFKP	Pfkp	PPI	2.50625	0.658589	-3.704884922143334|-2.732461299789234|-2.688155764397188|-2.685227882918849|-3.168568788991262|-3.748553360179031|-3.5662456160204776|-3.2704038502290893|-3.1244116853201542|-3.5241843322111466|-5.016666666666667|-2.965943853730993|-3.1467601059269983|-2.950452628944018|-3.1976981484073312|-2.7334345716714545|-3.1499919478315372|-4.07869583082269|-3.0773517892545317|-3.0581550637816046|-3.1947859…	gdp	0.219488	-2.50625
KRAS	PGAM5	Pgam5	PPI	2.88906	0.471002	-3.704884922143334|-1.9378975855984684|-4.414081723290688|-2.9607163537438383|-2.960142377658977|-3.1615882985076698|-2.8055438410175273|-3.748553360179031|-3.5662456160204776|-2.8064203937332475|-2.8819296582756873|-2.810848500018976|-2.651225567803868|-5.016666666666667|-3.1198146557463446|-4.30261760971275|-2.8380785680886853|-3.072138747587969|-3.28462216079207|-2.8949922023530976|-3.03600111…	gtp	0.338064	-2.88906
KRAS	PGAM5	Pgam5	PPI	3.49626	0.313861	-3.704884922143334|-4.414081723290688|-2.9607163537438383|-2.960142377658977|-3.1615882985076698|-3.748553360179031|-3.5662456160204776|-2.8064203937332475|-2.810848500018976|-2.651225567803868|-5.016666666666667|-3.1198146557463446|-4.30261760971275|-3.072138747587969|-3.28462216079207|-2.8949922023530976|-3.036001117435563|-4.07869583082269|-3.9643639807477036|-2.667957821446681|-3.406648651841…	gdp	0.485444	-3.49626
KRAS	PIK3R2	Pik3r2	PPI	3.60927	0.537119	-3.704884922143334|-3.9163871062406566|-4.414081723290688|-4.091797751893695|-3.805292619666434|-4.3718509427051515|-3.515289912738519|-3.748553360179031|-3.5662456160204776|-4.128691890460367|-3.4560131279966058|-2.871961513119806|-4.30649626627001|-5.016666666666667|-4.141056156809483|-4.30261760971275|-3.9234024756778676|-4.10631013272977|-4.01776355026989|-4.230193583158879|-4.710455132274045…	gtp	0.290323	-3.60927
KRAS	PKP1	Pkp1	PPI	3.31842	0.44439	-3.704884922143334|-4.414081723290688|-3.04251655452242|-4.287455246251708|-2.7899311627643826|-3.748553360179031|-3.8593870994714083|-3.5316732709980165|-4.990946237292255|-4.972638664124016|-5.016666666666667|-4.153986040888145|-4.30261760971275|-4.10631013272977|-3.3566625242814956|-3.6782370265955535|-4.1134365128116945|-3.1413883928953474|-3.9643639807477036|-3.671964299664279|-3.22881154211…	gdp	0.359426	-3.31842
KRAS	POF1B	Pof1b	PPI	3.024	0.516267	-3.704884922143334|-4.414081723290688|-3.3358456814495714|-3.9943137628007777|-4.3718509427051515|-3.748553360179031|-3.5662456160204776|-3.3621886082453822|-4.697804753841324|-4.972638664124016|-5.016666666666667|-4.153986040888145|-3.8988480573799884|-3.827479317005308|-3.312964002273147|-3.650332771770437|-4.620645459683927|-2.799865015098229|-3.9643639807477036|-4.276083259544568|-3.736020488…	gdp	0.304602	-3.024
KRAS	PRKDC	Prkdc	PPI	2.3718	0.616247	-2.9061104746363906|-2.9086937931960195|-2.543531961631799|-2.0430278323970033|-2.6014191151566837|-2.8253382812637087|-2.760823842582112|-3.748553360179031|-3.5662456160204776|-3.1135105560231793|-2.699939153441877|-2.738313908845654|-3.042366431124235|-5.016666666666667|-2.9085033751106835|-2.998299979257951|-2.2239047744580875|-2.961693345142483|-3.1183189408815832|-3.257431001684019|-2.545449…	gtp	0.241965	-2.3718
KRAS	PRKDC	Prkdc	PPI	2.42438	0.561628	-2.9061104746363906|-2.543531961631799|-2.0430278323970033|-2.6014191151566837|-2.8253382812637087|-3.748553360179031|-3.5662456160204776|-3.1135105560231793|-2.738313908845654|-3.042366431124235|-5.016666666666667|-2.9085033751106835|-2.998299979257951|-2.961693345142483|-3.1183189408815832|-3.257431001684019|-2.5454496165986558|-3.6136204957330964|-3.2801627543772263|-2.4744147872934916|-3.2877…	gdp	0.274392	-2.42438
KRAS	RAP1A	Rap1a	PPI	3.23381	0.527098	-3.704884922143334|-3.2221635369290995|-4.414081723290688|-3.180524315847551|-2.8400022780683387|-3.2844862476033256|-3.1610144051213127|-3.748553360179031|-3.5662456160204776|-4.44265177020301|-3.3058576030353244|-3.6896213047871234|-4.972638664124016|-5.016666666666667|-3.367651341450301|-4.30261760971275|-3.313159035295704|-2.7970966880115875|-3.7085501055517076|-2.3527784143737023|-4.42235502…	gtp	0.2971	-3.23381
KRAS	RAP1A	Rap1a	PPI	3.79525	0.227655	-3.704884922143334|-4.414081723290688|-3.180524315847551|-2.8400022780683387|-3.2844862476033256|-3.748553360179031|-3.5662456160204776|-4.44265177020301|-3.6896213047871234|-4.972638664124016|-5.016666666666667|-3.367651341450301|-4.30261760971275|-2.7970966880115875|-3.7085501055517076|-2.3527784143737023|-4.422355020688726|-4.07869583082269|-3.9643639807477036|-4.077792820549367|-3.83876004565…	gdp	0.592032	-3.79525
KRAS	RAP1GDS1	Rap1gds1	PPI	2.12339	3.75774	-3.704884922143334|-4.414081723290688|-2.5967969073324526|-1.5002186422005588|-3.956031344191534|-3.748553360179031|-3.5662456160204776|-4.44265177020301|-4.697804753841324|-4.972638664124016|-5.016666666666667|-4.153986040888145|-4.30261760971275|-4.10631013272977|-4.01776355026989|-4.230193583158879|-4.422355020688726|-4.07869583082269|-3.9643639807477036|-4.077792820549367|-3.838760045655092|-…	gdp	0.000174687	-2.12339
KRAS	RAP1GDS1	Rap1gds1	PPI	2.30329	3.01991	-3.704884922143334|-4.2303469859833|-4.414081723290688|-2.5967969073324526|-1.5002186422005588|-3.956031344191534|-4.54940909588712|-3.748553360179031|-3.5662456160204776|-4.44265177020301|-4.314041052089526|-4.697804753841324|-4.972638664124016|-5.016666666666667|-4.153986040888145|-4.30261760971275|-3.9234024756778676|-4.10631013272977|-4.01776355026989|-4.230193583158879|-4.422355020688726|-4.…	gtp	0.000955199	-2.30329
KRAS	RGL2	Rgl2	PPI	2.74479	2.21119	-3.704884922143334|-4.2303469859833|-4.414081723290688|-3.1058906975506466|-3.9943137628007777|-4.3718509427051515|-4.54940909588712|-3.748553360179031|-3.5662456160204776|-4.44265177020301|-4.314041052089526|-4.697804753841324|-4.972638664124016|-5.016666666666667|-4.153986040888145|-4.30261760971275|-3.9234024756778676|-4.10631013272977|-4.01776355026989|-4.045918875048997|-4.715201567298506|-4…	gtp	0.00614913	-2.74479
KRAS	RPN1	Rpn1	PPI	2.92827	0.508329	-3.704884922143334|-3.138474413666858|-2.8170591726543397|-2.7958051969213282|-3.300381199156373|-3.5018271200050655|-3.0864686612989414|-3.748553360179031|-3.5662456160204776|-3.475717934494868|-2.899949185039164|-3.1745684173658946|-3.136473108684898|-5.016666666666667|-3.062113468571703|-4.30261760971275|-2.541495291998907|-3.3154675560773086|-3.448769723233785|-3.5942529664921614|-3.233572435…	gtp	0.310221	-2.92827
KRAS	RPN1	Rpn1	PPI	2.9914	0.505313	-3.704884922143334|-2.8170591726543397|-2.7958051969213282|-3.300381199156373|-3.5018271200050655|-3.748553360179031|-3.5662456160204776|-3.475717934494868|-3.1745684173658946|-3.136473108684898|-5.016666666666667|-3.062113468571703|-4.30261760971275|-3.3154675560773086|-3.448769723233785|-3.5942529664921614|-3.2335724353642274|-4.07869583082269|-3.9643639807477036|-3.9859202482329246|-4.04791746…	gdp	0.312383	-2.9914
KRAS	SAAL1	Saal1	PPI	3.27679	0.855464	-3.704884922143334|-4.2303469859833|-4.414081723290688|-4.091797751893695|-3.9943137628007777|-4.3718509427051515|-4.651156169833486|-3.748553360179031|-3.5662456160204776|-4.44265177020301|-4.314041052089526|-4.697804753841324|-4.972638664124016|-5.016666666666667|-4.153986040888145|-4.30261760971275|-3.9234024756778676|-4.10631013272977|-4.01776355026989|-3.7298806657772836|-4.422355020688726|-…	gtp	0.139488	-3.27679
KRAS	SAAL1	Saal1	PPI	3.36111	0.674199	-3.704884922143334|-4.414081723290688|-4.091797751893695|-3.9943137628007777|-4.3718509427051515|-3.748553360179031|-3.5662456160204776|-4.44265177020301|-4.697804753841324|-4.972638664124016|-5.016666666666667|-4.153986040888145|-4.30261760971275|-4.10631013272977|-4.01776355026989|-3.7298806657772836|-4.422355020688726|-4.07869583082269|-3.9643639807477036|-4.077792820549367|-3.838760045655092|…	gdp	0.211739	-3.36111
KRAS	SDF4	Sdf4	PPI	3.51922	0.462188	-2.7779920204787656|-4.206544071310676|-4.414081723290688|-4.091797751893695|-2.766390865472228|-3.5698967776488835|-3.078448149872276|-3.748553360179031|-3.5662456160204776|-4.44265177020301|-2.928510301399308|-3.3952482382158706|-3.744715766795467|-5.016666666666667|-4.153986040888145|-4.30261760971275|-3.2975395696772805|-3.383537213721126|-4.01776355026989|-4.206390668486255|-3.09752211035212…	gtp	0.344995	-3.51922
KRAS	SDF4	Sdf4	PPI	3.77963	0.399613	-2.7779920204787656|-4.414081723290688|-4.091797751893695|-2.766390865472228|-3.5698967776488835|-3.748553360179031|-3.5662456160204776|-4.44265177020301|-3.3952482382158706|-3.744715766795467|-5.016666666666667|-4.153986040888145|-4.30261760971275|-3.383537213721126|-4.01776355026989|-4.206390668486255|-3.09752211035212|-3.577771661430403|-3.9643639807477036|-4.053989905876742|-3.838760045655092…	gdp	0.398462	-3.77963
KRAS	SEC61B	Sec61b	PPI	2.65023	0.665187	-3.704884922143334|-3.337556955631169|-3.044170438218894|-2.654939677191288|-2.5574556880983703|-3.4790609123530203|-3.4805278064793073|-3.748553360179031|-3.5662456160204776|-3.85089173551486|-2.8191910304094314|-3.3278934687695303|-3.176758646779941|-5.016666666666667|-2.784074755816351|-4.30261760971275|-2.6326724366536984|-4.10631013272977|-4.01776355026989|-3.1613122937510667|-3.353473731280…	gtp	0.216179	-2.65023
KRAS	SEC61B	Sec61b	PPI	3.03558	0.512471	-3.704884922143334|-3.044170438218894|-2.654939677191288|-2.5574556880983703|-3.4790609123530203|-3.748553360179031|-3.5662456160204776|-3.85089173551486|-3.3278934687695303|-3.176758646779941|-5.016666666666667|-2.784074755816351|-4.30261760971275|-4.10631013272977|-4.01776355026989|-3.1613122937510667|-3.3534737312809133|-4.07869583082269|-3.9643639807477036|-4.077792820549367|-3.83876004565509…	gdp	0.307277	-3.03558
KRAS	SFPQ	Sfpq	PPI	2.97331	0.616247	-3.704884922143334|-3.3596070963742433|-2.7449871972097|-3.6682158936268574|-3.968671913205977|-3.6472390887743322|-3.306283302078413|-4.023941506248211|-3.5662456160204776|-3.5419486572165098|-3.7443311581444494|-3.4546789600326178|-3.3237475241313152|-5.016666666666667|-3.3154308346504893|-3.4988245097343054|-3.0848472694402114|-4.080668283134969|-3.2139704502914457|-4.230193583158879|-3.743500…	gtp	0.241965	-2.97331
KRAS	SFPQ	Sfpq	PPI	2.94849	0.577748	-3.704884922143334|-2.7449871972097|-3.6682158936268574|-3.968671913205977|-3.6472390887743322|-4.023941506248211|-3.5662456160204776|-3.5419486572165098|-3.4546789600326178|-3.3237475241313152|-5.016666666666667|-3.3154308346504893|-3.4988245097343054|-4.080668283134969|-3.2139704502914457|-4.230193583158879|-3.743500657318582|-3.655113972555852|-3.1258087745100473|-3.575029716234904|-3.21105820…	gdp	0.264394	-2.94849
KRAS	SLC25A13	Slc25a13	PPI	3.58191	0.455385	-3.704884922143334|-4.414081723290688|-4.091797751893695|-3.9943137628007777|-3.4233250456795576|-3.748553360179031|-3.5662456160204776|-3.9992758514973223|-3.777307580415974|-3.2691913574332534|-5.016666666666667|-3.409580126518476|-4.30261760971275|-3.1314552969818266|-4.01776355026989|-3.444394983630985|-3.159435166441169|-4.07869583082269|-3.9643639807477036|-4.077792820549367|-3.838760045655…	gdp	0.350441	-3.58191
KRAS	SLC25A5	Slc25a5	PPI	2.4995	0.472362	-3.003009927163908|-2.8091167413193183|-2.5006210544079592|-2.3504307147990384|-3.0415870176754143|-3.748553360179031|-3.5662456160204776|-3.0206174718176277|-2.3993326632354384|-2.422574552153192|-5.016666666666667|-2.4978685364693947|-2.6007426147333237|-2.4501926283110187|-2.917948546618426|-2.4314085751713974|-2.924600008365225|-3.279910822835208|-3.9643639807477036|-2.8640344645910667|-2.893…	gdp	0.337006	-2.4995
KRAS	SLC25A5	Slc25a5	PPI	2.47317	0.467229	-3.003009927163908|-2.715558634361019|-2.8091167413193183|-2.5006210544079592|-2.3504307147990384|-3.0415870176754143|-2.5862712321152004|-3.748553360179031|-3.5662456160204776|-3.0206174718176277|-2.4818322886150934|-2.3993326632354384|-2.422574552153192|-5.016666666666667|-2.4978685364693947|-2.6007426147333237|-2.0911937122034354|-2.4501926283110187|-2.917948546618426|-2.4314085751713974|-2.92…	gtp	0.341013	-2.47317
KRAS	SMC1A	Smc1a	PPI	3.08602	0.782602	-3.704884922143334|-4.414081723290688|-4.091797751893695|-3.1094136923075566|-3.8848908808839684|-3.748553360179031|-3.5662456160204776|-3.914299023223602|-3.5773762364405544|-3.036972282397753|-5.016666666666667|-4.153986040888145|-3.7742648627333413|-3.172192039566367|-3.4516222424010814|-4.230193583158879|-3.731274976211618|-4.07869583082269|-3.9643639807477036|-3.2686134639942646|-4.050769988…	gdp	0.164968	-3.08602
KRAS	SMC1A	Smc1a	PPI	3.27791	0.508329	-3.704884922143334|-3.597258888483879|-4.414081723290688|-4.091797751893695|-3.1094136923075566|-3.8848908808839684|-3.2990210405029994|-3.748553360179031|-3.5662456160204776|-3.914299023223602|-3.785688305110117|-3.5773762364405544|-3.036972282397753|-5.016666666666667|-4.153986040888145|-3.7742648627333413|-2.9450807200224114|-3.172192039566367|-3.4516222424010814|-4.230193583158879|-3.73127497…	gtp	0.310221	-3.27791
KRAS	STRAP	Strap	PPI	2.62734	1.23429	-3.3738917031019096|-4.414081723290688|-4.091797751893695|-3.9943137628007777|-4.040857723663727|-3.748553360179031|-3.5662456160204776|-4.44265177020301|-3.7647515434719376|-3.3986073963962977|-5.016666666666667|-2.6326611236764297|-3.7955331316156444|-4.10631013272977|-3.385740335564484|-4.200230359781436|-3.392391797311283|-4.07869583082269|-3.9643639807477036|-2.968648351124299|-3.33167556755…	gdp	0.0583058	-2.62734
KRAS	STRAP	Strap	PPI	2.64776	1.04371	-3.3738917031019096|-3.5014137582698384|-4.414081723290688|-4.091797751893695|-3.9943137628007777|-4.040857723663727|-3.4780531873514517|-3.748553360179031|-3.5662456160204776|-4.44265177020301|-3.80695657399242|-3.7647515434719376|-3.3986073963962977|-5.016666666666667|-2.6326611236764297|-3.7955331316156444|-3.416317997580762|-4.10631013272977|-3.385740335564484|-4.200230359781436|-3.3923917973…	gtp	0.0904248	-2.64776
KRAS	TIMM44	Timm44	PPI	2.84315	0.562322	-3.704884922143334|-4.414081723290688|-3.1729049189773586|-2.4626370731647054|-3.4987156003494904|-3.748553360179031|-3.170231528384478|-4.222728941622693|-3.0546360513241986|-3.420277375628093|-5.016666666666667|-3.3899951679575517|-4.30261760971275|-3.5853573084854706|-3.019689471305928|-3.2321195041949182|-2.9123975807458904|-4.159802997906354|-3.9643639807477036|-3.1588999876330304|-2.8059238…	gdp	0.273954	-2.84315
KRAS	TIMM44	Timm44	PPI	2.84598	0.530503	-3.704884922143334|-3.466356113052707|-4.414081723290688|-3.1729049189773586|-2.4626370731647054|-3.4987156003494904|-2.7220312440921335|-3.748553360179031|-3.170231528384478|-4.222728941622693|-3.2190569601175074|-3.0546360513241986|-3.420277375628093|-5.016666666666667|-3.3899951679575517|-4.30261760971275|-2.7492371376582247|-3.5853573084854706|-3.019689471305928|-3.2321195041949182|-2.9123975…	gtp	0.294779	-2.84598
KRAS	USP11	Usp11	PPI	3.28361	0.527098	-3.704884922143334|-2.6668141517804176|-4.414081723290688|-3.8024227669544923|-3.9943137628007777|-3.7400532769437427|-3.083942851892236|-3.8571183839118652|-3.674810639753312|-3.2959442888325388|-3.381213390664135|-3.676036009079153|-4.303052437473207|-5.016666666666667|-3.718483020270704|-3.5361213700538845|-2.670239663393109|-4.515905152126585|-3.950237314947043|-4.230193583158879|-3.340588346…	gtp	0.2971	-3.28361
KRAS	USP11	Usp11	PPI	3.40011	0.51652	-3.704884922143334|-4.414081723290688|-3.8024227669544923|-3.9943137628007777|-3.7400532769437427|-3.8571183839118652|-3.674810639753312|-3.2959442888325388|-3.676036009079153|-4.303052437473207|-5.016666666666667|-3.718483020270704|-3.5361213700538845|-4.515905152126585|-3.950237314947043|-4.230193583158879|-3.3405883462512693|-4.07869583082269|-3.9643639807477036|-3.533145330506858|-3.838760045…	gdp	0.304424	-3.40011
KRAS	WDR6	Wdr6	PPI	3.5865	0.554523	-3.704884922143334|-4.22267463355847|-4.414081723290688|-4.091797751893695|-3.764792660759591|-4.540269849336003|-3.740104397229123|-3.748553360179031|-3.5662456160204776|-4.067002632483586|-3.6073986953286763|-3.468283651800138|-4.16333396546602|-5.016666666666667|-4.6234349431829775|-4.30261760971275|-4.091821382308718|-4.10631013272977|-4.487212452564722|-4.230193583158879|-3.590773927319577|-…	gtp	0.278918	-3.5865
KRAS	WDR6	Wdr6	PPI	3.61967	0.511067	-3.704884922143334|-4.414081723290688|-4.091797751893695|-3.764792660759591|-4.540269849336003|-3.748553360179031|-3.5662456160204776|-4.067002632483586|-3.468283651800138|-4.16333396546602|-5.016666666666667|-4.6234349431829775|-4.30261760971275|-4.10631013272977|-4.487212452564722|-4.230193583158879|-3.590773927319577|-4.07869583082269|-3.9643639807477036|-4.077792820549367|-4.308208947949924|-…	gdp	0.308271	-3.61967
KRAS	XPO1	Xpo1	PPI	2.74068	0.858108	-3.704884922143334|-4.414081723290688|-2.4683747089502073|-2.751101961568896|-3.8276091458092885|-3.748553360179031|-3.5662456160204776|-4.296349981979185|-2.974586009652292|-3.712393523593354|-5.016666666666667|-3.3792953226140083|-4.4573458171529055|-4.10631013272977|-3.4321290682158017|-4.230193583158879|-3.2548639333949625|-4.233424038262846|-3.9643639807477036|-3.2113317289195846|-3.69245825…	gdp	0.138641	-2.74068
KRAS	XPO1	Xpo1	PPI	2.7599	0.663562	-3.704884922143334|-3.385075193423456|-4.414081723290688|-2.4683747089502073|-2.751101961568896|-3.8276091458092885|-2.9082572859832005|-3.748553360179031|-3.5662456160204776|-4.296349981979185|-3.251285315315775|-2.974586009652292|-3.712393523593354|-5.016666666666667|-3.3792953226140083|-4.4573458171529055|-2.5099289590510283|-4.10631013272977|-3.4321290682158017|-4.230193583158879|-3.254863933…	gtp	0.216989	-2.7599
KRAS	XPOT	Xpot	PPI	2.55457	0.793579	-3.704884922143334|-4.414081723290688|-3.1585188753815836|-3.061034886288666|-3.550545825636972|-3.748553360179031|-3.5662456160204776|-4.006697534498848|-2.976614789656413|-4.302601222386486|-5.016666666666667|-3.1159718138560204|-4.410731418358862|-4.10631013272977|-3.581809314565727|-3.7362474004770303|-3.068070831435883|-4.07869583082269|-3.9643639807477036|-3.3108453658037797|-3.946873854301…	gdp	0.16085	-2.55457
KRAS	XPOT	Xpot	PPI	2.6811	0.609298	-3.704884922143334|-3.2245174423225764|-4.414081723290688|-3.1585188753815836|-3.061034886288666|-3.550545825636972|-2.9251291447102643|-3.748553360179031|-3.5662456160204776|-4.006697534498848|-3.0897164008200333|-2.976614789656413|-4.302601222386486|-5.016666666666667|-3.1159718138560204|-4.410731418358862|-2.2497609096715117|-4.10631013272977|-3.581809314565727|-3.7362474004770303|-3.068070831…	gtp	0.245868	-2.6811
-	AP2B1	Ap2b1	control
-	-	Gm14725	control
-	MAP4K4	Map4k4	control
-	MLST8	Mlst8	control
-	NME2	Nme2	control
-	NOP58	Nop58	control
-	OGFR	Ogfr	control
-	PDCD11	Pdcd11	control
	PDCD2	Pdcd2	control
-	PGGT1B	Pggt1b	control
-	RAD21	Rad21	control
-	RASL10A	Rasl10a	control
-	RRP1	Rrp1	control
-	SSRP1	Ssrp1	control
-	STX8	Stx8	control
-	SUPT5H	Supt5h	control
-	TBK1	Tbk1	control
-	TP53	Trp53	control
-	TRIM32	Trim32	control
-	UBR4	Ubr4	control

## Sheet: Data_S3
Supplementary Data 3: Sequences of shRNAs used in primary spheroid screens.
TRCID	Clone.ID	Legacy.Clone.Name	Construct.Type	Vector	Target.Gene	Gene.Symbol	Taxon	Target.Region	Target.Seq
TRCN0000374364	TRCN0000374364	NM_009594.3-3947s21c1	shRNA	pLKO_005	11350	Abl1	mouse	3UTR	GGAAGGAAGCTGTCGCTTTAA
TRCN0000321817	TRCN0000321817	NM_009594.3-1355s21c1	shRNA	pLKO_005	11350	Abl1	mouse	CDS	CGTGTGGGCATTTGGAGTATT
TRCN0000321819	TRCN0000321819	NM_009594.3-3504s21c1	shRNA	pLKO_005	11350	Abl1	mouse	3UTR	CAGGGCTCTTGTGCCTATAAA
TRCN0000321753	TRCN0000321753	NM_009594.3-354s21c1	shRNA	pLKO_005	11350	Abl1	mouse	CDS	CTCCGGGTCTTGGGTTATAAT
TRCN0000302357	TRCN0000302357	NM_009652.2-526s21c1	shRNA	pLKO_005	11651	Akt1	mouse	CDS	CCACAGTCATTGAGCGCACCT
TRCN0000304683	TRCN0000304683	NM_009652.2-1575s21c1	shRNA	pLKO_005	11651	Akt1	mouse	CDS	TCTGAGACTGACACCAGGTAT
TRCN0000304684	TRCN0000304684	NM_009652.2-380s21c1	shRNA	pLKO_005	11651	Akt1	mouse	CDS	TGGCACCTTTATTGGCTACAA
TRCN0000302759	TRCN0000302759	NM_027915.3-3093s21c1	shRNA	pLKO_005	71770	Ap2b1	mouse	3UTR	CCAGTCATCTTGTGCTGACAT
TRCN0000302691	TRCN0000302691	NM_027915.3-1932s21c1	shRNA	pLKO_005	71770	Ap2b1	mouse	CDS	CGCAAACACTTGCCAATTCAT
TRCN0000311180	TRCN0000311180	NM_027915.3-2356s21c1	shRNA	pLKO_005	71770	Ap2b1	mouse	CDS	ACCGCCAAGGGCATATCTATA
TRCN0000304939	TRCN0000304939	NM_027915.3-926s21c1	shRNA	pLKO_005	71770	Ap2b1	mouse	CDS	AGTGGTGCTTTCAGCCGTAAA
TRCN0000340759	TRCN0000340759	NM_145221.2-2339s21c1	shRNA	pLKO_005	72993	Appl1	mouse	3UTR	TGAACTTGATAACCGGTTATA
TRCN0000340818	TRCN0000340818	NM_145221.2-511s21c1	shRNA	pLKO_005	72993	Appl1	mouse	CDS	TGATCATGATGCCGCAATTAA
TRCN0000340817	TRCN0000340817	NM_145221.2-1890s21c1	shRNA	pLKO_005	72993	Appl1	mouse	CDS	TGTCATCAGTCTGCTATATAT
TRCN0000352539	TRCN0000352539	NM_145221.2-398s21c1	shRNA	pLKO_005	72993	Appl1	mouse	CDS	GCAGTACTTTCAACTCAACTT
TRCN0000094889	TRCN0000094889	NM_175164.3-3676s1c1	shRNA	pLKO.1	71302	Arhgap26	mouse	3UTR	CCCAGAACAAAGAGAGGGAAT
TRCN0000094890	TRCN0000094890	NM_175164.3-780s1c1	shRNA	pLKO.1	71302	Arhgap26	mouse	CDS	CGGCAACATTTCTACGAAGTA
TRCN0000094891	TRCN0000094891	NM_175164.3-570s1c1	shRNA	pLKO.1	71302	Arhgap26	mouse	CDS	CGGAGTCGAATGATCGAGAAT
TRCN0000094892	TRCN0000094892	NM_175164.3-2687s1c1	shRNA	pLKO.1	71302	Arhgap26	mouse	CDS	CCCAGAGAACTACGTGGAATT
TRCN0000094893	TRCN0000094893	NM_175164.3-1670s1c1	shRNA	pLKO.1	71302	Arhgap26	mouse	CDS	CCAGTTTCAAAGAAGTTTCAT
TRCN0000106160	TRCN0000106160	NM_133796.3-1749s1c1	shRNA	pLKO.1	192662	Arhgdia	mouse	3UTR	GCCTGGCCTGTCAGTATTTAT
TRCN0000106161	TRCN0000106161	NM_133796.3-858s1c1	shRNA	pLKO.1	192662	Arhgdia	mouse	CDS	GAGTGGAATCTCACCATCAAA
TRCN0000106162	TRCN0000106162	NM_133796.3-579s1c1	shRNA	pLKO.1	192662	Arhgdia	mouse	CDS	CAGTCGTTTGTCTTGAAGGAA
TRCN0000106163	TRCN0000106163	NM_133796.3-651s1c1	shRNA	pLKO.1	192662	Arhgdia	mouse	CDS	TCCGGCATGAAGTACATCCAA
TRCN0000106164	TRCN0000106164	NM_133796.3-567s1c1	shRNA	pLKO.1	192662	Arhgdia	mouse	CDS	AGCTTCAAGAAACAGTCGTTT
TRCN0000110050	TRCN0000110050	NM_008488.1-2937s1c1	shRNA	pLKO.1	16801	Arhgef1	mouse	3UTR	AGAGGGAGATTGGCTGAACTT
TRCN0000110051	TRCN0000110051	NM_008488.1-373s1c1	shRNA	pLKO.1	16801	Arhgef1	mouse	CDS	CCTTGACTTCTATCACAGTTT
TRCN0000110052	TRCN0000110052	NM_008488.1-1738s1c1	shRNA	pLKO.1	16801	Arhgef1	mouse	CDS	CCTACAGTTAAAGGACATGAT
TRCN0000110053	TRCN0000110053	NM_008488.1-464s1c1	shRNA	pLKO.1	16801	Arhgef1	mouse	CDS	CCTGATCTGATCTCTGAGGAT
TRCN0000110054	TRCN0000110054	NM_008488.1-2057s1c1	shRNA	pLKO.1	16801	Arhgef1	mouse	CDS	GTGACCAAAGACAAAGCTATA
TRCN0000012428	TRCN0000012428	NM_009722.1-3542s1c1	shRNA	pLKO.1	11938	Atp2a2	mouse	3UTR	GCCTCTCTAACTGTATGATAA
TRCN0000012429	TRCN0000012429	NM_009722.1-480s1c1	shRNA	pLKO.1	11938	Atp2a2	mouse	CDS	GCCGTTTGTAATTCTGCTTAT
TRCN0000012430	TRCN0000012430	NM_009722.1-2015s1c1	shRNA	pLKO.1	11938	Atp2a2	mouse	CDS	CCAGGATTGAAGTAGCCTCTT
TRCN0000012431	TRCN0000012431	NM_009722.1-801s1c1	shRNA	pLKO.1	11938	Atp2a2	mouse	CDS	CCGAGCTGTTAATCAAGACAA
TRCN0000012432	TRCN0000012432	NM_009722.1-649s1c1	shRNA	pLKO.1	11938	Atp2a2	mouse	CDS	CCTGGTGATATAGTGGAAATT
TRCN0000012348	TRCN0000012348	NM_007700.1-3246s1c1	shRNA	pLKO.1	12675	Chuk	mouse	3UTR	GCTCTCTTGAAGGTTGATGTA
TRCN0000012349	TRCN0000012349	NM_007700.1-998s1c1	shRNA	pLKO.1	12675	Chuk	mouse	CDS	CCTAAATATGACTTCTGCAAA
TRCN0000012350	TRCN0000012350	NM_007700.1-1401s1c1	shRNA	pLKO.1	12675	Chuk	mouse	CDS	GCAGCAATGTTAAGTCTTCTT
TRCN0000012351	TRCN0000012351	NM_007700.1-1956s1c1	shRNA	pLKO.1	12675	Chuk	mouse	CDS	GCTGACAATACTGTCATGTTT
TRCN0000012352	TRCN0000012352	NM_007700.1-1739s1c1	shRNA	pLKO.1	12675	Chuk	mouse	CDS	GCGTGCCATTGATCTCTATAA
TRCN0000174952	TRCN0000174952	NM_023565.1-2396s1c1	shRNA	pLKO.1	110750	Cse1l	mouse	CDS	GCAGATCTTCATTCTACTATT
TRCN0000174506	TRCN0000174506	NM_023565.1-2440s1c1	shRNA	pLKO.1	110750	Cse1l	mouse	CDS	CCACCAAGTTTATCAAGAGTT
TRCN0000174691	TRCN0000174691	NM_023565.1-1443s1c1	shRNA	pLKO.1	110750	Cse1l	mouse	CDS	GCCAATGAACTTGTAAACCTA
TRCN0000175065	TRCN0000175065	NM_023565.1-1950s1c1	shRNA	pLKO.1	110750	Cse1l	mouse	CDS	GAAGCAATATGCTTGTCTATA
TRCN0000176293	TRCN0000176293	NM_023565.1-1438s1c1	shRNA	pLKO.1	110750	Cse1l	mouse	CDS	CGCAAGCCAATGAACTTGTAA
TRCN0000081028	TRCN0000081028	NM_013849.2-875s1c1	shRNA	pLKO.1	27389	Dusp13	mouse	3UTR	GCCTCTGCTGTTTCCAGAGAT
TRCN0000081029	TRCN0000081029	NM_013849.2-557s1c1	shRNA	pLKO.1	27389	Dusp13	mouse	CDS	GTTGCTCGTTACATCAGAGAT
TRCN0000081030	TRCN0000081030	NM_013849.2-383s1c1	shRNA	pLKO.1	27389	Dusp13	mouse	CDS	GCCAGAGACAAGGGTCGTCTA
TRCN0000081031	TRCN0000081031	NM_013849.2-488s1c1	shRNA	pLKO.1	27389	Dusp13	mouse	CDS	CCTCTGGAGTACTATGGCATT
TRCN0000081032	TRCN0000081032	NM_013849.2-716s1c1	shRNA	pLKO.1	27389	Dusp13	mouse	CDS	CGAGATATCTGTCCCAACTCA
TRCN0000097190	TRCN0000097190	NM_007888.2-1923s1c1	shRNA	pLKO.1	13543	Dvl2	mouse	CDS	CGAGCTTTCTTCGTACACCTA
TRCN0000097191	TRCN0000097191	NM_007888.2-1748s1c1	shRNA	pLKO.1	13543	Dvl2	mouse	CDS	GCTGTGAGAGTTACCTAGTTA
TRCN0000329562	TRCN0000329562	NM_007888.3-2423s21c1	shRNA	pLKO_005	13543	Dvl2	mouse	3UTR	ACCCATCTTGAGGCCACATTG
TRCN0000329564	TRCN0000329564	NM_007888.3-1742s21c1	shRNA	pLKO_005	13543	Dvl2	mouse	CDS	CTGTGAGAGTTACCTAGTTAA
TRCN0000329563	TRCN0000329563	NM_007888.3-241s21c1	shRNA	pLKO_005	13543	Dvl2	mouse	CDS	TAGGCGAGACGAAGGTGATTT
TRCN0000191263	TRCN0000191263	NM_178397.2-329s1c1	shRNA	pLKO.1	76577	Faf2	mouse	CDS	CGGTTTACCTATTACACGATA
TRCN0000191032	TRCN0000191032	NM_178397.2-1180s1c1	shRNA	pLKO.1	76577	Faf2	mouse	CDS	CCATGACTTCTTATTCTCCTT
TRCN0000189634	TRCN0000189634	NM_178397.2-244s1c1	shRNA	pLKO.1	76577	Faf2	mouse	CDS	CCACAGGATCTACAGCTATGT
TRCN0000189602	TRCN0000189602	NM_178397.2-1257s1c1	shRNA	pLKO.1	76577	Faf2	mouse	CDS	CCTGTGTTCCTTCAGAGGAAT
TRCN0000189633	TRCN0000189633	NM_178397.2-121s1c1	shRNA	pLKO.1	76577	Faf2	mouse	CDS	CCTTGCTTTGGAGCAGCATAA
TRCN0000277585	TRCN0000277585	NM_145946.2-4391s21c1	shRNA	pLKO_005	208836	Fanci	mouse	3UTR	ACCTGTAAGACGGTGGAAATT
TRCN0000277509	TRCN0000277509	NM_145946.2-1327s21c1	shRNA	pLKO_005	208836	Fanci	mouse	CDS	ATGTAAGCTGGGAGCTAATAT
TRCN0000277511	TRCN0000277511	NM_145946.2-170s21c1	shRNA	pLKO_005	208836	Fanci	mouse	CDS	CTTCAGAACCAAGCGGTGAAA
TRCN0000277582	TRCN0000277582	NM_145946.2-333s21c1	shRNA	pLKO_005	208836	Fanci	mouse	CDS	CAGAGATCATAGGATTACTAA
TRCN0000277583	TRCN0000277583	NM_145946.2-882s21c1	shRNA	pLKO_005	208836	Fanci	mouse	CDS	CCGTTATTCTGCACATCGTAT
TRCN0000012378	TRCN0000012378	NM_010223.1-1199s1c1	shRNA	pLKO.1	14232	Fkbp8	mouse	3UTR	GCAAGGATTGAGGGTCAAATA
TRCN0000012379	TRCN0000012379	NM_010223.1-664s1c1	shRNA	pLKO.1	14232	Fkbp8	mouse	CDS	GCTGAAGGTCAAGTGTCTGAA
TRCN0000012380	TRCN0000012380	NM_010223.1-892s1c1	shRNA	pLKO.1	14232	Fkbp8	mouse	CDS	GCTCTCAAAGCTGGTAAAGAA
TRCN0000012381	TRCN0000012381	NM_010223.1-946s1c1	shRNA	pLKO.1	14232	Fkbp8	mouse	CDS	GTACCGAAAGATGCTAGGCAA
TRCN0000012382	TRCN0000012382	NM_010223.1-814s1c1	shRNA	pLKO.1	14232	Fkbp8	mouse	CDS	AGGTGAATATAGTGAGGCCAT
TRCN0000192669	TRCN0000192669	NM_008033.2-1572s1c1	shRNA	pLKO.1	14272	Fnta	mouse	3UTR	GCTATCACTGTAACCAACTAA
TRCN0000192962	TRCN0000192962	NM_008033.2-478s1c1	shRNA	pLKO.1	14272	Fnta	mouse	CDS	GAACTACATCACTGCGATAAT
TRCN0000202095	TRCN0000202095	NM_008033.2-226s1c1	shRNA	pLKO.1	14272	Fnta	mouse	CDS	CAGAGCAGAATGGGCTGATAT
TRCN0000190208	TRCN0000190208	NM_008033.2-1107s1c1	shRNA	pLKO.1	14272	Fnta	mouse	CDS	CCCTTCAGAGTAAACACTGCA
TRCN0000270687	TRCN0000270687	NM_001081476.1-259s21c1	shRNA	pLKO_005	628053	Gm14725	mouse	CDS	CTCGTATAATGACACAGAATA
TRCN0000270689	TRCN0000270689	NM_001081476.1-329s21c1	shRNA	pLKO_005	628053	Gm14725	mouse	CDS	CACTCATGTTACCTTAGATAT
TRCN0000270630	TRCN0000270630	NM_001081476.1-576s21c1	shRNA	pLKO_005	628053	Gm14725	mouse	CDS	ATGAGGAAGAAGAGTATTATA
TRCN0000270688	TRCN0000270688	NM_001081476.1-220s21c1	shRNA	pLKO_005	628053	Gm14725	mouse	CDS	TCCAACTCAGGCTACACATAA
TRCN0000270690	TRCN0000270690	NM_001081476.1-108s21c1	shRNA	pLKO_005	628053	Gm14725	mouse	CDS	TCACACCAGAGCAGGCATTTA
TRCN0000101020	TRCN0000101020	NM_011826.1-717s1c1	shRNA	pLKO.1	23897	Hax1	mouse	CDS	CCAGCCCAAATCGTATTTCAA
TRCN0000101021	TRCN0000101021	NM_011826.1-337s1c1	shRNA	pLKO.1	23897	Hax1	mouse	CDS	CACGGCAACTTTGGCTTTGAT
TRCN0000101022	TRCN0000101022	NM_011826.1-477s1c1	shRNA	pLKO.1	23897	Hax1	mouse	CDS	GCAGACACTACGAGACTCAAT
TRCN0000101023	TRCN0000101023	NM_011826.1-886s1c1	shRNA	pLKO.1	23897	Hax1	mouse	CDS	TCAGCTTTGGATGATCCCTTT
TRCN0000101024	TRCN0000101024	NM_011826.1-339s1c1	shRNA	pLKO.1	23897	Hax1	mouse	CDS	CGGCAACTTTGGCTTTGATGA
TRCN0000126894	TRCN0000126894	NM_025933.1-377s1c1	shRNA	pLKO.1	67044	Higd2a	mouse	3UTR	CGCCATGGAAACCATTACAAA
TRCN0000126895	TRCN0000126895	NM_025933.1-331s1c1	shRNA	pLKO.1	67044	Higd2a	mouse	CDS	GCATCTGCTATGAAGTCTCAA
TRCN0000126896	TRCN0000126896	NM_025933.1-169s1c1	shRNA	pLKO.1	67044	Higd2a	mouse	CDS	GAGAACCCAATGGTGCCTATA
TRCN0000126897	TRCN0000126897	NM_025933.1-289s1c1	shRNA	pLKO.1	67044	Higd2a	mouse	CDS	GCACAGGGTTTCACGGTCGTA
TRCN0000126898	TRCN0000126898	NM_025933.1-324s1c1	shRNA	pLKO.1	67044	Higd2a	mouse	CDS	GTTAGCGGCATCTGCTATGAA
TRCN0000351669	TRCN0000351669	NM_133834.1-395s21c2	shRNA	pLKO_005	98758	Hnrnpf	mouse	CDS	GCAGGTGTTCATTTCATTTAT
TRCN0000309854	TRCN0000309854	NM_133834.1-339s21c1	shRNA	pLKO_005	98758	Hnrnpf	mouse	CDS	GCTCAATTGAGGACGTACAAA
TRCN0000305482	TRCN0000305482	NM_133834.1-503s21c1	shRNA	pLKO_005	98758	Hnrnpf	mouse	CDS	AGCATGGGACACCGGTATATT
TRCN0000305483	TRCN0000305483	NM_133834.1-1800s21c1	shRNA	pLKO_005	98758	Hnrnpf	mouse	3UTR	AGTATGTTGAGTGGATCTTTA
TRCN0000305481	TRCN0000305481	NM_133834.1-1171s21c1	shRNA	pLKO_005	98758	Hnrnpf	mouse	CDS	AGCAACGGAGAACGACATTTA
TRCN0000041403	TRCN0000041403	NM_019657.2-623s1c1	shRNA	pLKO.1	56348	Hsd17b12	mouse	CDS	CCCAGTTCCATTGTTGACAAT
TRCN0000041404	TRCN0000041404	NM_019657.2-945s1c1	shRNA	pLKO.1	56348	Hsd17b12	mouse	CDS	CGGAATCGCTACCTGAAGAAA
TRCN0000041405	TRCN0000041405	NM_019657.2-291s1c1	shRNA	pLKO.1	56348	Hsd17b12	mouse	CDS	CAAGATAAACTGAATCAGGTT
TRCN0000041406	TRCN0000041406	NM_019657.2-872s1c1	shRNA	pLKO.1	56348	Hsd17b12	mouse	CDS	CATGGGCTCAATAAACTCAAT
TRCN0000041407	TRCN0000041407	NM_019657.2-470s1c1	shRNA	pLKO.1	56348	Hsd17b12	mouse	CDS	CTTTCTGGAAATTCCCGACTT
TRCN0000026867	TRCN0000026867	NM_010546.1-3112s1c1	shRNA	pLKO.1	16150	Ikbkb	mouse	3UTR	GCTGCACATTTGAATCTGTAA
TRCN0000026891	TRCN0000026891	NM_010546.1-520s1c1	shRNA	pLKO.1	16150	Ikbkb	mouse	CDS	GCTCTTAGATACCTTCACGAA
TRCN0000026894	TRCN0000026894	NM_010546.1-2217s1c1	shRNA	pLKO.1	16150	Ikbkb	mouse	CDS	CTTACCTGAATCAGACAAGAA
TRCN0000026913	TRCN0000026913	NM_010546.1-1719s1c1	shRNA	pLKO.1	16150	Ikbkb	mouse	CDS	GCATCTAGTAGAGCGGATGAT
TRCN0000026945	TRCN0000026945	NM_010546.1-855s1c1	shRNA	pLKO.1	16150	Ikbkb	mouse	CDS	CGTTGTTAGTGAAGACTTGAA
TRCN0000106165	TRCN0000106165	NM_181517.1-1129s1c1	shRNA	pLKO.1	233726	Ipo7	mouse	CDS	CGCATGAAGTTCGATGTGTTT
TRCN0000106166	TRCN0000106166	NM_181517.1-2416s1c1	shRNA	pLKO.1	233726	Ipo7	mouse	CDS	CGCTTCCCAAATAATGTTGAA
TRCN0000106167	TRCN0000106167	NM_181517.1-535s1c1	shRNA	pLKO.1	233726	Ipo7	mouse	CDS	CCAGTTCTGAAGGATCGCTTT
TRCN0000106168	TRCN0000106168	NM_181517.1-1732s1c1	shRNA	pLKO.1	233726	Ipo7	mouse	CDS	GCTGTAGAAATGACACAACAT
TRCN0000106169	TRCN0000106169	NM_181517.1-350s1c1	shRNA	pLKO.1	233726	Ipo7	mouse	CDS	TCATCAAACATGACTATCCAA
TRCN0000105820	TRCN0000105820	NM_010572.2-5290s1c1	shRNA	pLKO.1	16370	Irs4	mouse	3UTR	CCGAGTTGATTTCTATTGTTT
TRCN0000105822	TRCN0000105822	NM_010572.2-3619s1c1	shRNA	pLKO.1	16370	Irs4	mouse	CDS	CGACGACATTTACGTGAGAAT
TRCN0000105823	TRCN0000105823	NM_010572.2-2000s1c1	shRNA	pLKO.1	16370	Irs4	mouse	CDS	GCCAGAGCTTTCGATGAAGAT
TRCN0000105824	TRCN0000105824	NM_010572.2-3027s1c1	shRNA	pLKO.1	16370	Irs4	mouse	CDS	CCATTTGCTATGATGCTCAAA
TRCN0000176620	TRCN0000176620	NM_011839.2-1886s1c1	shRNA	pLKO.1	23937	Mab21l2	mouse	3UTR	CCTTCCAAACAATGTGAATTT
TRCN0000176922	TRCN0000176922	NM_011839.2-2322s1c1	shRNA	pLKO.1	23937	Mab21l2	mouse	3UTR	GCTTCCATTTGAACTCTGATT
TRCN0000181912	TRCN0000181912	NM_011839.2-833s1c1	shRNA	pLKO.1	23937	Mab21l2	mouse	CDS	CAACCAGATGGGAGTCTTCAA
TRCN0000181814	TRCN0000181814	NM_011839.2-1327s1c1	shRNA	pLKO.1	23937	Mab21l2	mouse	CDS	GCTGTAGAAACAAGTGCCTCT
TRCN0000181372	TRCN0000181372	NM_011839.2-836s1c1	shRNA	pLKO.1	23937	Mab21l2	mouse	CDS	CCAGATGGGAGTCTTCAACTT
TRCN0000012838	TRCN0000012838	NM_019499.2-995s1c1	shRNA	pLKO.1	56150	Mad2l1	mouse	3UTR	CCAGGATATAAAGAAGCGTTT
TRCN0000012839	TRCN0000012839	NM_019499.2-446s1c1	shRNA	pLKO.1	56150	Mad2l1	mouse	CDS	GCTCAGTGATTAGACAGATTA
TRCN0000012840	TRCN0000012840	NM_019499.2-198s1c1	shRNA	pLKO.1	56150	Mad2l1	mouse	CDS	GCAGAAATATGGACTCACCTT
TRCN0000012841	TRCN0000012841	NM_019499.2-572s1c1	shRNA	pLKO.1	56150	Mad2l1	mouse	CDS	GACCGCAATTTATTACCAATT
TRCN0000012842	TRCN0000012842	NM_019499.2-164s1c1	shRNA	pLKO.1	56150	Mad2l1	mouse	CDS	GTGGCATTTATCCGTCGGAAA
TRCN0000197580	TRCN0000197580	NM_001029983.1-1098s1c1	shRNA	pLKO.1	227619	Man1b1	mouse	CDS	CCATACTCTGATGTGAACATT
TRCN0000176800	TRCN0000176800	NM_001029983.1-351s1c1	shRNA	pLKO.1	227619	Man1b1	mouse	CDS	GAAGTAGAGAAGATGAAGCAA
TRCN0000182634	TRCN0000182634	NM_001029983.1-1778s1c1	shRNA	pLKO.1	227619	Man1b1	mouse	CDS	GACGGTGGAAAGCCTATTCTA
TRCN0000200285	TRCN0000200285	NM_001029983.1-1682s1c1	shRNA	pLKO.1	227619	Man1b1	mouse	CDS	GAGCCCTGAGATTGCACATTT
TRCN0000219602	TRCN0000219602	NM_001029983.1-3024s1c1	shRNA	pLKO.1	227619	Man1b1	mouse	3UTR	TAGGATTCTCCTATCCAATTC
TRCN0000257269	TRCN0000257269	NM_011947.3-327s21c1	shRNA	pLKO_005	26406	Map3k3	mouse	CDS	TCGATAAAGCCATTGACATTT
TRCN0000257242	TRCN0000257242	NM_011947.3-813s21c1	shRNA	pLKO_005	26406	Map3k3	mouse	CDS	AGACCCAGCTCTATGATAAAG
TRCN0000235992	TRCN0000235992	NM_011947.3-926s21c1	shRNA	pLKO_005	26406	Map3k3	mouse	CDS	CGGCATCAAGGCAACCTATTC
TRCN0000235991	TRCN0000235991	NM_011947.3-2496s21c1	shRNA	pLKO_005	26406	Map3k3	mouse	3UTR	AGGAGGAGCTACTCGGATAAG
TRCN0000235993	TRCN0000235993	NM_011947.3-1820s21c1	shRNA	pLKO_005	26406	Map3k3	mouse	CDS	GACTTCCTGAGGCGCATATTT
TRCN0000339087	TRCN0000339087	NM_016693.5-2507s21c1	shRNA	pLKO_005	53608	Map3k6	mouse	CDS	GAGAGCACTATTAGCTTCTAT
TRCN0000351011	TRCN0000351011	NM_016693.5-4149s21c1	shRNA	pLKO_005	53608	Map3k6	mouse	3UTR	GACATCAAAGGACACAGATAC
TRCN0000025162	TRCN0000025162	NM_016693.2-956s1c1	shRNA	pLKO.1	53608	Map3k6	mouse	CDS	CACAGACTCTTGCGGCTATTT
TRCN0000025163	TRCN0000025163	NM_016693.2-3939s1c1	shRNA	pLKO.1	53608	Map3k6	mouse	CDS	CTACAGGAACTGAGTGTAGAT
TRCN0000322217	TRCN0000322217	NM_008696.2-3785s21c1	shRNA	pLKO_005	26921	Map4k4	mouse	CDS	GCCGACATCTGTAGCATATAT
TRCN0000322226	TRCN0000322226	NM_008696.2-2472s21c1	shRNA	pLKO_005	26921	Map4k4	mouse	CDS	CCTGACGATAAGAAAGAAGTA
TRCN0000322214	TRCN0000322214	NM_008696.2-568s21c1	shRNA	pLKO_005	26921	Map4k4	mouse	CDS	CGTACTATGGTGCTTTCATTA
TRCN0000322213	TRCN0000322213	NM_008696.2-418s21c1	shRNA	pLKO_005	26921	Map4k4	mouse	CDS	GCACCTATGGACAAGTCTATA
TRCN0000054728	TRCN0000054728	NM_011949.2-2498s1c1	shRNA	pLKO.1	26413	Mapk1	mouse	3UTR	GCTGTGGAGTTGATGGTGTTA
TRCN0000054729	TRCN0000054729	NM_011949.2-1207s1c1	shRNA	pLKO.1	26413	Mapk1	mouse	CDS	GACATGGAGTTGGACGACTTA
TRCN0000054730	TRCN0000054730	NM_011949.2-921s1c1	shRNA	pLKO.1	26413	Mapk1	mouse	CDS	GCTGAATCACATCCTGGGTAT
TRCN0000054731	TRCN0000054731	NM_011949.2-350s1c1	shRNA	pLKO.1	26413	Mapk1	mouse	CDS	TCAACAAAGTTCGAGTTGCTA
TRCN0000054732	TRCN0000054732	NM_011949.2-819s1c1	shRNA	pLKO.1	26413	Mapk1	mouse	CDS	CAAGGGTTATACCAAGTCCAT
TRCN0000025334	TRCN0000025334	NM_016713.1-3454s1c1	shRNA	pLKO.1	50932	Mink1	mouse	CDS	CGGATTAAGTTCCTGGTCATT
TRCN0000025335	TRCN0000025335	NM_016713.1-925s1c1	shRNA	pLKO.1	50932	Mink1	mouse	CDS	CCCAGGCTCAAGTCAAAGAAA
TRCN0000025336	TRCN0000025336	NM_016713.1-516s1c1	shRNA	pLKO.1	50932	Mink1	mouse	CDS	CGACCTGGTAAAGAACACAAA
TRCN0000025337	TRCN0000025337	NM_016713.1-2775s1c1	shRNA	pLKO.1	50932	Mink1	mouse	CDS	GCTTGCTGATAGCAATGGCTA
TRCN0000025338	TRCN0000025338	NM_016713.1-408s1c1	shRNA	pLKO.1	50932	Mink1	mouse	CDS	CCATCGCAATATTGCCACCTA
TRCN0000366901	TRCN0000366901	NM_019988.3-299s21c1	shRNA	pLKO_005	56716	Mlst8	mouse	CDS	TATGATCTCAACTCCAATAAC
TRCN0000366954	TRCN0000366954	NM_019988.3-869s21c1	shRNA	pLKO_005	56716	Mlst8	mouse	CDS	CTTAGCATCAAGAGTAGTAAC
TRCN0000037104	TRCN0000037104	NM_019988.2-869s1c1	shRNA	pLKO.1	56716	Mlst8	mouse	CDS	GCTTAGCATCAAGAGTAGTAA
TRCN0000037105	TRCN0000037105	NM_019988.2-215s1c1	shRNA	pLKO.1	56716	Mlst8	mouse	CDS	GCATCAGGACTCTCAGGTAAA
TRCN0000037108	TRCN0000037108	NM_019988.2-299s1c1	shRNA	pLKO.1	56716	Mlst8	mouse	CDS	GTATGATCTCAACTCCAATAA
TRCN0000248189	TRCN0000248189	NM_153395.1-2951s21c1	shRNA	pLKO_005	67074	Mon2	mouse	CDS	CTTAACGTCAATAGGCTTATT
TRCN0000248190	TRCN0000248190	NM_153395.1-3240s21c1	shRNA	pLKO_005	67074	Mon2	mouse	CDS	TCCACCTGGCACACCATTATT
TRCN0000248191	TRCN0000248191	NM_153395.1-4118s21c1	shRNA	pLKO_005	67074	Mon2	mouse	CDS	GATCATGTACCCGGCTATATT
TRCN0000248192	TRCN0000248192	NM_153395.1-5317s21c1	shRNA	pLKO_005	67074	Mon2	mouse	3UTR	TAATTATCTGGGTACAGTAAT
TRCN0000339167	TRCN0000339167	NM_173018.2-1768s21c1	shRNA	pLKO_005	270163	Myo9a	mouse	CDS	TGGATAGTGTTTCGTATTAAT
TRCN0000339165	TRCN0000339165	NM_173018.2-8461s21c1	shRNA	pLKO_005	270163	Myo9a	mouse	3UTR	TGCTCTCATTTCTAGCATTTA
TRCN0000339164	TRCN0000339164	NM_173018.2-375s21c1	shRNA	pLKO_005	270163	Myo9a	mouse	CDS	GGTGATTGACTCCCTTATAAA
TRCN0000339166	TRCN0000339166	NM_173018.2-2849s21c1	shRNA	pLKO_005	270163	Myo9a	mouse	CDS	TGACCCTTCAGGATCGAATTA
TRCN0000339101	TRCN0000339101	NM_173018.2-6223s21c1	shRNA	pLKO_005	270163	Myo9a	mouse	CDS	ATCCGCTATAAAGACCTATAT
TRCN0000099152	TRCN0000099152	NM_010900.1-398s1c1	shRNA	pLKO.1	18020	Nfatc2ip	mouse	CDS	TCAACCTCATTCCAGATAATT
TRCN0000099153	TRCN0000099153	NM_010900.1-898s1c1	shRNA	pLKO.1	18020	Nfatc2ip	mouse	CDS	GTGTCTCCAAACAGGATTCTT
TRCN0000308909	TRCN0000308909	NM_010900.2-2418s21c1	shRNA	pLKO_005	18020	Nfatc2ip	mouse	3UTR	GCGCTGTTGAAATCCTGATTT
TRCN0000305163	TRCN0000305163	NM_010900.2-452s21c1	shRNA	pLKO_005	18020	Nfatc2ip	mouse	CDS	GATGAGGCAGATCTGACAAAT
TRCN0000054518	TRCN0000054518	NM_008705.3-520s1c1	shRNA	pLKO.1	18103	Nme2	mouse	CDS	GTTGGCAGGAACATCATTCAT
TRCN0000054519	TRCN0000054519	NM_008705.3-321s1c1	shRNA	pLKO.1	18103	Nme2	mouse	CDS	AGAACACCTGAAGCAGCATTA
TRCN0000054520	TRCN0000054520	NM_008705.3-559s1c1	shRNA	pLKO.1	18103	Nme2	mouse	CDS	AGTGCTGAGAAAGAGATCCAT
TRCN0000054521	TRCN0000054521	NM_008705.3-464s1c1	shRNA	pLKO.1	18103	Nme2	mouse	CDS	AGACCAATCCAGCTGATTCAA
TRCN0000054522	TRCN0000054522	NM_008705.3-607s1c1	shRNA	pLKO.1	18103	Nme2	mouse	CDS	GACTACAAGTCTTGTGCCCAT
TRCN0000197581	TRCN0000197581	NM_018868.1-581s1c1	shRNA	pLKO.1	55989	Nop58	mouse	CDS	CCTTATTAGATGACTTGGATA
TRCN0000176773	TRCN0000176773	NM_018868.1-1136s1c1	shRNA	pLKO.1	55989	Nop58	mouse	CDS	CCAAACACAAAGGAAAGATTT
TRCN0000197520	TRCN0000197520	NM_018868.1-1724s1c1	shRNA	pLKO.1	55989	Nop58	mouse	3UTR	CATCATGCTTACGATTCAGTT
TRCN0000197925	TRCN0000197925	NM_018868.1-836s1c1	shRNA	pLKO.1	55989	Nop58	mouse	CDS	GCAACATTCTACATCTGTGTA
TRCN0000181316	TRCN0000181316	NM_018868.1-1717s1c1	shRNA	pLKO.1	55989	Nop58	mouse	3UTR	CCGAACACATCATGCTTACGA
TRCN0000030464	TRCN0000030464	NM_198326.1-550s1c1	shRNA	pLKO.1	386649	Nsfl1c	mouse	CDS	GTAGTGCTAAAGCTCTGGAAA
TRCN0000030465	TRCN0000030465	NM_198326.1-604s1c1	shRNA	pLKO.1	386649	Nsfl1c	mouse	CDS	AGCTACCAAGACCCATCCAAT
TRCN0000030466	TRCN0000030466	NM_198326.1-800s1c1	shRNA	pLKO.1	386649	Nsfl1c	mouse	CDS	CCCAGGTATTAAACACCAGCT
TRCN0000030467	TRCN0000030467	NM_198326.1-706s1c1	shRNA	pLKO.1	386649	Nsfl1c	mouse	CDS	GATATGGAGGATCATCGGGAT
TRCN0000030468	TRCN0000030468	NM_198326.1-487s1c1	shRNA	pLKO.1	386649	Nsfl1c	mouse	CDS	CCAGAGGAAGAGTCTGCCTAT
TRCN0000328273	TRCN0000328273	NM_198304.2-4229s21c1	shRNA	pLKO_005	227699	Nup188	mouse	CDS	TCAAGACTCTACGCTACAATT
TRCN0000328341	TRCN0000328341	NM_198304.2-1706s21c1	shRNA	pLKO_005	227699	Nup188	mouse	CDS	CCATCATTGATTTGGTTCATA
TRCN0000328342	TRCN0000328342	NM_198304.2-1946s21c1	shRNA	pLKO_005	227699	Nup188	mouse	CDS	CCAACATGACTCAGATGATTA
TRCN0000328343	TRCN0000328343	NM_198304.2-5400s21c1	shRNA	pLKO_005	227699	Nup188	mouse	3UTR	TGCCCACCCGCTGACATTATT
TRCN0000374827	TRCN0000374827	NM_198304.2-4957s21c1	shRNA	pLKO_005	227699	Nup188	mouse	CDS	GCAGAAGGGACCCGAACATTA
TRCN0000346452	TRCN0000346452	NM_027513.1-5732s21c1	shRNA	pLKO_005	70699	Nup205	mouse	CDS	TGGCGCCATCTGGAGTATTAT
TRCN0000346379	TRCN0000346379	NM_027513.1-5864s21c1	shRNA	pLKO_005	70699	Nup205	mouse	CDS	CAAGTGAACCAGCACGATATA
TRCN0000075813	TRCN0000075813	NM_145227.1-3721s1c1	shRNA	pLKO.1	246728	Oas2	mouse	3UTR	CCCACCAAATTCTCTGGATAA
TRCN0000075814	TRCN0000075814	NM_145227.1-1021s1c1	shRNA	pLKO.1	246728	Oas2	mouse	CDS	CCAACCAATAATGTGGGCAAA
TRCN0000075815	TRCN0000075815	NM_145227.1-1020s1c1	shRNA	pLKO.1	246728	Oas2	mouse	CDS	CCCAACCAATAATGTGGGCAA
TRCN0000075816	TRCN0000075816	NM_145227.1-534s1c1	shRNA	pLKO.1	246728	Oas2	mouse	CDS	GCAGAGAATACTCCTGCAATT
TRCN0000075817	TRCN0000075817	NM_145227.1-200s1c1	shRNA	pLKO.1	246728	Oas2	mouse	CDS	CGCAGAAGCTAGAAGGGTATA
TRCN0000108492	TRCN0000108492	NM_031373.2-158s1c1	shRNA	pLKO.1	72075	Ogfr	mouse	CDS	CCAGTCTAGGATGACAAGGTA
TRCN0000108493	TRCN0000108493	NM_031373.2-609s1c1	shRNA	pLKO.1	72075	Ogfr	mouse	CDS	AGCCACAACAATCTGCGTATT
TRCN0000108494	TRCN0000108494	NM_031373.2-206s1c1	shRNA	pLKO.1	72075	Ogfr	mouse	CDS	GCAAAGATACCGGCACAACTA
TRCN0000316494	TRCN0000316494	NM_031373.2-1973s21c1	shRNA	pLKO_005	72075	Ogfr	mouse	3UTR	GCTCTGTTGTTGGCTCTTCTT
TRCN0000287377	TRCN0000287377	NM_011045.2-1010s21c1	shRNA	pLKO_005	18538	Pcna	mouse	3UTR	CCAAGTTTGTACCTGAGTATT
TRCN0000294870	TRCN0000294870	NM_011045.2-665s21c1	shRNA	pLKO_005	18538	Pcna	mouse	CDS	AGCTTGGCAATGGGAACATTA
TRCN0000294805	TRCN0000294805	NM_011045.2-304s21c1	shRNA	pLKO_005	18538	Pcna	mouse	CDS	TCCGAAGGCTTCGACACATAC
TRCN0000294871	TRCN0000294871	NM_011045.2-536s21c1	shRNA	pLKO_005	18538	Pcna	mouse	CDS	AGGAGTACAGCTGTGTAATAA
TRCN0000294872	TRCN0000294872	NM_011045.2-481s21c1	shRNA	pLKO_005	18538	Pcna	mouse	CDS	GACTATGAAATGAAGTTAATG
TRCN0000113195	TRCN0000113195	NM_011053.1-5782s1c1	shRNA	pLKO.1	18572	Pdcd11	mouse	3UTR	CTGCTTTAGTTGCTGTTGTTT
TRCN0000113196	TRCN0000113196	NM_011053.1-3969s1c1	shRNA	pLKO.1	18572	Pdcd11	mouse	CDS	CCCAGAAGATTGTCAGATGTT
TRCN0000113197	TRCN0000113197	NM_011053.1-1744s1c1	shRNA	pLKO.1	18572	Pdcd11	mouse	CDS	CGGTGTTATCATACGGGTCAA
TRCN0000113198	TRCN0000113198	NM_011053.1-2980s1c1	shRNA	pLKO.1	18572	Pdcd11	mouse	CDS	CCTCAATGATACCTTCCACTT
TRCN0000113199	TRCN0000113199	NM_011053.1-781s1c1	shRNA	pLKO.1	18572	Pdcd11	mouse	CDS	GCAGAAGAACAAAGGTGCTAA
TRCN0000324446	TRCN0000324446	NM_008799.2-716s21c1	shRNA	pLKO_005	18567	Pdcd2	mouse	CDS	GCAAAGCACGAATCCAAGGAA
TRCN0000305815	TRCN0000305815	NM_008799.2-771s21c1	shRNA	pLKO_005	18567	Pdcd2	mouse	CDS	CCCTTGAACCAGAGCAGATTC
TRCN0000311416	TRCN0000311416	NM_008799.2-612s21c1	shRNA	pLKO_005	18567	Pdcd2	mouse	CDS	CAGAAACAGAAGATGAAATTT
TRCN0000274698	TRCN0000274698	NM_019703.3-1955s21c1	shRNA	pLKO_005	56421	Pfkp	mouse	CDS	ACGAAAGCTGCAGTGTAAATT
TRCN0000274699	TRCN0000274699	NM_019703.3-1723s21c1	shRNA	pLKO_005	56421	Pfkp	mouse	CDS	GACACGTGCGACCGCATTAAA
TRCN0000274701	TRCN0000274701	NM_019703.3-1866s21c1	shRNA	pLKO_005	56421	Pfkp	mouse	CDS	GCCATTTGATATCGGAGATTT
TRCN0000274764	TRCN0000274764	NM_019703.3-2505s21c1	shRNA	pLKO_005	56421	Pfkp	mouse	3UTR	TGACGGAGTCAGCAGTAATAA
TRCN0000274765	TRCN0000274765	NM_019703.3-489s21c1	shRNA	pLKO_005	56421	Pfkp	mouse	CDS	TCGGAATGGTGATATCGATAA
TRCN0000197660	TRCN0000197660	NM_028273.1-1846s1c1	shRNA	pLKO.1	72542	Pgam5	mouse	3UTR	CCATCTTGTAAATGTTGGGAT
TRCN0000176629	TRCN0000176629	NM_028273.1-1346s1c1	shRNA	pLKO.1	72542	Pgam5	mouse	3UTR	CCAACTTCTCAGCTCAATTAA
TRCN0000297693	TRCN0000297693	NM_028273.2-279s21c1	shRNA	pLKO_005	72542	Pgam5	mouse	CDS	CTGGAGAAGACGAGTTGACAT
TRCN0000279544	TRCN0000279544	NM_028273.2-450s21c1	shRNA	pLKO_005	72542	Pgam5	mouse	CDS	GCCTGGGATTAAAGTTTAATA
TRCN0000345859	TRCN0000345859	NM_172627.3-228s21c1	shRNA	pLKO_005	225467	Pggt1b	mouse	CDS	TGGTGAACAAAGACGATATAA
TRCN0000345832	TRCN0000345832	NM_172627.3-1424s21c1	shRNA	pLKO_005	225467	Pggt1b	mouse	3UTR	GACTATATGTTTGTAGGTTAT
TRCN0000265307	TRCN0000265307	NM_172627.3-717s21c1	shRNA	pLKO_005	225467	Pggt1b	mouse	CDS	CACTGTGCCTGATGGGTAAAC
TRCN0000265281	TRCN0000265281	NM_172627.3-561s21c1	shRNA	pLKO_005	225467	Pggt1b	mouse	CDS	GCGCATCCTGCATTTGCTATA
TRCN0000025085	TRCN0000025085	NM_008841.1-1702s1c1	shRNA	pLKO.1	18709	Pik3r2	mouse	CDS	CCTGTGTCCAAGTACCAACAA
TRCN0000025086	TRCN0000025086	NM_008841.1-2191s1c1	shRNA	pLKO.1	18709	Pik3r2	mouse	CDS	CGACAGAGGAAGATCAACGAA
TRCN0000025087	TRCN0000025087	NM_008841.1-1548s1c1	shRNA	pLKO.1	18709	Pik3r2	mouse	CDS	CGGGAACAACAAGTTGATCAA
TRCN0000025088	TRCN0000025088	NM_008841.1-952s1c1	shRNA	pLKO.1	18709	Pik3r2	mouse	CDS	ACCGCCTTGTATGATGCTGTT
TRCN0000123344	TRCN0000123344	NM_019645.1-4238s1c1	shRNA	pLKO.1	18772	Pkp1	mouse	3UTR	GCCTCCTAGTTCCATATCTAA
TRCN0000123345	TRCN0000123345	NM_019645.1-2133s1c1	shRNA	pLKO.1	18772	Pkp1	mouse	CDS	CGATAGGAATATGATGGGAAA
TRCN0000123346	TRCN0000123346	NM_019645.1-141s1c1	shRNA	pLKO.1	18772	Pkp1	mouse	CDS	GCAAGTGATGATGACCGTCAA
TRCN0000123347	TRCN0000123347	NM_019645.1-1701s1c1	shRNA	pLKO.1	18772	Pkp1	mouse	CDS	CAATGGTATGAGTCAGTTAAT
TRCN0000123348	TRCN0000123348	NM_019645.1-660s1c1	shRNA	pLKO.1	18772	Pkp1	mouse	CDS	GCCGCCTATCTCCTGCAACAA
TRCN0000197655	TRCN0000197655	NM_181579.1-597s1c1	shRNA	pLKO.1	69693	Pof1b	mouse	CDS	CCCAGGAAACAATGTAATTTA
TRCN0000177756	TRCN0000177756	NM_181579.1-1550s1c1	shRNA	pLKO.1	69693	Pof1b	mouse	CDS	CCCAATTAAACCAGTACCAAA
TRCN0000198192	TRCN0000198192	NM_181579.1-1834s1c1	shRNA	pLKO.1	69693	Pof1b	mouse	CDS	CAAACGATTGTGATCGAGAAA
TRCN0000198533	TRCN0000198533	NM_181579.1-895s1c1	shRNA	pLKO.1	69693	Pof1b	mouse	CDS	GCTGATCTAAGTCGCAAGAAT
TRCN0000200401	TRCN0000200401	NM_181579.1-1104s1c1	shRNA	pLKO.1	69693	Pof1b	mouse	CDS	GCTGTCCACGTTTAGCAACAT
TRCN0000023859	TRCN0000023859	NM_011159.1-5301s1c1	shRNA	pLKO.1	19090	Prkdc	mouse	CDS	GCGACATATTATGGAAGAATT
TRCN0000023860	TRCN0000023860	NM_011159.1-376s1c1	shRNA	pLKO.1	19090	Prkdc	mouse	CDS	CCAGCCTTAGACCTTCTGATT
TRCN0000023861	TRCN0000023861	NM_011159.1-7898s1c1	shRNA	pLKO.1	19090	Prkdc	mouse	CDS	CCACCCAACAACAATATGATT
TRCN0000023862	TRCN0000023862	NM_011159.1-905s1c1	shRNA	pLKO.1	19090	Prkdc	mouse	CDS	GCCATACAAATGTGGAATTAA
TRCN0000023863	TRCN0000023863	NM_011159.1-5818s1c1	shRNA	pLKO.1	19090	Prkdc	mouse	CDS	GCTGCATACAACTGTGCCATT
TRCN0000350696	TRCN0000350696	NM_007982.2-1726s21c1	shRNA	pLKO_005	14083	Ptk2	mouse	CDS	GCCTTAACAATGCGTCAGTTT
TRCN0000321963	TRCN0000321963	NM_007982.2-1869s21c1	shRNA	pLKO_005	14083	Ptk2	mouse	CDS	CCTGGCATCTTTGATATTATA
TRCN0000321899	TRCN0000321899	NM_007982.2-3880s21c1	shRNA	pLKO_005	14083	Ptk2	mouse	3UTR	TATCCAGACTGTGTTGCAATA
TRCN0000100855	TRCN0000100855	NM_026677.1-692s1c1	shRNA	pLKO.1	68328	Rab13	mouse	3UTR	GAGCATTTCTTGCCTCCTATT
TRCN0000100856	TRCN0000100856	NM_026677.1-279s1c1	shRNA	pLKO.1	68328	Rab13	mouse	CDS	GCCAAGAACGATTCAAGACAA
TRCN0000100857	TRCN0000100857	NM_026677.1-280s1c1	shRNA	pLKO.1	68328	Rab13	mouse	CDS	CCAAGAACGATTCAAGACAAT
TRCN0000100858	TRCN0000100858	NM_026677.1-503s1c1	shRNA	pLKO.1	68328	Rab13	mouse	CDS	CGAGAGCACAGAATCCGATTT
TRCN0000100859	TRCN0000100859	NM_026677.1-356s1c1	shRNA	pLKO.1	68328	Rab13	mouse	CDS	GATGAGAAATCCTTCGAGAAT
TRCN0000332373	TRCN0000332373	NM_026697.3-1259s21c1	shRNA	pLKO_005	68365	Rab14	mouse	3UTR	CCTTTGATTGTCCTTGTGATA
TRCN0000332372	TRCN0000332372	NM_026697.3-760s21c1	shRNA	pLKO_005	68365	Rab14	mouse	CDS	CAGAGAGATGTTACCTATGAA
TRCN0000332297	TRCN0000332297	NM_026697.3-706s21c1	shRNA	pLKO_005	68365	Rab14	mouse	CDS	ACCAATCCAAACACTGTAATA
TRCN0000306372	TRCN0000306372	NM_026697.3-646s21c1	shRNA	pLKO_005	68365	Rab14	mouse	CDS	ATCACCAGAAGAAGTACATAT
TRCN0000100860	TRCN0000100860	NM_008996.2-2494s1c1	shRNA	pLKO.1	19324	Rab1a	mouse	3UTR	GCCAGAAATTACAGGTTTATT
TRCN0000100862	TRCN0000100862	NM_008996.2-140s1c1	shRNA	pLKO.1	19324	Rab1a	mouse	CDS	GAAAGCTACATCAGCACAATT
TRCN0000100863	TRCN0000100863	NM_008996.2-248s1c1	shRNA	pLKO.1	19324	Rab1a	mouse	CDS	CGAACAATCACTTCCAGTTAT
TRCN0000100250	TRCN0000100250	NM_016899.2-872s1c1	shRNA	pLKO.1	53868	Rab25	mouse	3UTR	CCTGCCTTCAGCTTTCAGATA
TRCN0000100251	TRCN0000100251	NM_016899.2-472s1c1	shRNA	pLKO.1	53868	Rab25	mouse	CDS	CCTGGTATTTGACCTGACCAA
TRCN0000238206	TRCN0000238206	NM_016899.4-889s21c1	shRNA	pLKO_005	53868	Rab25	mouse	3UTR	ATATCTCCACCTCCCTTACTG
TRCN0000238207	TRCN0000238207	NM_016899.4-518s21c1	shRNA	pLKO_005	53868	Rab25	mouse	CDS	GCTGGCTAAAGGAGCTGTATG
TRCN0000100575	TRCN0000100575	NM_023635.2-1870s1c1	shRNA	pLKO.1	11891	Rab27a	mouse	3UTR	GCCAGTTTAAGAGAAGTGTTT
TRCN0000100576	TRCN0000100576	NM_023635.2-502s1c1	shRNA	pLKO.1	11891	Rab27a	mouse	CDS	CGAAACTGGATAAGCCAGCTA
TRCN0000100577	TRCN0000100577	NM_023635.2-459s1c1	shRNA	pLKO.1	11891	Rab27a	mouse	CDS	GCTTCTGTTCGACCTGACAAA
TRCN0000100578	TRCN0000100578	NM_023635.2-252s1c1	shRNA	pLKO.1	11891	Rab27a	mouse	CDS	CCAGTACACTGATGGCAAGTT
TRCN0000100579	TRCN0000100579	NM_023635.2-672s1c1	shRNA	pLKO.1	11891	Rab27a	mouse	CDS	GACAAACATAAGCCACGCGAT
TRCN0000089443	TRCN0000089443	NM_031874.3-2349s1c1	shRNA	pLKO.1	19340	Rab3d	mouse	3UTR	CGGTGCAAATTATGTTCTTAA
TRCN0000089444	TRCN0000089444	NM_031874.3-303s1c1	shRNA	pLKO.1	19340	Rab3d	mouse	CDS	CAAACTGCTCTTGATCGGGAA
TRCN0000089445	TRCN0000089445	NM_031874.3-777s1c1	shRNA	pLKO.1	19340	Rab3d	mouse	CDS	CATCATCTGTGACAAGATGAA
TRCN0000089446	TRCN0000089446	NM_031874.3-426s1c1	shRNA	pLKO.1	19340	Rab3d	mouse	CDS	CTACCGACATGACAAGAGGAT
TRCN0000089447	TRCN0000089447	NM_031874.3-429s1c1	shRNA	pLKO.1	19340	Rab3d	mouse	CDS	CCGACATGACAAGAGGATCAA
TRCN0000100420	TRCN0000100420	NM_023126.2-1490s1c1	shRNA	pLKO.1	17274	Rab8a	mouse	3UTR	CCATGAAATGAATCTGTCTTT
TRCN0000100421	TRCN0000100421	NM_023126.2-252s1c1	shRNA	pLKO.1	17274	Rab8a	mouse	CDS	CGCCTTCAACTCCACATTCAT
TRCN0000100422	TRCN0000100422	NM_023126.2-457s1c1	shRNA	pLKO.1	17274	Rab8a	mouse	CDS	CGGAATTGGATTCGGAACATT
TRCN0000100423	TRCN0000100423	NM_023126.2-420s1c1	shRNA	pLKO.1	17274	Rab8a	mouse	CDS	CTACGACATTACCAATGAGAA
TRCN0000100424	TRCN0000100424	NM_023126.2-313s1c1	shRNA	pLKO.1	17274	Rab8a	mouse	CDS	CTCGATGGCAAGAGGATTAAA
TRCN0000276904	TRCN0000276904	NM_009009.3-1375s21c1	shRNA	pLKO_005	19357	Rad21	mouse	CDS	TCATCGATGAGCCCATTATAG
TRCN0000276908	TRCN0000276908	NM_009009.3-2944s21c1	shRNA	pLKO_005	19357	Rad21	mouse	3UTR	GCACCAGAAATTATGTGACTA
TRCN0000276909	TRCN0000276909	NM_009009.3-1067s21c1	shRNA	pLKO_005	19357	Rad21	mouse	CDS	GCTTAGCGATTATTCTGATAT
TRCN0000276847	TRCN0000276847	NM_009009.3-959s21c1	shRNA	pLKO_005	19357	Rad21	mouse	CDS	TGCGTTGGAGCCCATTGATAT
TRCN0000193497	TRCN0000193497	NM_009010.2-281s1c1	shRNA	pLKO.1	19358	Rad23a	mouse	CDS	GAAGAACTTTGTGGTTGTCAT
TRCN0000176426	TRCN0000176426	NM_009010.2-1583s1c1	shRNA	pLKO.1	19358	Rad23a	mouse	3UTR	CCCTAAGCTTTGATCCTCTAT
TRCN0000175305	TRCN0000175305	NM_009010.2-248s1c1	shRNA	pLKO.1	19358	Rad23a	mouse	CDS	CGATGTTCCCATCAAGGAATA
TRCN0000175719	TRCN0000175719	NM_009010.2-480s1c1	shRNA	pLKO.1	19358	Rad23a	mouse	CDS	GAATCCATTTCTGGCTCTGTT
TRCN0000201067	TRCN0000201067	NM_178702.2-426s1c1	shRNA	pLKO.1	231858	Radil	mouse	CDS	CACCCACTATAAGAGTGTCTT
TRCN0000202494	TRCN0000202494	NM_178702.2-3028s1c1	shRNA	pLKO.1	231858	Radil	mouse	CDS	GAAGGAGATGCGATTCAGGAT
TRCN0000055073	TRCN0000055073	NM_009058.1-1857s1c1	shRNA	pLKO.1	19730	Ralgds	mouse	CDS	GCCTGCAACAACTACAGCATT
TRCN0000055074	TRCN0000055074	NM_009058.1-2615s1c1	shRNA	pLKO.1	19730	Ralgds	mouse	CDS	CGCCAATGTGTTCTATGCCAT
TRCN0000055075	TRCN0000055075	NM_009058.1-1218s1c1	shRNA	pLKO.1	19730	Ralgds	mouse	CDS	GATGCAGAACTATTCAAGAAA
TRCN0000055076	TRCN0000055076	NM_009058.1-1882s1c1	shRNA	pLKO.1	19730	Ralgds	mouse	CDS	CGGAAGAACACTTTGGAACAT
TRCN0000055077	TRCN0000055077	NM_009058.1-481s1c1	shRNA	pLKO.1	19730	Ralgds	mouse	CDS	GCACCTACAGAGCCTTCACTA
TRCN0000055268	TRCN0000055268	NM_145541.3-350s1c1	shRNA	pLKO.1	109905	Rap1a	mouse	CDS	GCCAAGGGTTTGCACTAGTTT
TRCN0000055269	TRCN0000055269	NM_145541.3-382s1c1	shRNA	pLKO.1	109905	Rap1a	mouse	CDS	GCTCAGTCTACGTTTAATGAT
TRCN0000055270	TRCN0000055270	NM_145541.3-535s1c1	shRNA	pLKO.1	109905	Rap1a	mouse	CDS	CAGTGGTGTAACTGTGCCTTT
TRCN0000055271	TRCN0000055271	NM_145541.3-308s1c1	shRNA	pLKO.1	109905	Rap1a	mouse	CDS	CCGAGCAATTTACAGCAATGA
TRCN0000055272	TRCN0000055272	NM_145541.3-496s1c1	shRNA	pLKO.1	109905	Rap1a	mouse	CDS	CGGGTAGTTGGCAAAGAACAA
TRCN0000105790	TRCN0000105790	NM_145544.1-1854s1c1	shRNA	pLKO.1	229877	Rap1gds1	mouse	3UTR	CCTGCCTAATAAGATTTCTAA
TRCN0000105791	TRCN0000105791	NM_145544.1-915s1c1	shRNA	pLKO.1	229877	Rap1gds1	mouse	CDS	CCAGGAACGATGGAAATTGTA
TRCN0000105792	TRCN0000105792	NM_145544.1-1229s1c1	shRNA	pLKO.1	229877	Rap1gds1	mouse	CDS	CGTTTGGTTGAATGGTGTGAA
TRCN0000105793	TRCN0000105793	NM_145544.1-135s1c1	shRNA	pLKO.1	229877	Rap1gds1	mouse	CDS	CTCAGAATAATGCAGAAACAA
TRCN0000105794	TRCN0000105794	NM_145544.1-1391s1c1	shRNA	pLKO.1	229877	Rap1gds1	mouse	CDS	CATGTAATCATGCAGAATGAA
TRCN0000110000	TRCN0000110000	NM_019688.1-253s1c1	shRNA	pLKO.1	56508	Rapgef4	mouse	CDS	GCTGGGTCTTTGGATGTTAAA
TRCN0000110001	TRCN0000110001	NM_019688.1-2601s1c1	shRNA	pLKO.1	56508	Rapgef4	mouse	CDS	GCCGAGCAAGTTTAAGAAGTT
TRCN0000110002	TRCN0000110002	NM_019688.1-996s1c1	shRNA	pLKO.1	56508	Rapgef4	mouse	CDS	GCTCCTTCATATTAAAGCCTT
TRCN0000110003	TRCN0000110003	NM_019688.1-997s1c1	shRNA	pLKO.1	56508	Rapgef4	mouse	CDS	CTCCTTCATATTAAAGCCTTA
TRCN0000110004	TRCN0000110004	NM_019688.1-2107s1c1	shRNA	pLKO.1	56508	Rapgef4	mouse	CDS	GTGGTGCTGAAATCTAATGAT
TRCN0000322308	TRCN0000322308	NM_145452.3-1780s21c1	shRNA	pLKO_005	218397	Rasa1	mouse	CDS	ATGATGGGAGGCCGCTATTAT
TRCN0000322311	TRCN0000322311	NM_145452.3-1149s21c1	shRNA	pLKO_005	218397	Rasa1	mouse	CDS	GAAATCTGGAAGCTATCTTAT
TRCN0000322307	TRCN0000322307	NM_145452.3-3719s21c1	shRNA	pLKO_005	218397	Rasa1	mouse	3UTR	CAGTATGCCCACCGTGGTAAT
TRCN0000322310	TRCN0000322310	NM_145452.3-1299s21c1	shRNA	pLKO_005	218397	Rasa1	mouse	CDS	CTCAGACCTAATAGGTTATTA
TRCN0000102670	TRCN0000102670	NM_145216.2-869s1c1	shRNA	pLKO.1	75668	Rasl10a	mouse	3UTR	CCCAGCTAACTCCCAATCATT
TRCN0000102671	TRCN0000102671	NM_145216.2-471s1c1	shRNA	pLKO.1	75668	Rasl10a	mouse	CDS	CCCGACAGTTTCGATTATGTT
TRCN0000102672	TRCN0000102672	NM_145216.2-650s1c1	shRNA	pLKO.1	75668	Rasl10a	mouse	CDS	CGAGTGCTCAGCCAAATACAA
TRCN0000102673	TRCN0000102673	NM_145216.2-245s1c1	shRNA	pLKO.1	75668	Rasl10a	mouse	CDS	CCAATTCTTGTTTGGTGACTA
TRCN0000102674	TRCN0000102674	NM_145216.2-233s1c1	shRNA	pLKO.1	75668	Rasl10a	mouse	CDS	CGCCATCATCCGCCAATTCTT
TRCN0000121037	TRCN0000121037	NM_027760.1-1537s1c1	shRNA	pLKO.1	71323	Rassf8	mouse	3UTR	GCAAAGCCTTTGTTTGTATTT
TRCN0000121038	TRCN0000121038	NM_027760.1-1269s1c1	shRNA	pLKO.1	71323	Rassf8	mouse	CDS	CCCAGTAATCTTCGTATTCTA
TRCN0000121039	TRCN0000121039	NM_027760.1-147s1c1	shRNA	pLKO.1	71323	Rassf8	mouse	CDS	CAGGAGGTTGTAATAGCCTTA
TRCN0000121040	TRCN0000121040	NM_027760.1-358s1c1	shRNA	pLKO.1	71323	Rassf8	mouse	CDS	CCCGAATTCCTGAAAGAACTT
TRCN0000121041	TRCN0000121041	NM_027760.1-1083s1c1	shRNA	pLKO.1	71323	Rassf8	mouse	CDS	GAGCTAGAGCAGTTGACCAAA
TRCN0000110135	TRCN0000110135	NM_009059.2-2591s1c1	shRNA	pLKO.1	19732	Rgl2	mouse	3UTR	GCCACAATATTAGAGCAGAAA
TRCN0000110136	TRCN0000110136	NM_009059.2-2228s1c1	shRNA	pLKO.1	19732	Rgl2	mouse	CDS	GTGTTATTAGTCGTGTCCTTA
TRCN0000110137	TRCN0000110137	NM_009059.2-1635s1c1	shRNA	pLKO.1	19732	Rgl2	mouse	CDS	CCTCCGACCTAACTCTGATAT
TRCN0000110138	TRCN0000110138	NM_009059.2-1642s1c1	shRNA	pLKO.1	19732	Rgl2	mouse	CDS	CCTAACTCTGATATCCAGCAA
TRCN0000110139	TRCN0000110139	NM_009059.2-955s1c1	shRNA	pLKO.1	19732	Rgl2	mouse	CDS	GATGCGGAACTGTTTCTTAAT
TRCN0000110085	TRCN0000110085	NM_023622.2-2237s1c1	shRNA	pLKO.1	71746	Rgl3	mouse	3UTR	CTTGGATTCTACTACTATCAA
TRCN0000110086	TRCN0000110086	NM_023622.2-1599s1c1	shRNA	pLKO.1	71746	Rgl3	mouse	CDS	GCGACGCATCAGCCTCACAAA
TRCN0000110087	TRCN0000110087	NM_023622.2-516s1c1	shRNA	pLKO.1	71746	Rgl3	mouse	CDS	GCGAAATCATCCTCAGGACTT
TRCN0000110088	TRCN0000110088	NM_023622.2-1914s1c1	shRNA	pLKO.1	71746	Rgl3	mouse	CDS	CATCAACAATAACCACGGGAA
TRCN0000305108	TRCN0000305108	NM_173402.1-3605s21c1	shRNA	pLKO_005	71729	Rgs12	mouse	CDS	AGGCAAGTCTAACTCTATTAA
TRCN0000305172	TRCN0000305172	NM_173402.1-857s21c1	shRNA	pLKO_005	71729	Rgs12	mouse	CDS	TGCCATGGTTGTGGGCTATTT
TRCN0000037207	TRCN0000037207	NM_173402.1-1992s1c1	shRNA	pLKO.1	71729	Rgs12	mouse	CDS	GCTTTCGGAATGCAGAACCTT
TRCN0000037208	TRCN0000037208	NM_173402.1-2122s1c1	shRNA	pLKO.1	71729	Rgs12	mouse	CDS	CCTTTGGAAGATCTAGGAGAT
TRCN0000077728	TRCN0000077728	NM_019566.2-987s1c1	shRNA	pLKO.1	56212	Rhog	mouse	3UTR	CCAAAGTTGTTGCTGCCTATT
TRCN0000077729	TRCN0000077729	NM_019566.2-221s1c1	shRNA	pLKO.1	56212	Rhog	mouse	CDS	CCACTGTGTTTGACAATTACA
TRCN0000077731	TRCN0000077731	NM_019566.2-183s1c1	shRNA	pLKO.1	56212	Rhog	mouse	CDS	CTGCTATACAACTAACGCCTT
TRCN0000077732	TRCN0000077732	NM_019566.2-607s1c1	shRNA	pLKO.1	56212	Rhog	mouse	CDS	GACGGCGTCAAGGAGGTGTTT
TRCN0000326200	TRCN0000326200	NM_021536.6-797s21c1	shRNA	pLKO_005	59040	Rhot1	mouse	CDS	GCTCAACTTCTTCCAGAGAAT
TRCN0000337573	TRCN0000337573	NM_021536.7-387s21c1	shRNA	pLKO_005	59040	Rhot1	mouse	CDS	CAACACACATTGTCGATTATT
TRCN0000306169	TRCN0000306169	NM_021536.6-1596s21c1	shRNA	pLKO_005	59040	Rhot1	mouse	CDS	GATATCTCAGAGTCGGAATTT
TRCN0000311476	TRCN0000311476	NM_021536.6-1524s21c1	shRNA	pLKO_005	59040	Rhot1	mouse	CDS	GATGATCATAAGTCCTATTAT
TRCN0000094039	TRCN0000094039	NM_133933.2-3374s1c1	shRNA	pLKO.1	103963	Rpn1	mouse	3UTR	CCCATGAAGAATGTAGAATTA
TRCN0000094040	TRCN0000094040	NM_133933.2-607s1c1	shRNA	pLKO.1	103963	Rpn1	mouse	CDS	CGTCCTTGATTATGGGCCTTT
TRCN0000094041	TRCN0000094041	NM_133933.2-1028s1c1	shRNA	pLKO.1	103963	Rpn1	mouse	CDS	CCAAGCTATGAATACCTCTAT
TRCN0000094042	TRCN0000094042	NM_133933.2-1067s1c1	shRNA	pLKO.1	103963	Rpn1	mouse	CDS	GCACTGAAGATGCGGTTTGTA
TRCN0000094043	TRCN0000094043	NM_133933.2-899s1c1	shRNA	pLKO.1	103963	Rpn1	mouse	CDS	CGGGATGAGATTGGTAATGTT
TRCN0000079078	TRCN0000079078	NM_153587.1-3631s1c1	shRNA	pLKO.1	73086	Rps6ka5	mouse	3UTR	CGAGGGAAAGTAAAGGGAATT
TRCN0000079079	TRCN0000079079	NM_153587.1-2294s1c1	shRNA	pLKO.1	73086	Rps6ka5	mouse	CDS	GCGTGGAAGAATGTATCCCAA
TRCN0000079080	TRCN0000079080	NM_153587.1-523s1c1	shRNA	pLKO.1	73086	Rps6ka5	mouse	CDS	GCTTCATCTCATCTTAGATTA
TRCN0000079081	TRCN0000079081	NM_153587.1-1580s1c1	shRNA	pLKO.1	73086	Rps6ka5	mouse	CDS	CCCAATATTGTGAAACTACAT
TRCN0000079082	TRCN0000079082	NM_153587.1-1767s1c1	shRNA	pLKO.1	73086	Rps6ka5	mouse	CDS	CCATGCCTGAAATTGTGCTAT
TRCN0000354089	TRCN0000354089	NM_025846.2-628s21c1	shRNA	pLKO_005	66922	Rras2	mouse	CDS	GTGATGAGTTTCCCATGATTT
TRCN0000326201	TRCN0000326201	NM_025846.2-792s21c1	shRNA	pLKO_005	66922	Rras2	mouse	CDS	GTCCGGGTTATAAGGAAATTT
TRCN0000306170	TRCN0000306170	NM_025846.2-891s21c1	shRNA	pLKO_005	66922	Rras2	mouse	CDS	TAAGAGTCCCTTGAGGTTTAG
TRCN0000311478	TRCN0000311478	NM_025846.2-979s21c1	shRNA	pLKO_005	66922	Rras2	mouse	3UTR	GACCGATGATCACCGTGTTAG
TRCN0000125214	TRCN0000125214	NM_010925.1-1492s1c1	shRNA	pLKO.1	18114	Rrp1	mouse	3UTR	GACGGAAGAAACTCTTGGTTT
TRCN0000125215	TRCN0000125215	NM_010925.1-1025s1c1	shRNA	pLKO.1	18114	Rrp1	mouse	CDS	CGCCTCTACAAAGTGATCCAA
TRCN0000125216	TRCN0000125216	NM_010925.1-686s1c1	shRNA	pLKO.1	18114	Rrp1	mouse	CDS	CAGAGCATCTTTCAGACGATT
TRCN0000125217	TRCN0000125217	NM_010925.1-685s1c1	shRNA	pLKO.1	18114	Rrp1	mouse	CDS	TCAGAGCATCTTTCAGACGAT
TRCN0000125218	TRCN0000125218	NM_010925.1-183s1c1	shRNA	pLKO.1	18114	Rrp1	mouse	CDS	TCACTCCAGATGAACTGCTAA
TRCN0000254255	TRCN0000254255	NM_030233.1-1079s21c1	shRNA	pLKO_005	78935	Saal1	mouse	CDS	GACAGCCTAATTCGGGTATTA
TRCN0000254254	TRCN0000254254	NM_030233.1-813s21c1	shRNA	pLKO_005	78935	Saal1	mouse	CDS	ATGTTTACATGCGCATCTTAC
TRCN0000254256	TRCN0000254256	NM_030233.1-3098s21c1	shRNA	pLKO_005	78935	Saal1	mouse	3UTR	GTGGCGGATTTACCTTATATA
TRCN0000265487	TRCN0000265487	NM_030233.1-1350s21c1	shRNA	pLKO_005	78935	Saal1	mouse	CDS	CAGTGGAAGACTTCGTTAAAG
TRCN0000265497	TRCN0000265497	NM_030233.1-382s21c1	shRNA	pLKO_005	78935	Saal1	mouse	CDS	GGCTTGTTTCCGGGAGATATG
TRCN0000114821	TRCN0000114821	NM_011341.3-1741s1c1	shRNA	pLKO.1	20318	Sdf4	mouse	3UTR	GCCCAGGTTTATTAAAGATAT
TRCN0000114822	TRCN0000114822	NM_011341.3-1442s1c1	shRNA	pLKO.1	20318	Sdf4	mouse	CDS	CCTCAAGTACAGTGAGTTCTT
TRCN0000114823	TRCN0000114823	NM_011341.3-639s1c1	shRNA	pLKO.1	20318	Sdf4	mouse	CDS	CACCTCAACAAGGACTTCCAT
TRCN0000114824	TRCN0000114824	NM_011341.3-1237s1c1	shRNA	pLKO.1	20318	Sdf4	mouse	CDS	GCCAAGACATTGATGACAACT
TRCN0000114825	TRCN0000114825	NM_011341.3-1121s1c1	shRNA	pLKO.1	20318	Sdf4	mouse	CDS	CATGCTCAAGTTCATGGTCAA
TRCN0000375368	TRCN0000375368	NM_024171.2-380s21c1	shRNA	pLKO_005	66212	Sec61b	mouse	CDS	AGATTGGGCTACATCCATCTG
TRCN0000375317	TRCN0000375317	NM_024171.2-306s21c1	shRNA	pLKO_005	66212	Sec61b	mouse	CDS	AGTGCTGGTGATGAGTCTTCT
TRCN0000316520	TRCN0000316520	NM_024171.2-256s21c1	shRNA	pLKO_005	66212	Sec61b	mouse	CDS	TGGCGATTCTACACGGAAGAT
TRCN0000316595	TRCN0000316595	NM_024171.2-173s21c1	shRNA	pLKO_005	66212	Sec61b	mouse	CDS	GATCCACTGTTCGGCAGAGAA
TRCN0000311147	TRCN0000311147	NM_024171.2-361s21c1	shRNA	pLKO_005	66212	Sec61b	mouse	CDS	GGCAAGTACACGCGATCATAG
TRCN0000102240	TRCN0000102240	NM_023603.2-2232s1c1	shRNA	pLKO.1	71514	Sfpq	mouse	3UTR	CCACTTAAATTCTTGGCATTT
TRCN0000102241	TRCN0000102241	NM_023603.2-1388s1c1	shRNA	pLKO.1	71514	Sfpq	mouse	CDS	CCAGTCATTGTGGAACCACTT
TRCN0000102242	TRCN0000102242	NM_023603.2-1233s1c1	shRNA	pLKO.1	71514	Sfpq	mouse	CDS	GCCAGTTTGGTCCTATTGAAA
TRCN0000102243	TRCN0000102243	NM_023603.2-1684s1c1	shRNA	pLKO.1	71514	Sfpq	mouse	CDS	CCAGGAAGAATTAAGGCGCAT
TRCN0000102244	TRCN0000102244	NM_023603.2-1837s1c1	shRNA	pLKO.1	71514	Sfpq	mouse	CDS	AGAAGAAAGTTACAGCAGGAT
TRCN0000068440	TRCN0000068440	NM_011394.1-1387s1c1	shRNA	pLKO.1	20516	Slc20a2	mouse	CDS	CCCATCTCCAATGGTACATTT
TRCN0000068441	TRCN0000068441	NM_011394.1-888s1c1	shRNA	pLKO.1	20516	Slc20a2	mouse	CDS	CGGCGTGCTGTTCATACTAAT
TRCN0000068442	TRCN0000068442	NM_011394.1-1991s1c1	shRNA	pLKO.1	20516	Slc20a2	mouse	CDS	GAGTTACACAAGAAGCTGCTA
TRCN0000068438	TRCN0000068438	NM_011394.1-2509s1c1	shRNA	pLKO.1	20516	Slc20a2	mouse	3UTR	CCACAGCTCATCTTCCAGAAT
TRCN0000068439	TRCN0000068439	NM_011394.1-864s1c1	shRNA	pLKO.1	20516	Slc20a2	mouse	CDS	GCCACTTCTTTCTGGCTTCAT
TRCN0000069203	TRCN0000069203	NM_015829.1-1973s1c1	shRNA	pLKO.1	50799	Slc25a13	mouse	CDS	CGGTTCCTAAATCCCGGATTA
TRCN0000069204	TRCN0000069204	NM_015829.1-958s1c1	shRNA	pLKO.1	50799	Slc25a13	mouse	CDS	CGCATGACCTTAGCAGACATT
TRCN0000069205	TRCN0000069205	NM_015829.1-1923s1c1	shRNA	pLKO.1	50799	Slc25a13	mouse	CDS	GCGGTGGTTCTATGTCGATTT
TRCN0000069206	TRCN0000069206	NM_015829.1-151s1c1	shRNA	pLKO.1	50799	Slc25a13	mouse	CDS	GCTGAGCTTAAAGCAATATTT
TRCN0000069207	TRCN0000069207	NM_015829.1-786s1c1	shRNA	pLKO.1	50799	Slc25a13	mouse	CDS	CCTTAACAACATGGAACTCAT
TRCN0000253283	TRCN0000253283	NM_001013780.1-759s21c1	shRNA	pLKO_005	384071	Slc25a34	mouse	CDS	TTGGGTACAGGATCGACAGTG
TRCN0000253285	TRCN0000253285	NM_001013780.1-1644s21c1	shRNA	pLKO_005	384071	Slc25a34	mouse	3UTR	TGGTTGGCCAAAGCTAGTTAT
TRCN0000253282	TRCN0000253282	NM_001013780.1-434s21c1	shRNA	pLKO_005	384071	Slc25a34	mouse	CDS	GTGTCCGTTTCTACTGCTATA
TRCN0000253284	TRCN0000253284	NM_001013780.1-577s21c1	shRNA	pLKO_005	384071	Slc25a34	mouse	CDS	GCTCAGACAGTGGCTACTATG
TRCN0000253281	TRCN0000253281	NM_001013780.1-814s21c1	shRNA	pLKO_005	384071	Slc25a34	mouse	CDS	GGTGGCATGATCAGCAGTATA
TRCN0000054753	TRCN0000054753	NM_007451.2-1078s1c1	shRNA	pLKO.1	11740	Slc25a5	mouse	3UTR	GCAACTATTTACCAGTTGAAA
TRCN0000054754	TRCN0000054754	NM_007451.2-336s1c1	shRNA	pLKO.1	11740	Slc25a5	mouse	CDS	GCTCTCAACTTTGCCTTCAAA
TRCN0000054755	TRCN0000054755	NM_007451.2-645s1c1	shRNA	pLKO.1	11740	Slc25a5	mouse	CDS	GCTGCCTACTTTGGTATCTAT
TRCN0000054756	TRCN0000054756	NM_007451.2-205s1c1	shRNA	pLKO.1	11740	Slc25a5	mouse	CDS	GCAAGCAAATCACGGCAGATA
TRCN0000054757	TRCN0000054757	NM_007451.2-933s1c1	shRNA	pLKO.1	11740	Slc25a5	mouse	CDS	GCCTTTGTGCTTGTCTTGTAT
TRCN0000109034	TRCN0000109034	NM_019710.1-2225s1c1	shRNA	pLKO.1	24061	Smc1a	mouse	CDS	GCTTCAAATGCGGCTGAAGTA
TRCN0000098619	TRCN0000098619	NM_011018.1-793s1c1	shRNA	pLKO.1	18412	Sqstm1	mouse	CDS	GAGGTTGACATTGATGTGGAA
TRCN0000238133	TRCN0000238133	NM_011018.2-1720s21c1	shRNA	pLKO_005	18412	Sqstm1	mouse	3UTR	TAGTACAACTGCTAGTTATTT
TRCN0000238135	TRCN0000238135	NM_011018.2-435s21c1	shRNA	pLKO_005	18412	Sqstm1	mouse	CDS	TGTGGTGGGAACTCGCTATAA
TRCN0000257058	TRCN0000257058	NM_011018.2-1101s21c1	shRNA	pLKO_005	18412	Sqstm1	mouse	CDS	GTCTCTACAGATGCCAGAATC
TRCN0000301238	TRCN0000301238	NM_182990.3-1724s21c1	shRNA	pLKO_005	20833	Ssrp1	mouse	CDS	GCAGAGGAGTTTGACAGCAAT
TRCN0000301237	TRCN0000301237	NM_182990.3-1907s21c1	shRNA	pLKO_005	20833	Ssrp1	mouse	CDS	GCGTACATGCTGTGGCTTAAT
TRCN0000301240	TRCN0000301240	NM_182990.3-328s21c1	shRNA	pLKO_005	20833	Ssrp1	mouse	CDS	CCGTCAGGGTATCATCTTTAA
TRCN0000301162	TRCN0000301162	NM_182990.3-908s21c1	shRNA	pLKO_005	20833	Ssrp1	mouse	CDS	CCTACCTTTCTACACCTGCAT
TRCN0000088833	TRCN0000088833	NM_011499.1-1384s1c1	shRNA	pLKO.1	20901	Strap	mouse	3UTR	GCCAACTTACAATCTCCATTT
TRCN0000088834	TRCN0000088834	NM_011499.1-458s1c1	shRNA	pLKO.1	20901	Strap	mouse	CDS	CGCATATATGACTTGAACAAA
TRCN0000088835	TRCN0000088835	NM_011499.1-1031s1c1	shRNA	pLKO.1	20901	Strap	mouse	CDS	GCAAAGCCAAAGATCGGATTT
TRCN0000088836	TRCN0000088836	NM_011499.1-716s1c1	shRNA	pLKO.1	20901	Strap	mouse	CDS	GCAGTAAGTCTGGAGCCAATT
TRCN0000088837	TRCN0000088837	NM_011499.1-719s1c1	shRNA	pLKO.1	20901	Strap	mouse	CDS	GTAAGTCTGGAGCCAATTAAA
TRCN0000100870	TRCN0000100870	NM_018768.2-917s1c1	shRNA	pLKO.1	55943	Stx8	mouse	3UTR	CCCTGTCTTCTGTCAGTGATT
TRCN0000100871	TRCN0000100871	NM_018768.2-56s1c1	shRNA	pLKO.1	55943	Stx8	mouse	CDS	CGTGTCAGATAGCCCAAGAAA
TRCN0000100872	TRCN0000100872	NM_018768.2-294s1c1	shRNA	pLKO.1	55943	Stx8	mouse	CDS	GCTCCTGGCATCGTTTAAGAA
TRCN0000100873	TRCN0000100873	NM_018768.2-82s1c1	shRNA	pLKO.1	55943	Stx8	mouse	CDS	GAGAAGATTCAAGAACGAAAT
TRCN0000100874	TRCN0000100874	NM_018768.2-648s1c1	shRNA	pLKO.1	55943	Stx8	mouse	CDS	GTCAACTTCCTGTGGGATGAT
TRCN0000092758	TRCN0000092758	NM_013676.1-3368s1c1	shRNA	pLKO.1	20924	Supt5	mouse	3UTR	CCAGGGCAATCACTCTGTATT
TRCN0000092759	TRCN0000092759	NM_013676.1-2211s1c1	shRNA	pLKO.1	20924	Supt5	mouse	CDS	CCAGAGTAGAACTGCATTCTA
TRCN0000348959	TRCN0000348959	NM_013676.1-3287s21c1	shRNA	pLKO_005	20924	Supt5	mouse	3UTR	CCAAGTGTGCAGTGCAGACAT
TRCN0000374424	TRCN0000374424	NM_013676.1-2510s21c1	shRNA	pLKO_005	20924	Supt5	mouse	CDS	GCTGAGGAGGAATACGAATAT
TRCN0000304840	TRCN0000304840	NM_013676.1-1980s21c1	shRNA	pLKO_005	20924	Supt5	mouse	CDS	CCCGGGATGTGACCAATTTAA
TRCN0000241616	TRCN0000241616	NM_001081278.2-3217s21c1	shRNA	pLKO_005	210789	Tbc1d4	mouse	CDS	CATGTCAGAAGGAGATCTTAA
TRCN0000241614	TRCN0000241614	NM_001081278.2-6072s21c1	shRNA	pLKO_005	210789	Tbc1d4	mouse	3UTR	TTCTAGGAAGTGCTGATTATT
TRCN0000241612	TRCN0000241612	NM_001081278.2-1137s21c1	shRNA	pLKO_005	210789	Tbc1d4	mouse	CDS	CTCACCTACTTTGCCTATTTG
TRCN0000241615	TRCN0000241615	NM_001081278.2-2085s21c1	shRNA	pLKO_005	210789	Tbc1d4	mouse	CDS	AGTGCCAAGACGCAGATTAAA
TRCN0000241613	TRCN0000241613	NM_001081278.2-4084s21c1	shRNA	pLKO_005	210789	Tbc1d4	mouse	CDS	ACGCCTATGAGGTAGAATATC
TRCN0000089778	TRCN0000089778	NM_025548.1-676s1c1	shRNA	pLKO.1	66411	Tbcb	mouse	CDS	GTCCGATATGATGAGCCGTTA
TRCN0000089779	TRCN0000089779	NM_025548.1-715s1c1	shRNA	pLKO.1	66411	Tbcb	mouse	CDS	GTGAATGGGAAACGCTACTTT
TRCN0000089780	TRCN0000089780	NM_025548.1-195s1c1	shRNA	pLKO.1	66411	Tbcb	mouse	CDS	CGCAGAGTTCAAGTGTAAACT
TRCN0000089781	TRCN0000089781	NM_025548.1-444s1c1	shRNA	pLKO.1	66411	Tbcb	mouse	CDS	GCAGAACACAGTTCGATCCTT
TRCN0000089782	TRCN0000089782	NM_025548.1-632s1c1	shRNA	pLKO.1	66411	Tbcb	mouse	CDS	TGTATGTAGGACTCACAGATT
TRCN0000115451	TRCN0000115451	NM_178337.1-1674s1c1	shRNA	pLKO.1	70430	Tbce	mouse	3UTR	CCAACCGTAAGAGTTTAACGA
TRCN0000115452	TRCN0000115452	NM_178337.1-249s1c1	shRNA	pLKO.1	70430	Tbce	mouse	CDS	GCCACGAAGGTACTATGTATT
TRCN0000115453	TRCN0000115453	NM_178337.1-1248s1c1	shRNA	pLKO.1	70430	Tbce	mouse	CDS	CCTTTGGAAATGAATGGAGAA
TRCN0000115454	TRCN0000115454	NM_178337.1-686s1c1	shRNA	pLKO.1	70430	Tbce	mouse	CDS	CCAACTCTAACTAGAACATTT
TRCN0000115455	TRCN0000115455	NM_178337.1-1249s1c1	shRNA	pLKO.1	70430	Tbce	mouse	CDS	CTTTGGAAATGAATGGAGAAA
TRCN0000216306	TRCN0000216306	NM_173038.3-452s1c1	shRNA	pLKO.1	272589	Tbcel	mouse	CDS	GTCAGTAAGATTGTGTCAAAT
TRCN0000189858	TRCN0000189858	NM_173038.1-1276s1c1	shRNA	pLKO.1	272589	Tbcel	mouse	CDS	GCCGAACTGAAGAAACAGCTA
TRCN0000216402	TRCN0000216402	NM_173038.3-4611s1c1	shRNA	pLKO.1	272589	Tbcel	mouse	3UTR	GTTTGTATGTACGATAATTTC
TRCN0000257567	TRCN0000257567	NM_173038.3-1323s21c1	shRNA	pLKO_005	272589	Tbcel	mouse	CDS	GCATGCTTCTCTACTACTTTG
TRCN0000257562	TRCN0000257562	NM_173038.3-403s21c1	shRNA	pLKO_005	272589	Tbcel	mouse	CDS	CGTGTCAGAACTCGATCTTTC
TRCN0000251964	TRCN0000251964	NM_173038.3-3245s21c1	shRNA	pLKO_005	272589	Tbcel	mouse	3UTR	TATAGACGAGGACAGTTATTT
TRCN0000274705	TRCN0000274705	NM_019786.3-2221s21c1	shRNA	pLKO_005	56480	Tbk1	mouse	CDS	GCTGGCCGAGAACAATCATAT
TRCN0000274704	TRCN0000274704	NM_019786.3-2691s21c1	shRNA	pLKO_005	56480	Tbk1	mouse	3UTR	GGGAACAGAACCGCGGTTTAA
TRCN0000366291	TRCN0000366291	NM_011592.2-113s21c1	shRNA	pLKO_005	21856	Timm44	mouse	CDS	ATGGTTCAAGCTACCAGATAA
TRCN0000366293	TRCN0000366293	NM_011592.2-762s21c1	shRNA	pLKO_005	21856	Timm44	mouse	CDS	CAAAGATAACAACGTTGTATT
TRCN0000366292	TRCN0000366292	NM_011592.2-195s21c1	shRNA	pLKO_005	21856	Timm44	mouse	CDS	TTTGTCAGGCTTGCTAGATAA
TRCN0000374940	TRCN0000374940	NM_011592.2-996s21c1	shRNA	pLKO_005	21856	Timm44	mouse	CDS	CATCCTAGAGGCCATGATTTC
TRCN0000287263	TRCN0000287263	NM_011602.5-8346s21c1	shRNA	pLKO_005	21894	Tln1	mouse	3UTR	CGCTCCAAGAGTATTATTAAT
TRCN0000294831	TRCN0000294831	NM_011602.5-525s21c1	shRNA	pLKO_005	21894	Tln1	mouse	CDS	TGGTGAAGACGATGCAATTTG
TRCN0000294832	TRCN0000294832	NM_011602.5-1967s21c1	shRNA	pLKO_005	21894	Tln1	mouse	CDS	GCGCTCACTGGAACCATTAAC
TRCN0000317035	TRCN0000317035	NM_053084.1-1921s21c1	shRNA	pLKO_005	69807	Trim32	mouse	CDS	GCCGCAAGGAAATTCTCCATT
TRCN0000316959	TRCN0000316959	NM_053084.1-1683s21c1	shRNA	pLKO_005	69807	Trim32	mouse	CDS	CCCAAGTTTGTCACCTGTGAT
TRCN0000316958	TRCN0000316958	NM_053084.1-1375s21c1	shRNA	pLKO_005	69807	Trim32	mouse	CDS	GCATTGATAGCTTCGTGCTAA
TRCN0000316960	TRCN0000316960	NM_053084.1-185s21c1	shRNA	pLKO_005	69807	Trim32	mouse	CDS	GCTAGAATGTCCCATCTGCAT
TRCN0000316961	TRCN0000316961	NM_053084.1-2068s21c1	shRNA	pLKO_005	69807	Trim32	mouse	CDS	GCTATCATCTGAGAAGATATT
TRCN0000012358	TRCN0000012358	NM_011640.1-1908s1c1	shRNA	pLKO.1	22059	Trp53	mouse	3UTR	CGAAATTCTATCCAGCCAGTT
TRCN0000012362	TRCN0000012362	NM_011640.1-1013s1c1	shRNA	pLKO.1	22059	Trp53	mouse	CDS	CTACAAGAAGTCACAGCACAT
TRCN0000054548	TRCN0000054548	NM_011640.1-1944s1c1	shRNA	pLKO.1	22059	Trp53	mouse	3UTR	CTACAATGAAATCTCACCCTA
TRCN0000054550	TRCN0000054550	NM_011640.1-625s1c1	shRNA	pLKO.1	22059	Trp53	mouse	CDS	CTCCAGAAGATATCCTGCCAT
TRCN0000175067	TRCN0000175067	NM_026261.1-286s1c1	shRNA	pLKO.1	67591	Ubl4b	mouse	CDS	GATGACAAATACCTCTCAGAT
TRCN0000194160	TRCN0000194160	NM_026261.1-883s1c1	shRNA	pLKO.1	67591	Ubl4b	mouse	3UTR	GCAGAATGATTCTAGCACCAT
TRCN0000193767	TRCN0000193767	NM_026261.1-816s1c1	shRNA	pLKO.1	67591	Ubl4b	mouse	3UTR	CCGTTAAGTAGCTGGAAGATA
TRCN0000175881	TRCN0000175881	NM_026261.1-410s1c1	shRNA	pLKO.1	67591	Ubl4b	mouse	CDS	GCCAGGTTCTAGACAAACATT
TRCN0000176323	TRCN0000176323	NM_026261.1-321s1c1	shRNA	pLKO.1	67591	Ubl4b	mouse	CDS	CAACGCTTCCATCAATGTCAT
TRCN0000092093	TRCN0000092093	NM_018798.2-2864s1c1	shRNA	pLKO.1	54609	Ubqln2	mouse	3UTR	GCTAGGTATGTCTCACAATTT
TRCN0000092094	TRCN0000092094	NM_018798.2-924s1c1	shRNA	pLKO.1	54609	Ubqln2	mouse	CDS	CCTACTGAACAACCCAGATAT
TRCN0000092095	TRCN0000092095	NM_018798.2-2059s1c1	shRNA	pLKO.1	54609	Ubqln2	mouse	CDS	GCAAACTTGCAGGCCCTAATA
TRCN0000092096	TRCN0000092096	NM_018798.2-925s1c1	shRNA	pLKO.1	54609	Ubqln2	mouse	CDS	CTACTGAACAACCCAGATATA
TRCN0000092097	TRCN0000092097	NM_018798.2-1927s1c1	shRNA	pLKO.1	54609	Ubqln2	mouse	CDS	CCCAACCAGCAGTTCATTCAA
TRCN0000341874	TRCN0000341874	NM_001160319.1-1880s21c1	shRNA	pLKO_005	69116	Ubr4	mouse	CDS	GAGAGCTCTCCTCGGGTTAAA
TRCN0000341872	TRCN0000341872	NM_001160319.1-15623s21c1	shRNA	pLKO_005	69116	Ubr4	mouse	3UTR	TCTCTCCGTGTGCACTCATTT
TRCN0000302343	TRCN0000302343	NM_010931.3-403s21c1	shRNA	pLKO_005	18140	Uhrf1	mouse	CDS	CACACACTCTTCGATTATGAT
TRCN0000311102	TRCN0000311102	NM_010931.3-806s21c1	shRNA	pLKO_005	18140	Uhrf1	mouse	CDS	ATGGAGTGGACATTGTCAAAG
TRCN0000311096	TRCN0000311096	NM_010931.3-732s21c1	shRNA	pLKO_005	18140	Uhrf1	mouse	CDS	CTGTAGCTCCAGTGCCGTTAA
TRCN0000304673	TRCN0000304673	NM_010931.3-770s21c1	shRNA	pLKO_005	18140	Uhrf1	mouse	CDS	TCATGTACCATGTCAAGTATG
TRCN0000040623	TRCN0000040623	NM_144873.1-2620s1c1	shRNA	pLKO.1	109113	Uhrf2	mouse	3UTR	CCTGGACAGTAACAAGTCTTA
TRCN0000040624	TRCN0000040624	NM_144873.1-1760s1c1	shRNA	pLKO.1	109113	Uhrf2	mouse	CDS	CCAGACACTAACAAACATGAA
TRCN0000040625	TRCN0000040625	NM_144873.1-786s1c1	shRNA	pLKO.1	109113	Uhrf2	mouse	CDS	GCTGATGAAGACGTTATTTAT
TRCN0000040626	TRCN0000040626	NM_144873.1-1921s1c1	shRNA	pLKO.1	109113	Uhrf2	mouse	CDS	GCAACAGATATGATGGCATTT
TRCN0000040627	TRCN0000040627	NM_144873.1-1324s1c1	shRNA	pLKO.1	109113	Uhrf2	mouse	CDS	CGGAAGAGGAATACTGGTATT
TRCN0000030814	TRCN0000030814	NM_145628.2-1211s1c1	shRNA	pLKO.1	236733	Usp11	mouse	CDS	GCAGAACCATAAACGACGAAA
TRCN0000030816	TRCN0000030816	NM_145628.2-1285s1c1	shRNA	pLKO.1	236733	Usp11	mouse	CDS	GCCCTGATTGTGGCAATGTTT
TRCN0000030817	TRCN0000030817	NM_145628.2-2676s1c1	shRNA	pLKO.1	236733	Usp11	mouse	CDS	GCAGCCTATGTCTTGTTCTAT
TRCN0000030818	TRCN0000030818	NM_145628.2-1699s1c1	shRNA	pLKO.1	236733	Usp11	mouse	CDS	CCTACTATGGTCTGATACTTT
TRCN0000097124	TRCN0000097124	NM_146139.2-1416s1c1	shRNA	pLKO.1	57257	Vav3	mouse	3UTR	CCAGCATTTCTCGTCTTAAAT
TRCN0000097125	TRCN0000097125	NM_146139.2-447s1c1	shRNA	pLKO.1	57257	Vav3	mouse	CDS	GAACTTATTAACAGGGTGAAT
TRCN0000097126	TRCN0000097126	NM_146139.2-909s1c1	shRNA	pLKO.1	57257	Vav3	mouse	CDS	CCATCCACATATGTGGAAGAA
TRCN0000097127	TRCN0000097127	NM_146139.2-638s1c1	shRNA	pLKO.1	57257	Vav3	mouse	CDS	CCATTCTCTCAAAGAAGGGTT
TRCN0000097128	TRCN0000097128	NM_146139.2-373s1c1	shRNA	pLKO.1	57257	Vav3	mouse	CDS	GTGTACCTAAACCAGTAGATT
TRCN0000243483	TRCN0000243483	NM_031392.2-1806s21c1	shRNA	pLKO_005	83669	Wdr6	mouse	CDS	TGCCATGGTGGCTACCTATAC
TRCN0000243481	TRCN0000243481	NM_031392.2-1236s21c1	shRNA	pLKO_005	83669	Wdr6	mouse	CDS	GACAATCGCTTTCGGTCTTAC
TRCN0000243480	TRCN0000243480	NM_031392.2-3022s21c1	shRNA	pLKO_005	83669	Wdr6	mouse	CDS	CCCATAGCTGTGGCGTCAATA
TRCN0000243482	TRCN0000243482	NM_031392.2-3562s21c1	shRNA	pLKO_005	83669	Wdr6	mouse	3UTR	ACCATAGTTCTCGCAAGTATT
TRCN0000126574	TRCN0000126574	NM_001035226.1-3973s1c1	shRNA	pLKO.1	103573	Xpo1	mouse	3UTR	CCCATTGTAAAGCAACTTCAA
TRCN0000126575	TRCN0000126575	NM_001035226.1-760s1c1	shRNA	pLKO.1	103573	Xpo1	mouse	CDS	CCCAAGTTAAAGCAAAGCATT
TRCN0000126576	TRCN0000126576	NM_001035226.1-1433s1c1	shRNA	pLKO.1	103573	Xpo1	mouse	CDS	CGTGTTATCAAAGGTCCGTTT
TRCN0000126577	TRCN0000126577	NM_001035226.1-410s1c1	shRNA	pLKO.1	103573	Xpo1	mouse	CDS	GCAGAACATGAACACGAAATA
TRCN0000126578	TRCN0000126578	NM_001035226.1-3099s1c1	shRNA	pLKO.1	103573	Xpo1	mouse	CDS	CCAGTTAACAACCAAATGTTT
TRCN0000251561	TRCN0000251561	NM_001081056.1-3035s21c1	shRNA	pLKO_005	73192	Xpot	mouse	CDS	CAGTATCTTCAACAAGAATAT
TRCN0000251560	TRCN0000251560	NM_001081056.1-3107s21c1	shRNA	pLKO_005	73192	Xpot	mouse	CDS	CTTCAGCAGCCTGATGCTAAA
TRCN0000251562	TRCN0000251562	NM_001081056.1-3066s21c1	shRNA	pLKO_005	73192	Xpot	mouse	CDS	TACAAGTTGCTCCAGAAATAA
TRCN0000251564	TRCN0000251564	NM_001081056.1-2951s21c1	shRNA	pLKO_005	73192	Xpot	mouse	CDS	GCAGATGCACAGACAGTATTG
TRCN0000076388	TRCN0000076388	NM_011738.1-1328s1c1	shRNA	pLKO.1	22629	Ywhah	mouse	3UTR	CCTCCCTTCAGCTAATGGAAA
TRCN0000076389	TRCN0000076389	NM_011738.1-345s1c1	shRNA	pLKO.1	22629	Ywhah	mouse	CDS	GCGATCTTCTTGGAGGGTTAT
TRCN0000076390	TRCN0000076390	NM_011738.1-486s1c1	shRNA	pLKO.1	22629	Ywhah	mouse	CDS	GCTTGACAAGTTCCTTATCAA
TRCN0000076391	TRCN0000076391	NM_011738.1-273s1c1	shRNA	pLKO.1	22629	Ywhah	mouse	CDS	GCTGAATGAACCACTATCTAA
TRCN0000076392	TRCN0000076392	NM_011738.1-766s1c1	shRNA	pLKO.1	22629	Ywhah	mouse	CDS	GCCAAACAAGCCTTCGATGAT
TRCN0000173648	TRCN0000173648	NM_153541.1-356s1c1	shRNA	pLKO.1	215627	Zbtb8b	mouse	CDS	CGAGAATGTGATCGAAGTCAT
TRCN0000175051	TRCN0000175051	NM_153541.1-622s1c1	shRNA	pLKO.1	215627	Zbtb8b	mouse	CDS	GTCTAGACTGTACAATATCAT
TRCN0000194543	TRCN0000194543	NM_153541.1-2068s1c1	shRNA	pLKO.1	215627	Zbtb8b	mouse	3UTR	GCAGACAAACACTGACACAAA
TRCN0000194376	TRCN0000194376	NM_153541.1-921s1c1	shRNA	pLKO.1	215627	Zbtb8b	mouse	CDS	CAGAGCAAAGATGACTTGGAT

## Sheet: Data_S4
Supplementary Data 4: Results of RNAi screens in primary spheroids (3D) or adherent cells (2D). Results represented as Log2 fold change between endpoint (T2) and initial timepoint (T1).
Screen	Condition	TRC_ID	logFC	logCPM	LR	PValue	FDR	Source	Exp	SYMBOL	GeneAve	GeneRank
interactor	2D	TRCN0000302691	0.0976074	13.9701	7.7428	0.00539272	0.00645607	JC60	LKR10	Ap2b1	-0.147685	42
interactor	2D	TRCN0000302759	0.114912	7.49352	0.486771	0.485371	0.503129	JC60	LKR10	Ap2b1	-0.147685	42
interactor	2D	TRCN0000304939	-1.33299	8.99111	148.469	3.75e-34	8.38e-34	JC60	LKR10	Ap2b1	-0.147685	42
interactor	2D	TRCN0000311180	0.529726	12.0054	132.615	1.1e-30	2.17e-30	JC60	LKR10	Ap2b1	-0.147685	42
interactor	2D	TRCN0000012428	2.42383	11.8154	413.183	7.44e-92	3.38e-91	JA60	LKR10	Atp2a2	0.464347	179
interactor	2D	TRCN0000012429	0.148083	12.9573	14.8363	0.000117257	0.000145239	JA60	LKR10	Atp2a2	0.464347	179
interactor	2D	TRCN0000012430	-0.0570155	5.9903	0.0389863	0.843476	0.867348	JA60	LKR10	Atp2a2	0.464347	179
interactor	2D	TRCN0000012431	-0.0745023	13.1468	10.773	0.00102993	0.00123365	JA60	LKR10	Atp2a2	0.464347	179
interactor	2D	TRCN0000012432	-0.118665	7.3131	0.363223	0.546722	0.573006	JA60	LKR10	Atp2a2	0.464347	179
interactor	2D	TRCN0000174506	2.59248	9.84092	58.6846	1.85e-14	2.43e-13	JB60	LKR10	Cse1l	5.25769	279
interactor	2D	TRCN0000174691	8.09869	9.3359	197.378	7.8e-45	2.39e-43	JB60	LKR10	Cse1l	5.25769	279
interactor	2D	TRCN0000174952	3.2228	11.9654	107.939	2.77e-25	5.1e-24	JB60	LKR10	Cse1l	5.25769	279
interactor	2D	TRCN0000175065	3.07149	12.3508	105.835	8.01e-25	1.23e-23	JB60	LKR10	Cse1l	5.25769	279
interactor	2D	TRCN0000176293	9.30301	10.5057	254.283	3.03e-57	2.78e-55	JB60	LKR10	Cse1l	5.25769	279
interactor	2D	TRCN0000277509	0.606696	13.7753	80.1612	3.45e-19	5.87e-19	JC60	LKR10	Fanci	0.232755	129
interactor	2D	TRCN0000277511	-0.0980876	12.1123	0.88776	0.346085	0.37237	JC60	LKR10	Fanci	0.232755	129
interactor	2D	TRCN0000277582	0.1438	10.2416	1.90686	0.167312	0.192183	JC60	LKR10	Fanci	0.232755	129
interactor	2D	TRCN0000277583	0.523743	9.13101	23.5719	1.2e-06	1.65e-06	JC60	LKR10	Fanci	0.232755	129
interactor	2D	TRCN0000277585	-0.0123735	15.168	0.154483	0.694288	0.711017	JC60	LKR10	Fanci	0.232755	129
interactor	2D	TRCN0000012378	1.75879	9.96947	117.217	2.57e-27	5.84e-27	JA60	LKR10	Fkbp8	0.402508	169
interactor	2D	TRCN0000012379	-0.886684	13.5904	459.079	7.63e-102	3.61e-101	JA60	LKR10	Fkbp8	0.402508	169
interactor	2D	TRCN0000012380	0.686033	12.2922	205.988	1.03e-46	2.81e-46	JA60	LKR10	Fkbp8	0.402508	169
interactor	2D	TRCN0000012381	1.10072	11.8662	1180.1	1.29e-258	1.76e-257	JA60	LKR10	Fkbp8	0.402508	169
interactor	2D	TRCN0000012382	-0.646321	13.3308	778.884	2.1e-171	1.35e-170	JA60	LKR10	Fkbp8	0.402508	169
interactor	2D	TRCN0000190208	0.00324104	13.9343	0.000266971	0.986964	0.995971	JB60	LKR10	Fnta	1.1609	262
interactor	2D	TRCN0000192669	2.78028	13.3706	137.417	9.77e-32	2.25e-30	JB60	LKR10	Fnta	1.1609	262
interactor	2D	TRCN0000192962	2.08952	13.0636	48.6576	3.05e-12	3.51e-11	JB60	LKR10	Fnta	1.1609	262
interactor	2D	TRCN0000202095	-0.229436	9.48131	0.527111	0.467824	0.694191	JB60	LKR10	Fnta	1.1609	262
interactor	2D	TRCN0000270630	0.624993	11.5269	0.223674	0.636254	0.824442	JB60	LKR10	Gm14725	0.955847	246
interactor	2D	TRCN0000270687	-0.308959	4.93254	0.110155	0.739968	0.907694	JB60	LKR10	Gm14725	0.955847	246
interactor	2D	TRCN0000270688	1.83382	10.8252	2.13094	0.144352	0.301828	JB60	LKR10	Gm14725	0.955847	246
interactor	2D	TRCN0000270689	0.715273	9.95586	0.337014	0.561558	0.771095	JB60	LKR10	Gm14725	0.955847	246
interactor	2D	TRCN0000270690	1.9141	9.43419	2.45381	0.11724	0.250839	JB60	LKR10	Gm14725	0.955847	246
interactor	2D	TRCN0000101020	0.00973269	10.9373	0.016706	0.897159	0.913928	JA60	LKR10	Hax1	0.0524496	71
interactor	2D	TRCN0000101021	-0.962586	14.3226	1430.72	4.43521312915925e-313	1.2085955776959e-311	JA60	LKR10	Hax1	0.0524496	71
interactor	2D	TRCN0000101022	0.453058	14.1181	128.827	7.4e-30	1.75e-29	JA60	LKR10	Hax1	0.0524496	71
interactor	2D	TRCN0000101023	0.35315	13.579	139.182	4.02e-32	9.74e-32	JA60	LKR10	Hax1	0.0524496	71
interactor	2D	TRCN0000101024	0.408894	7.93597	4.36213	0.0367464	0.040871	JA60	LKR10	Hax1	0.0524496	71
interactor	2D	TRCN0000305481	1.80295	12.9774	1078.14	1.86e-236	1.22e-235	JC60	LKR10	Hnrnpf	1.15772	257
interactor	2D	TRCN0000305482	0.733178	13.6807	520.196	3.84e-115	1.42e-114	JC60	LKR10	Hnrnpf	1.15772	257
interactor	2D	TRCN0000305483	2.72723	11.2549	713.747	3.06e-157	1.53e-156	JC60	LKR10	Hnrnpf	1.15772	257
interactor	2D	TRCN0000309854	0.710953	15.058	952.367	4.06e-209	2.46e-208	JC60	LKR10	Hnrnpf	1.15772	257
interactor	2D	TRCN0000351669	-0.185729	13.0127	25.5699	4.27e-07	6.04e-07	JC60	LKR10	Hnrnpf	1.15772	257
interactor	2D	TRCN0000041403	-0.440319	14.2553	188.25	7.66e-43	1.99e-42	JA60	LKR10	Hsd17b12	-0.498958	28
interactor	2D	TRCN0000041404	-0.158116	13.0596	16.5311	4.79e-05	6.14e-05	JA60	LKR10	Hsd17b12	-0.498958	28
interactor	2D	TRCN0000041405	-1.16432	13.5028	990.369	2.23e-217	1.87e-216	JA60	LKR10	Hsd17b12	-0.498958	28
interactor	2D	TRCN0000041406	-0.334297	11.3796	43.8973	3.46e-11	5.47e-11	JA60	LKR10	Hsd17b12	-0.498958	28
interactor	2D	TRCN0000041407	-0.397733	13.407	364.99	2.31e-81	8.98e-81	JA60	LKR10	Hsd17b12	-0.498958	28
interactor	2D	TRCN0000105820	-0.478128	14.402	399.656	6.54e-89	2.85e-88	JA60	LKR10	Irs4	-0.278719	33
interactor	2D	TRCN0000105822	-0.599888	14.6913	888.652	2.88e-195	2.09e-194	JA60	LKR10	Irs4	-0.278719	33
interactor	2D	TRCN0000105823	0.0961859	14.3465	11.1307	0.000849123	0.00103994	JA60	LKR10	Irs4	-0.278719	33
interactor	2D	TRCN0000105824	-0.133046	14.4613	26.0395	3.35e-07	4.67e-07	JA60	LKR10	Irs4	-0.278719	33
interactor	2D	TRCN0000012838	-0.699798	12.4946	281.331	3.85e-63	1.23e-62	JA60	LKR10	Mad2l1	0.171598	104
interactor	2D	TRCN0000012839	2.26423	12.3594	1336.78	1.15e-292	2.5e-291	JA60	LKR10	Mad2l1	0.171598	104
interactor	2D	TRCN0000012840	-0.874216	13.5021	1009.39	1.63e-221	1.62e-220	JA60	LKR10	Mad2l1	0.171598	104
interactor	2D	TRCN0000012841	0.438557	12.9909	272.763	2.84e-61	8.59e-61	JA60	LKR10	Mad2l1	0.171598	104
interactor	2D	TRCN0000012842	-0.27078	13.0742	41.9185	9.52e-11	1.48e-10	JA60	LKR10	Mad2l1	0.171598	104
interactor	2D	TRCN0000176800	0.710616	9.34171	3.45648	0.0630043	0.156659	JB60	LKR10	Man1b1	0.377628	160
interactor	2D	TRCN0000182634	0.945972	9.13491	8.00206	0.00467242	0.0165332	JB60	LKR10	Man1b1	0.377628	160
interactor	2D	TRCN0000197580	-0.463874	13.6485	5.19095	0.0227048	0.0632983	JB60	LKR10	Man1b1	0.377628	160
interactor	2D	TRCN0000200285	0.379646	10.9815	1.27417	0.258985	0.485994	JB60	LKR10	Man1b1	0.377628	160
interactor	2D	TRCN0000219602	0.315779	10.1102	0.90241	0.342136	0.582899	JB60	LKR10	Man1b1	0.377628	160
interactor	2D	TRCN0000322213	0.0915288	11.5396	1.00542	0.316003	0.344362	JC60	LKR10	Map4k4	0.291003	143
interactor	2D	TRCN0000322214	1.58194	13.2892	1861.74	0	0	JC60	LKR10	Map4k4	0.291003	143
interactor	2D	TRCN0000322217	0.277912	12.1271	34.7486	3.75e-09	5.5e-09	JC60	LKR10	Map4k4	0.291003	143
interactor	2D	TRCN0000322226	-0.787368	8.46855	47.6198	5.17e-12	7.85e-12	JC60	LKR10	Map4k4	0.291003	143
interactor	2D	TRCN0000037104	1.70032	11.4716	301.393	1.64e-67	5.41e-67	JA60	LKR10	Mlst8	0.942966	241
interactor	2D	TRCN0000037105	0.361647	12.0853	63.1319	1.93e-15	3.34e-15	JA60	LKR10	Mlst8	0.942966	241
interactor	2D	TRCN0000037108	0.637247	14.2599	846.128	5.05e-186	3.44e-185	JA60	LKR10	Mlst8	0.942966	241
interactor	2D	TRCN0000366901	0.908931	7.13464	18.309	1.88e-05	2.49e-05	JC60	LKR10	Mlst8	0.942966	241
interactor	2D	TRCN0000366954	1.10668	9.60854	60.9546	5.84e-15	9.19e-15	JC60	LKR10	Mlst8	0.942966	241
interactor	2D	TRCN0000248189	-0.690634	9.59995	0.2972	0.585643	0.780857	JB60	LKR10	Mon2	0.0558551	76
interactor	2D	TRCN0000248190	-0.153217	11.7666	0.01482	0.903107	0.995971	JB60	LKR10	Mon2	0.0558551	76
interactor	2D	TRCN0000248191	0.0439659	12.6515	0.00121094	0.97224	0.995971	JB60	LKR10	Mon2	0.0558551	76
interactor	2D	TRCN0000248192	0.403627	10.1795	0.0992387	0.752745	0.911218	JB60	LKR10	Mon2	0.0558551	76
interactor	2D	TRCN0000248193	0.675533	3.50333	0.840227	0.359332	0.595041	JB60	LKR10	Mon2	0.0558551	76
interactor	2D	TRCN0000054518	1.10668	9.53336	71.2035	3.22e-17	6.27e-17	JA60	LKR10	Nme2	0.710036	211
interactor	2D	TRCN0000054519	1.46373	12.8688	1859.9	0	0	JA60	LKR10	Nme2	0.710036	211
interactor	2D	TRCN0000054520	0.347906	13.669	89.4665	3.12e-21	6.3e-21	JA60	LKR10	Nme2	0.710036	211
interactor	2D	TRCN0000054521	0.642901	13.77	306.376	1.34e-68	4.58e-68	JA60	LKR10	Nme2	0.710036	211
interactor	2D	TRCN0000054522	-0.0110336	14.2772	0.23405	0.628537	0.652481	JA60	LKR10	Nme2	0.710036	211
interactor	2D	TRCN0000176773	-0.735651	15.0756	16.3176	5.36e-05	0.000308001	JB60	LKR10	Nop58	1.0682	251
interactor	2D	TRCN0000181316	0.588825	13.6909	7.37479	0.00661445	0.0225381	JB60	LKR10	Nop58	1.0682	251
interactor	2D	TRCN0000197520	5.63046	11.8847	224.194	1.1e-50	5.06e-49	JB60	LKR10	Nop58	1.0682	251
interactor	2D	TRCN0000197581	-0.857207	15.2161	21.6777	3.23e-06	2.47e-05	JB60	LKR10	Nop58	1.0682	251
interactor	2D	TRCN0000197925	0.714566	14.2107	13.6735	0.000217506	0.00105319	JB60	LKR10	Nop58	1.0682	251
interactor	2D	TRCN0000328273	0.41735	13.3577	124.213	7.57e-29	1.46e-28	JC60	LKR10	Nup188	0.922074	236
interactor	2D	TRCN0000328341	0.306899	13.1323	49.6442	1.84e-12	2.85e-12	JC60	LKR10	Nup188	0.922074	236
interactor	2D	TRCN0000328342	1.37774	10.6442	143.624	4.29e-33	9.12e-33	JC60	LKR10	Nup188	0.922074	236
interactor	2D	TRCN0000328343	0.693468	14.0648	471.74	1.34e-104	4.75e-104	JC60	LKR10	Nup188	0.922074	236
interactor	2D	TRCN0000374827	1.81492	13.1551	1547.59	0	0	JC60	LKR10	Nup188	0.922074	236
interactor	2D	TRCN0000346379	5.40169	10.5456	18.6752	1.55e-05	9.51e-05	JB60	LKR10	Nup205	0.493338	189
interactor	2D	TRCN0000346379	-0.0418906	10.0031	0.132936	0.715407	0.723924	JC60	LKR10	Nup205	0.493338	189
interactor	2D	TRCN0000346379	-1.74967	3.35553	3.55591	0.0593338	0.0653271	JA60	LKR10	Nup205	0.493338	189
interactor	2D	TRCN0000346452	-3.00991	4.07428	8.53673	0.00348051	0.00403591	JA60	LKR10	Nup205	0.493338	189
interactor	2D	TRCN0000346452	-0.783882	10.4133	93.2156	4.69e-22	8.3e-22	JC60	LKR10	Nup205	0.493338	189
interactor	2D	TRCN0000346452	3.14369	10.5207	6.0379	0.0140019	0.0429393	JB60	LKR10	Nup205	0.493338	189
interactor	2D	TRCN0000108492	1.61528	10.7687	638.814	6.05e-141	3.66e-140	JA60	LKR10	Ogfr	0.166154	100
interactor	2D	TRCN0000108493	-0.124437	14.6165	19.3146	1.11e-05	1.47e-05	JA60	LKR10	Ogfr	0.166154	100
interactor	2D	TRCN0000108494	-0.465914	11.083	55.7083	8.41e-14	1.41e-13	JA60	LKR10	Ogfr	0.166154	100
interactor	2D	TRCN0000316494	-0.360314	9.93802	13.3922	0.000252666	0.000311255	JC60	LKR10	Ogfr	0.166154	100
interactor	2D	TRCN0000287377	4.14487	11.4395	2737.34	0	0	JC60	LKR10	Pcna	0.775856	221
interactor	2D	TRCN0000294805	0.514326	14.9799	340.754	4.37e-76	1.43e-75	JC60	LKR10	Pcna	0.775856	221
interactor	2D	TRCN0000294870	0.486886	14.5624	187.128	1.35e-42	3.37e-42	JC60	LKR10	Pcna	0.775856	221
interactor	2D	TRCN0000294871	-2.28341	11.4574	564.074	1.09e-124	4.64e-124	JC60	LKR10	Pcna	0.775856	221
interactor	2D	TRCN0000294872	1.01662	14.3644	612.578	3.08e-135	1.38e-134	JC60	LKR10	Pcna	0.775856	221
interactor	2D	TRCN0000113195	-0.305551	6.38862	0.586545	0.443758	0.693915	JB60	LKR10	Pdcd11	-0.0529359	56
interactor	2D	TRCN0000113196	-0.142271	14.8394	0.574781	0.448365	0.693915	JB60	LKR10	Pdcd11	-0.0529359	56
interactor	2D	TRCN0000113197	0.0375356	6.0027	0.00998186	0.920416	0.995971	JB60	LKR10	Pdcd11	-0.0529359	56
interactor	2D	TRCN0000113198	0.611046	13.8739	9.41173	0.00215602	0.00826473	JB60	LKR10	Pdcd11	-0.0529359	56
interactor	2D	TRCN0000113199	-0.465439	14.3654	5.60613	0.0178977	0.051456	JB60	LKR10	Pdcd11	-0.0529359	56
interactor	2D	TRCN0000305815	-0.0666636	13.3244	0.00263706	0.959045	0.995971	JB60	LKR10	Pdcd2	-3.1175	7
interactor	2D	TRCN0000305815	-4.26384	14.9376	7717	0	0	JC60	LKR10	Pdcd2	-3.1175	7
interactor	2D	TRCN0000305815	-5.40315	7.66585	29.801	4.79e-08	7.05e-08	JA60	LKR10	Pdcd2	-3.1175	7
interactor	2D	TRCN0000311416	0.201038	13.1403	0.0249346	0.87453	0.993293	JB60	LKR10	Pdcd2	-3.1175	7
interactor	2D	TRCN0000311416	-5.52402	7.74626	27.1185	1.91e-07	2.74e-07	JA60	LKR10	Pdcd2	-3.1175	7
interactor	2D	TRCN0000311416	-3.86591	14.537	5460.37	0	0	JC60	LKR10	Pdcd2	-3.1175	7
interactor	2D	TRCN0000324446	-5.6493	7.72866	26.5368	2.59e-07	3.66e-07	JA60	LKR10	Pdcd2	-3.1175	7
interactor	2D	TRCN0000324446	-3.75426	14.5517	8060.18	0	0	JC60	LKR10	Pdcd2	-3.1175	7
interactor	2D	TRCN0000324446	0.268569	13.0742	0.0478297	0.826884	0.962953	JB60	LKR10	Pdcd2	-3.1175	7
interactor	2D	TRCN0000274698	0.186373	15.2478	67.8196	1.79e-16	2.93e-16	JC60	LKR10	Pfkp	0.883763	231
interactor	2D	TRCN0000274699	1.89774	13.0506	670.91	6.33e-148	2.99e-147	JC60	LKR10	Pfkp	0.883763	231
interactor	2D	TRCN0000274701	-0.109264	14.7848	16.1439	5.87e-05	7.45e-05	JC60	LKR10	Pfkp	0.883763	231
interactor	2D	TRCN0000274764	2.2735	13.0381	1970.09	0	0	JC60	LKR10	Pfkp	0.883763	231
interactor	2D	TRCN0000274765	0.170469	14.964	17.4554	2.94e-05	3.79e-05	JC60	LKR10	Pfkp	0.883763	231
interactor	2D	TRCN0000176629	0.873243	14.6038	21.4852	3.57e-06	2.52e-05	JB60	LKR10	Pgam5	0.107606	81
interactor	2D	TRCN0000197660	-0.626759	14.706	10.9475	0.000937321	0.00410636	JB60	LKR10	Pgam5	0.107606	81
interactor	2D	TRCN0000279544	-0.00884987	15.2095	0.114118	0.735503	0.735503	JC60	LKR10	Pgam5	0.107606	81
interactor	2D	TRCN0000297693	0.192791	5.86704	0.532152	0.465703	0.488701	JC60	LKR10	Pgam5	0.107606	81
interactor	2D	TRCN0000265281	0.422694	13.7973	157.942	3.19e-36	7.52e-36	JC60	LKR10	Pggt1b	0.267949	139
interactor	2D	TRCN0000265307	0.433665	13.6532	157.314	4.37e-36	1e-35	JC60	LKR10	Pggt1b	0.267949	139
interactor	2D	TRCN0000345832	0.513656	9.46076	14.7064	0.000125619	0.000157023	JC60	LKR10	Pggt1b	0.267949	139
interactor	2D	TRCN0000345859	-0.298221	4.97909	0.687825	0.406905	0.432337	JC60	LKR10	Pggt1b	0.267949	139
interactor	2D	TRCN0000025085	-0.182419	12.9972	23.5567	1.21e-06	1.65e-06	JA60	LKR10	Pik3r2	0.388917	165
interactor	2D	TRCN0000025086	0.945193	12.6876	479.914	2.23e-106	1.11e-105	JA60	LKR10	Pik3r2	0.388917	165
interactor	2D	TRCN0000025087	-0.549443	3.8628	1.43946	0.230227	0.246027	JA60	LKR10	Pik3r2	0.388917	165
interactor	2D	TRCN0000025088	1.34233	11.3825	236.141	2.73e-53	7.83e-53	JA60	LKR10	Pik3r2	0.388917	165
interactor	2D	TRCN0000123344	-0.308439	14.3986	2.55918	0.109656	0.240198	JB60	LKR10	Pkp1	-0.270164	37
interactor	2D	TRCN0000123345	-0.305214	14.8065	2.77374	0.0958223	0.215016	JB60	LKR10	Pkp1	-0.270164	37
interactor	2D	TRCN0000123346	-0.800118	15.3907	15.7329	7.29e-05	0.000394755	JB60	LKR10	Pkp1	-0.270164	37
interactor	2D	TRCN0000123347	-0.174066	15.1142	0.830256	0.362199	0.595041	JB60	LKR10	Pkp1	-0.270164	37
interactor	2D	TRCN0000123348	0.237019	13.826	1.23934	0.265598	0.485994	JB60	LKR10	Pkp1	-0.270164	37
interactor	2D	TRCN0000177756	0.865698	13.8866	20.2369	6.84e-06	4.5e-05	JB60	LKR10	Pof1b	-0.0759823	51
interactor	2D	TRCN0000197655	-0.263654	14.3076	1.88136	0.17018	0.34036	JB60	LKR10	Pof1b	-0.0759823	51
interactor	2D	TRCN0000198192	0.125601	14.6027	0.412616	0.520645	0.737716	JB60	LKR10	Pof1b	-0.0759823	51
interactor	2D	TRCN0000198533	-0.467824	14.0804	4.86771	0.0273638	0.0740432	JB60	LKR10	Pof1b	-0.0759823	51
interactor	2D	TRCN0000200401	-0.639733	15.2499	10.6859	0.00107953	0.00451439	JB60	LKR10	Pof1b	-0.0759823	51
interactor	2D	TRCN0000023859	0.614505	12.7055	278.081	1.97e-62	6.13e-62	JA60	LKR10	Prkdc	0.708915	206
interactor	2D	TRCN0000023860	0.866397	7.43473	16.5061	4.85e-05	6.15e-05	JA60	LKR10	Prkdc	0.708915	206
interactor	2D	TRCN0000023861	0.380606	12.0402	93.4309	4.21e-22	8.65e-22	JA60	LKR10	Prkdc	0.708915	206
interactor	2D	TRCN0000023862	0.287609	13.3903	61.4998	4.43e-15	7.54e-15	JA60	LKR10	Prkdc	0.708915	206
interactor	2D	TRCN0000023863	1.39546	12.6591	941.299	1.03e-206	8.04e-206	JA60	LKR10	Prkdc	0.708915	206
interactor	2D	TRCN0000276847	1.99152	11.7018	856.201	3.26e-188	1.73e-187	JC60	LKR10	Rad21	1.50112	270
interactor	2D	TRCN0000276904	3.12061	10.8058	1754.77	0	0	JC60	LKR10	Rad21	1.50112	270
interactor	2D	TRCN0000276908	0.511553	14.3649	173.843	1.07e-39	2.6e-39	JC60	LKR10	Rad21	1.50112	270
interactor	2D	TRCN0000276909	0.380787	14.4884	107.881	2.85e-25	5.27e-25	JC60	LKR10	Rad21	1.50112	270
interactor	2D	TRCN0000055268	-0.231295	14.6207	63.4869	1.61e-15	2.84e-15	JA60	LKR10	Rap1a	0.415539	174
interactor	2D	TRCN0000055269	0.513903	9.33591	5.09174	0.0240401	0.0272955	JA60	LKR10	Rap1a	0.415539	174
interactor	2D	TRCN0000055270	0.331623	8.95161	2.95757	0.0854763	0.0931692	JA60	LKR10	Rap1a	0.415539	174
interactor	2D	TRCN0000055271	1.01647	12.122	369.076	2.97e-82	1.2e-81	JA60	LKR10	Rap1a	0.415539	174
interactor	2D	TRCN0000055272	0.446999	2.73404	0.445536	0.504462	0.533848	JA60	LKR10	Rap1a	0.415539	174
interactor	2D	TRCN0000105790	-0.499821	11.4811	96.1394	1.07e-22	2.24e-22	JA60	LKR10	Rap1gds1	-0.0296945	61
interactor	2D	TRCN0000105791	1.06289	7.04006	19.6611	9.25e-06	1.24e-05	JA60	LKR10	Rap1gds1	-0.0296945	61
interactor	2D	TRCN0000105792	0.147656	12.8257	24.083	9.23e-07	1.27e-06	JA60	LKR10	Rap1gds1	-0.0296945	61
interactor	2D	TRCN0000105793	-0.647484	14.6781	521.714	1.79e-115	9.31e-115	JA60	LKR10	Rap1gds1	-0.0296945	61
interactor	2D	TRCN0000105794	-0.211712	14.4419	64.4672	9.82e-16	1.75e-15	JA60	LKR10	Rap1gds1	-0.0296945	61
interactor	2D	TRCN0000102670	0.0787939	13.1176	4.55631	0.0327976	0.0368551	JA60	LKR10	Rasl10a	-0.0282987	66
interactor	2D	TRCN0000102671	-0.375849	13.9314	3.53484	0.0600923	0.153569	JB60	LKR10	Rasl10a	-0.0282987	66
interactor	2D	TRCN0000102672	0.61736	12.3598	150.659	1.24e-34	3.08e-34	JA60	LKR10	Rasl10a	-0.0282987	66
interactor	2D	TRCN0000102673	-0.350586	14.2285	100.741	1.05e-23	2.24e-23	JA60	LKR10	Rasl10a	-0.0282987	66
interactor	2D	TRCN0000102674	-0.111212	14.6288	9.50048	0.00205419	0.00243376	JA60	LKR10	Rasl10a	-0.0282987	66
interactor	2D	TRCN0000110135	-0.11512	14.5264	0.357624	0.549829	0.766428	JB60	LKR10	Rgl2	0.34718	155
interactor	2D	TRCN0000110136	0.988905	11.0509	9.52049	0.0020319	0.00812759	JB60	LKR10	Rgl2	0.34718	155
interactor	2D	TRCN0000110137	-0.0744901	12.0438	0.0752491	0.783842	0.936539	JB60	LKR10	Rgl2	0.34718	155
interactor	2D	TRCN0000110138	0.785859	13.2542	12.6434	0.000376899	0.00173373	JB60	LKR10	Rgl2	0.34718	155
interactor	2D	TRCN0000110139	0.150746	13.4141	0.411493	0.521212	0.737716	JB60	LKR10	Rgl2	0.34718	155
interactor	2D	TRCN0000094039	-0.00506638	14.0103	0.0121646	0.912177	0.920623	JA60	LKR10	Rpn1	0.18725	114
interactor	2D	TRCN0000094040	-0.337709	13.7759	75.9424	2.92e-18	5.79e-18	JA60	LKR10	Rpn1	0.18725	114
interactor	2D	TRCN0000094041	-0.208441	14.6282	45.5853	1.46e-11	2.34e-11	JA60	LKR10	Rpn1	0.18725	114
interactor	2D	TRCN0000094042	0.995804	13.2816	1203.14	1.27e-263	1.97e-262	JA60	LKR10	Rpn1	0.18725	114
interactor	2D	TRCN0000094043	0.491661	5.08144	2.14867	0.142693	0.153996	JA60	LKR10	Rpn1	0.18725	114
interactor	2D	TRCN0000125214	-0.0204191	14.0615	0.0100975	0.919958	0.995971	JB60	LKR10	Rrp1	0.176529	109
interactor	2D	TRCN0000125215	-0.528066	14.4911	8.22504	0.00413162	0.0152044	JB60	LKR10	Rrp1	0.176529	109
interactor	2D	TRCN0000125216	0.29196	13.6352	1.64343	0.199855	0.389308	JB60	LKR10	Rrp1	0.176529	109
interactor	2D	TRCN0000125217	1.30802	13.322	29.6279	5.23e-08	5.35e-07	JB60	LKR10	Rrp1	0.176529	109
interactor	2D	TRCN0000125218	-0.168849	13.2321	0.56026	0.454155	0.693915	JB60	LKR10	Rrp1	0.176529	109
interactor	2D	TRCN0000254254	-0.283327	12.5999	0.0506186	0.82199	0.962953	JB60	LKR10	Saal1	0.126629	90
interactor	2D	TRCN0000254255	0.245209	11.0739	0.0399694	0.84154	0.967771	JB60	LKR10	Saal1	0.126629	90
interactor	2D	TRCN0000254256	0.660926	5.43991	0.545662	0.460096	0.693915	JB60	LKR10	Saal1	0.126629	90
interactor	2D	TRCN0000265487	0.0158036	3.41847	0.000338432	0.985323	0.995971	JB60	LKR10	Saal1	0.126629	90
interactor	2D	TRCN0000265497	-0.00546627	7.11279	2.55e-05	0.995971	0.995971	JB60	LKR10	Saal1	0.126629	90
interactor	2D	TRCN0000114821	0.566324	13.39	5.96721	0.0145743	0.0432529	JB60	LKR10	Sdf4	-0.102346	46
interactor	2D	TRCN0000114822	-0.351805	12.7772	2.03136	0.154083	0.315014	JB60	LKR10	Sdf4	-0.102346	46
interactor	2D	TRCN0000114823	0.0109807	13.2942	0.00233725	0.961441	0.995971	JB60	LKR10	Sdf4	-0.102346	46
interactor	2D	TRCN0000114824	-0.221964	14.5132	1.16721	0.279975	0.485994	JB60	LKR10	Sdf4	-0.102346	46
interactor	2D	TRCN0000114825	-0.515266	14.0642	6.53371	0.0105849	0.0347789	JB60	LKR10	Sdf4	-0.102346	46
interactor	2D	TRCN0000311147	0.638514	12.2124	145.897	1.37e-33	2.98e-33	JC60	LKR10	Sec61b	0.854998	226
interactor	2D	TRCN0000316520	0.806809	11.7686	136.939	1.24e-31	2.58e-31	JC60	LKR10	Sec61b	0.854998	226
interactor	2D	TRCN0000316595	0.14303	14.6325	18.1961	1.99e-05	2.61e-05	JC60	LKR10	Sec61b	0.854998	226
interactor	2D	TRCN0000375317	1.57399	10.5175	208.705	2.63e-47	6.99e-47	JC60	LKR10	Sec61b	0.854998	226
interactor	2D	TRCN0000375368	1.11265	11.0428	198.211	5.13e-45	1.32e-44	JC60	LKR10	Sec61b	0.854998	226
interactor	2D	TRCN0000102240	-0.356173	13.7757	119.326	8.88e-28	2.06e-27	JA60	LKR10	Sfpq	0.578302	201
interactor	2D	TRCN0000102241	2.44674	9.08995	208.427	3.03e-47	8.46e-47	JA60	LKR10	Sfpq	0.578302	201
interactor	2D	TRCN0000102242	1.6386	12.2469	1743.3	0	0	JA60	LKR10	Sfpq	0.578302	201
interactor	2D	TRCN0000102243	-0.370243	9.72512	11.0488	0.000887434	0.00107478	JA60	LKR10	Sfpq	0.578302	201
interactor	2D	TRCN0000102244	-0.467408	11.8491	70.9371	3.69e-17	7.05e-17	JA60	LKR10	Sfpq	0.578302	201
interactor	2D	TRCN0000069203	0.25524	5.71429	0.463169	0.496147	0.724531	JB60	LKR10	Slc25a13	0.111278	85
interactor	2D	TRCN0000069204	-0.44131	14.4251	539.249	2.75e-119	1.5e-118	JA60	LKR10	Slc25a13	0.111278	85
interactor	2D	TRCN0000069205	0.0801302	13.763	0.136642	0.711642	0.884744	JB60	LKR10	Slc25a13	0.111278	85
interactor	2D	TRCN0000069206	1.06113	13.4389	1014.66	1.17e-222	1.27e-221	JA60	LKR10	Slc25a13	0.111278	85
interactor	2D	TRCN0000069207	-0.398798	14.263	320.665	1.04e-71	3.77e-71	JA60	LKR10	Slc25a13	0.111278	85
interactor	2D	TRCN0000054753	1.00893	13.5782	991.418	1.32e-217	1.2e-216	JA60	LKR10	Slc25a5	0.202947	124
interactor	2D	TRCN0000054754	-0.461296	11.9422	155.511	1.08e-35	2.74e-35	JA60	LKR10	Slc25a5	0.202947	124
interactor	2D	TRCN0000054755	0.469325	12.809	102.748	3.81e-24	8.3e-24	JA60	LKR10	Slc25a5	0.202947	124
interactor	2D	TRCN0000054756	0.234763	12.6763	30.8824	2.74e-08	4.09e-08	JA60	LKR10	Slc25a5	0.202947	124
interactor	2D	TRCN0000054757	-0.236984	13.8619	53.3884	2.74e-13	4.52e-13	JA60	LKR10	Slc25a5	0.202947	124
interactor	2D	TRCN0000109034	1.08757	13.7727	26.3053	2.91e-07	2.68e-06	JB60	LKR10	Smc1a	1.08757	256
interactor	2D	TRCN0000301162	0.498952	8.94366	20.2747	6.71e-06	9.05e-06	JC60	LKR10	Ssrp1	0.541917	197
interactor	2D	TRCN0000301237	0.453929	13.9897	211.357	6.95e-48	1.9e-47	JC60	LKR10	Ssrp1	0.541917	197
interactor	2D	TRCN0000301238	0.476311	14.6897	237.977	1.09e-53	3.18e-53	JC60	LKR10	Ssrp1	0.541917	197
interactor	2D	TRCN0000301240	0.738474	8.92682	35.7696	2.22e-09	3.31e-09	JC60	LKR10	Ssrp1	0.541917	197
interactor	2D	TRCN0000088833	0.708823	12.5673	613.346	2.09e-135	1.2e-134	JA60	LKR10	Strap	0.159886	95
interactor	2D	TRCN0000088834	0.383379	14.6019	116.782	3.2e-27	7.13e-27	JA60	LKR10	Strap	0.159886	95
interactor	2D	TRCN0000088835	-0.277788	14.4375	66.5971	3.33e-16	6.15e-16	JA60	LKR10	Strap	0.159886	95
interactor	2D	TRCN0000088836	-0.914756	14.8166	1311.8	3.08e-287	5.6e-286	JA60	LKR10	Strap	0.159886	95
interactor	2D	TRCN0000088837	0.899771	14.2326	1162.95	6.87e-255	8.32e-254	JA60	LKR10	Strap	0.159886	95
interactor	2D	TRCN0000100870	-0.380621	14.649	192.797	7.8e-44	2.07e-43	JA60	LKR10	Stx8	0.479571	184
interactor	2D	TRCN0000100871	0.500123	10.3582	33.2656	8.04e-09	1.22e-08	JA60	LKR10	Stx8	0.479571	184
interactor	2D	TRCN0000100872	0.157979	13.7778	18.6259	1.59e-05	2.09e-05	JA60	LKR10	Stx8	0.479571	184
interactor	2D	TRCN0000100873	0.661922	13.5195	315.719	1.24e-70	4.36e-70	JA60	LKR10	Stx8	0.479571	184
interactor	2D	TRCN0000100874	1.45845	13.5769	1522.59	0	0	JA60	LKR10	Stx8	0.479571	184
interactor	2D	TRCN0000092758	3.24869	5.89372	65.7538	5.11e-16	9.28e-16	JA60	LKR10	Supt5h	1.84665	274
interactor	2D	TRCN0000092759	1.49694	8.46023	50.4982	1.19e-12	1.94e-12	JA60	LKR10	Supt5h	1.84665	274
interactor	2D	TRCN0000304840	0.431909	7.46707	5.91864	0.0149815	0.0176865	JC60	LKR10	Supt5h	1.84665	274
interactor	2D	TRCN0000348959	0.0814604	13.0984	4.40625	0.0358074	0.0416936	JC60	LKR10	Supt5h	1.84665	274
interactor	2D	TRCN0000374424	3.97427	10.2289	1608.51	0	0	JC60	LKR10	Supt5h	1.84665	274
interactor	2D	TRCN0000274704	-3.58072	13.6534	6153.6	0	0	JC60	LKR10	Tbk1	-3.3208	1
interactor	2D	TRCN0000274704	-5.29018	6.9412	29.4293	5.8e-08	8.43e-08	JA60	LKR10	Tbk1	-3.3208	1
interactor	2D	TRCN0000274704	-0.0884479	12.7639	0.00509436	0.943099	0.995971	JB60	LKR10	Tbk1	-3.3208	1
interactor	2D	TRCN0000274705	-5.99756	7.53927	34.8932	3.48e-09	5.35e-09	JA60	LKR10	Tbk1	-3.3208	1
interactor	2D	TRCN0000274705	-4.49051	14.8049	10941.4	0	0	JC60	LKR10	Tbk1	-3.3208	1
interactor	2D	TRCN0000274705	-0.477402	13.1624	0.167842	0.682037	0.859554	JB60	LKR10	Tbk1	-3.3208	1
interactor	2D	TRCN0000366291	0.738838	7.73419	26.2056	3.07e-07	4.42e-07	JC60	LKR10	Timm44	1.16613	266
interactor	2D	TRCN0000366292	1.4575	8.36597	134.011	5.43e-31	1.1e-30	JC60	LKR10	Timm44	1.16613	266
interactor	2D	TRCN0000366293	-0.369546	14.0221	79.3502	5.2e-19	8.67e-19	JC60	LKR10	Timm44	1.16613	266
interactor	2D	TRCN0000374940	2.83773	10.2288	870.565	2.46e-191	1.39e-190	JC60	LKR10	Timm44	1.16613	266
interactor	2D	TRCN0000316958	0.617615	14.1494	390.729	5.74e-87	1.95e-86	JC60	LKR10	Trim32	0.265314	134
interactor	2D	TRCN0000316959	-0.169275	9.89982	1.62318	0.202649	0.226647	JC60	LKR10	Trim32	0.265314	134
interactor	2D	TRCN0000316960	1.48094	14.4517	1764.85	0	0	JC60	LKR10	Trim32	0.265314	134
interactor	2D	TRCN0000316961	-0.503916	15.4939	261.273	9.06e-59	2.75e-58	JC60	LKR10	Trim32	0.265314	134
interactor	2D	TRCN0000317035	-0.0987962	11.3682	1.71146	0.190796	0.216236	JC60	LKR10	Trim32	0.265314	134
interactor	2D	TRCN0000012358	0.194843	12.3637	16.5296	4.79e-05	6.14e-05	JA60	LKR10	Trp53	-0.780571	16
interactor	2D	TRCN0000012358	0.399416	13.1703	3.01248	0.082626	0.194913	JB60	LKR10	Trp53	-0.780571	16
interactor	2D	TRCN0000012358	-2.76125	13.1257	211.796	5.57e-48	1.58e-47	JC60	LKR10	Trp53	-0.780571	16
interactor	2D	TRCN0000012362	-1.08066	5.93466	6.26657	0.0123037	0.0390325	JB60	LKR10	Trp53	-0.780571	16
interactor	2D	TRCN0000012362	2.1193	3.94379	15.7692	7.16e-05	8.97e-05	JA60	LKR10	Trp53	-0.780571	16
interactor	2D	TRCN0000012362	-3.0241	5.96903	122.023	2.28e-28	4.31e-28	JC60	LKR10	Trp53	-0.780571	16
interactor	2D	TRCN0000054548	0.00360896	6.72613	0.000241034	0.987613	0.987613	JA60	LKR10	Trp53	-0.780571	16
interactor	2D	TRCN0000054548	-2.32891	7.4158	103.927	2.1e-24	3.8e-24	JC60	LKR10	Trp53	-0.780571	16
interactor	2D	TRCN0000054548	0.626141	7.50355	3.30718	0.0689779	0.166999	JB60	LKR10	Trp53	-0.780571	16
interactor	2D	TRCN0000054550	-0.156481	10.8993	8.79028	0.0030284	0.00354942	JA60	LKR10	Trp53	-0.780571	16
interactor	2D	TRCN0000054550	-0.353915	12.0953	1.61982	0.203117	0.389308	JB60	LKR10	Trp53	-0.780571	16
interactor	2D	TRCN0000054550	-3.00484	12.1215	273.265	2.2e-61	6.94e-61	JC60	LKR10	Trp53	-0.780571	16
interactor	2D	TRCN0000341872	0.833692	11.5004	83.766	5.57e-20	9.66e-20	JC60	LKR10	Ubr4	0.537094	195
interactor	2D	TRCN0000341874	0.240496	14.8248	61.787	3.83e-15	6.14e-15	JC60	LKR10	Ubr4	0.537094	195
interactor	2D	TRCN0000030814	-0.486635	13.907	375.216	1.37e-83	5.74e-83	JA60	LKR10	Usp11	0.300292	147
interactor	2D	TRCN0000030816	0.865006	12.7726	253.695	4.06e-57	1.2e-56	JA60	LKR10	Usp11	0.300292	147
interactor	2D	TRCN0000030817	0.529148	13.2244	362.94	6.45e-81	2.42e-80	JA60	LKR10	Usp11	0.300292	147
interactor	2D	TRCN0000030818	0.293647	13.4485	69.1832	8.97e-17	1.69e-16	JA60	LKR10	Usp11	0.300292	147
interactor	2D	TRCN0000243480	-0.112314	15.3599	24.4816	7.5e-07	1.05e-06	JC60	LKR10	Wdr6	0.307953	151
interactor	2D	TRCN0000243481	-0.130045	12.8978	12.9086	0.000327078	0.000397166	JC60	LKR10	Wdr6	0.307953	151
interactor	2D	TRCN0000243482	0.813671	14.193	542.494	5.41e-120	2.09e-119	JC60	LKR10	Wdr6	0.307953	151
interactor	2D	TRCN0000243483	0.660501	15.2486	551.481	6e-122	2.43e-121	JC60	LKR10	Wdr6	0.307953	151
interactor	2D	TRCN0000126574	0.429648	13.6332	4.16837	0.0411855	0.108259	JB60	LKR10	Xpo1	0.194997	119
interactor	2D	TRCN0000126575	0.198256	14.7817	1.18595	0.276148	0.485994	JB60	LKR10	Xpo1	0.194997	119
interactor	2D	TRCN0000126576	-0.734587	15.1733	13.8127	0.00020197	0.00103229	JB60	LKR10	Xpo1	0.194997	119
interactor	2D	TRCN0000126577	0.10652	14.3391	0.298688	0.584706	0.780857	JB60	LKR10	Xpo1	0.194997	119
interactor	2D	TRCN0000126578	0.975149	14.5899	25.4652	4.5e-07	3.77e-06	JB60	LKR10	Xpo1	0.194997	119
interactor	2D	TRCN0000251560	0.0711717	3.9468	0.00782914	0.929493	0.995971	JB60	LKR10	Xpot	0.750769	216
interactor	2D	TRCN0000251561	0.53994	8.11417	0.21069	0.646227	0.825735	JB60	LKR10	Xpot	0.750769	216
interactor	2D	TRCN0000251562	0.625127	11.2751	0.250847	0.616479	0.81023	JB60	LKR10	Xpot	0.750769	216
interactor	2D	TRCN0000251563	1.21646	4.13044	2.86455	0.090551	0.208267	JB60	LKR10	Xpot	0.750769	216
interactor	2D	TRCN0000251564	1.30115	9.64248	1.19325	0.274675	0.485994	JB60	LKR10	Xpot	0.750769	216
interactor	3D	TRCN0000302691	-0.756332	13.1475	1.70559	0.191558	0.301527	JC60	3D	Ap2b1	-1.30011	23
interactor	3D	TRCN0000302759	-1.91703	6.69711	4.93415	0.026331	0.159867	JC60	3D	Ap2b1	-1.30011	23
interactor	3D	TRCN0000304939	-1.8768	7.50525	3.47159	0.0624311	0.226922	JC60	3D	Ap2b1	-1.30011	23
interactor	3D	TRCN0000311180	-0.65026	11.5735	0.945818	0.330786	0.446299	JC60	3D	Ap2b1	-1.30011	23
interactor	3D	TRCN0000012428	-1.24454	11.8757	2.04997	0.152209	0.2812	JA60	3D	Atp2a2	-0.667984	139
interactor	3D	TRCN0000012429	-1.49972	11.5155	3.56471	0.0590202	0.194946	JA60	3D	Atp2a2	-0.667984	139
interactor	3D	TRCN0000012430	0.971228	6.72965	1.00367	0.316424	0.447925	JA60	3D	Atp2a2	-0.667984	139
interactor	3D	TRCN0000012431	0.090856	13.0163	0.0102359	0.919413	0.936599	JA60	3D	Atp2a2	-0.667984	139
interactor	3D	TRCN0000012432	-1.65774	6.58983	3.17488	0.0747787	0.208997	JA60	3D	Atp2a2	-0.667984	139
interactor	3D	TRCN0000174506	-0.928966	12.0623	1.58669	0.2078	0.39036	JB60	3D	Cse1l	-1.28676	31
interactor	3D	TRCN0000174691	-1.62292	11.6967	4.49077	0.0340784	0.223837	JB60	3D	Cse1l	-1.28676	31
interactor	3D	TRCN0000174952	-1.32963	13.5679	4.08378	0.0432968	0.230276	JB60	3D	Cse1l	-1.28676	31
interactor	3D	TRCN0000175065	-1.3196	14.187	5.08639	0.0241143	0.197299	JB60	3D	Cse1l	-1.28676	31
interactor	3D	TRCN0000176293	-1.23271	12.5377	1.89926	0.168161	0.360346	JB60	3D	Cse1l	-1.28676	31
interactor	3D	TRCN0000277509	-1.04903	13.2972	3.02317	0.082083	0.22827	JC60	3D	Fanci	-0.592014	144
interactor	3D	TRCN0000277511	0.763442	12.1312	1.00623	0.315808	0.44006	JC60	3D	Fanci	-0.592014	144
interactor	3D	TRCN0000277582	-1.29074	9.14649	3.36045	0.0667799	0.227052	JC60	3D	Fanci	-0.592014	144
interactor	3D	TRCN0000277583	-0.843149	8.24548	1.15736	0.282014	0.413297	JC60	3D	Fanci	-0.592014	144
interactor	3D	TRCN0000277585	-0.540595	14.5844	1.01518	0.313666	0.44006	JC60	3D	Fanci	-0.592014	144
interactor	3D	TRCN0000012378	-1.08958	10.2415	1.04337	0.307039	0.440358	JA60	3D	Fkbp8	0.0846962	244
interactor	3D	TRCN0000012379	1.70972	14.3347	3.60392	0.0576435	0.194946	JA60	3D	Fkbp8	0.0846962	244
interactor	3D	TRCN0000012380	-0.946929	12.5004	1.17468	0.278443	0.421531	JA60	3D	Fkbp8	0.0846962	244
interactor	3D	TRCN0000012381	0.696692	12.3103	0.714345	0.398005	0.510383	JA60	3D	Fkbp8	0.0846962	244
interactor	3D	TRCN0000012382	0.0535785	12.7505	0.00461871	0.945817	0.945817	JA60	3D	Fkbp8	0.0846962	244
interactor	3D	TRCN0000190208	1.00578	14.8492	1.19049	0.275232	0.45872	JB60	3D	Fnta	-0.580765	149
interactor	3D	TRCN0000192669	-0.920186	14.0315	2.73128	0.0984006	0.298022	JB60	3D	Fnta	-0.580765	149
interactor	3D	TRCN0000192962	-1.2042	13.9746	3.15823	0.0755451	0.295611	JB60	3D	Fnta	-0.580765	149
interactor	3D	TRCN0000202095	-1.20445	8.77729	2.2949	0.1298	0.333771	JB60	3D	Fnta	-0.580765	149
interactor	3D	TRCN0000270630	1.50214	10.4999	2.05444	0.151763	0.348613	JB60	3D	Gm14725	1.14634	268
interactor	3D	TRCN0000270687	1.0329	5.81406	0.88335	0.347286	0.516773	JB60	3D	Gm14725	1.14634	268
interactor	3D	TRCN0000270688	0.964915	9.76427	0.872526	0.350257	0.516773	JB60	3D	Gm14725	1.14634	268
interactor	3D	TRCN0000270689	0.355817	9.41859	0.0882097	0.766466	0.862259	JB60	3D	Gm14725	1.14634	268
interactor	3D	TRCN0000270690	1.87592	8.77076	2.70702	0.0999075	0.298022	JB60	3D	Gm14725	1.14634	268
interactor	3D	TRCN0000101020	1.48644	11.8021	2.92554	0.0871879	0.211188	JA60	3D	Hax1	-0.180168	210
interactor	3D	TRCN0000101021	-1.42263	12.8954	3.19068	0.0740592	0.208997	JA60	3D	Hax1	-0.180168	210
interactor	3D	TRCN0000101022	0.720305	14.7459	0.822933	0.364324	0.487505	JA60	3D	Hax1	-0.180168	210
interactor	3D	TRCN0000101023	-0.120224	13.5434	0.0261838	0.871452	0.911574	JA60	3D	Hax1	-0.180168	210
interactor	3D	TRCN0000101024	-1.56473	7.40092	3.25756	0.0710949	0.208997	JA60	3D	Hax1	-0.180168	210
interactor	3D	TRCN0000305481	1.41264	14.2848	2.79235	0.0947151	0.22827	JC60	3D	Hnrnpf	-0.336034	195
interactor	3D	TRCN0000305482	-0.990336	12.9183	2.59175	0.107421	0.22827	JC60	3D	Hnrnpf	-0.336034	195
interactor	3D	TRCN0000305483	-0.181375	11.4348	0.0500279	0.823015	0.863657	JC60	3D	Hnrnpf	-0.336034	195
interactor	3D	TRCN0000309854	-0.595345	14.2277	0.972544	0.324047	0.444257	JC60	3D	Hnrnpf	-0.336034	195
interactor	3D	TRCN0000351669	-1.32576	12.0716	3.71691	0.0538639	0.208128	JC60	3D	Hnrnpf	-0.336034	195
interactor	3D	TRCN0000041403	-1.43924	13.4369	3.73681	0.0532259	0.187149	JA60	3D	Hsd17b12	-1.34903	14
interactor	3D	TRCN0000041404	-0.555957	12.0838	0.502845	0.478253	0.566625	JA60	3D	Hsd17b12	-1.34903	14
interactor	3D	TRCN0000041405	-2.09065	12.0115	6.8649	0.00879052	0.0798472	JA60	3D	Hsd17b12	-1.34903	14
interactor	3D	TRCN0000041406	-1.08585	10.4735	1.91187	0.166755	0.297973	JA60	3D	Hsd17b12	-1.34903	14
interactor	3D	TRCN0000041407	-1.57346	12.2291	4.74053	0.0294601	0.145961	JA60	3D	Hsd17b12	-1.34903	14
interactor	3D	TRCN0000105820	-0.179676	13.773	0.0552001	0.81425	0.896094	JA60	3D	Irs4	-0.130184	225
interactor	3D	TRCN0000105822	-1.14144	13.2641	2.77312	0.0958589	0.222311	JA60	3D	Irs4	-0.130184	225
interactor	3D	TRCN0000105823	1.77407	15.4658	3.94948	0.0468857	0.185731	JA60	3D	Irs4	-0.130184	225
interactor	3D	TRCN0000105824	-0.973685	14.0222	1.80556	0.179041	0.312202	JA60	3D	Irs4	-0.130184	225
interactor	3D	TRCN0000012838	0.657022	12.3993	0.554537	0.45647	0.548088	JA60	3D	Mad2l1	-0.889029	110
interactor	3D	TRCN0000012839	-1.94385	11.718	5.61144	0.0178436	0.114409	JA60	3D	Mad2l1	-0.889029	110
interactor	3D	TRCN0000012840	-0.811654	12.2779	1.07264	0.30035	0.436508	JA60	3D	Mad2l1	-0.889029	110
interactor	3D	TRCN0000012841	-1.77399	12.4623	5.21911	0.02234	0.133019	JA60	3D	Mad2l1	-0.889029	110
interactor	3D	TRCN0000012842	-0.572667	12.556	0.551812	0.457578	0.548088	JA60	3D	Mad2l1	-0.889029	110
interactor	3D	TRCN0000176800	-6.48483	10.5587	24.3372	8.09e-07	7.28e-05	JB60	3D	Man1b1	-2.75189	1
interactor	3D	TRCN0000182634	-3.47218	8.91137	7.80181	0.0052194	0.0939492	JB60	3D	Man1b1	-2.75189	1
interactor	3D	TRCN0000197580	-0.458748	13.2241	0.466992	0.494374	0.626672	JB60	3D	Man1b1	-2.75189	1
interactor	3D	TRCN0000200285	-1.95475	10.2157	3.97374	0.0462151	0.230276	JB60	3D	Man1b1	-2.75189	1
interactor	3D	TRCN0000219602	-1.38894	9.47055	1.30501	0.2533	0.438404	JB60	3D	Man1b1	-2.75189	1
interactor	3D	TRCN0000322213	-2.38877	10.0956	5.52187	0.0187802	0.159867	JC60	3D	Map4k4	-1.2982	27
interactor	3D	TRCN0000322214	-0.822311	12.8272	2.06332	0.150882	0.253097	JC60	3D	Map4k4	-1.2982	27
interactor	3D	TRCN0000322217	-2.11829	10.8365	7.62767	0.00574795	0.0814293	JC60	3D	Map4k4	-1.2982	27
interactor	3D	TRCN0000322226	0.136569	8.25253	0.0215629	0.883256	0.906798	JC60	3D	Map4k4	-1.2982	27
interactor	3D	TRCN0000037104	-1.54433	11.6586	3.00497	0.0830097	0.21042	JA60	3D	Mlst8	-0.690033	129
interactor	3D	TRCN0000037105	0.333051	12.809	0.13681	0.711473	0.791333	JA60	3D	Mlst8	-0.690033	129
interactor	3D	TRCN0000037108	2.08797	16.0213	5.15446	0.0231868	0.133019	JA60	3D	Mlst8	-0.690033	129
interactor	3D	TRCN0000366901	-2.47309	5.85545	5.35212	0.020697	0.159867	JC60	3D	Mlst8	-0.690033	129
interactor	3D	TRCN0000366954	-1.85377	7.91908	4.25077	0.0392325	0.189913	JC60	3D	Mlst8	-0.690033	129
interactor	3D	TRCN0000248189	1.45542	7.70779	2.02294	0.154939	0.348613	JB60	3D	Mon2	1.32309	273
interactor	3D	TRCN0000248190	2.04597	10.0247	3.88864	0.0486137	0.230276	JB60	3D	Mon2	1.32309	273
interactor	3D	TRCN0000248191	2.30585	10.872	4.54764	0.0329642	0.223837	JB60	3D	Mon2	1.32309	273
interactor	3D	TRCN0000248192	-0.514881	9.14336	0.187639	0.664889	0.773829	JB60	3D	Mon2	1.32309	273
interactor	3D	TRCN0000054518	-1.24447	9.7189	2.17739	0.140052	0.263201	JA60	3D	Nme2	-0.141385	220
interactor	3D	TRCN0000054519	-1.40933	12.9314	2.65921	0.102952	0.22546	JA60	3D	Nme2	-0.141385	220
interactor	3D	TRCN0000054520	0.0523702	13.5433	0.00470278	0.945326	0.945817	JA60	3D	Nme2	-0.141385	220
interactor	3D	TRCN0000054521	0.968701	14.9928	1.67535	0.195544	0.327912	JA60	3D	Nme2	-0.141385	220
interactor	3D	TRCN0000054522	0.925803	14.7169	1.1109	0.291887	0.429941	JA60	3D	Nme2	-0.141385	220
interactor	3D	TRCN0000176773	-0.247221	14.3337	0.164974	0.684618	0.779944	JB60	3D	Nop58	-0.418103	176
interactor	3D	TRCN0000181316	-1.07829	13.1688	3.2266	0.0724509	0.295611	JB60	3D	Nop58	-0.418103	176
interactor	3D	TRCN0000197520	-1.14715	13.0114	2.83339	0.0923231	0.298022	JB60	3D	Nop58	-0.418103	176
interactor	3D	TRCN0000197581	1.46864	15.8777	2.59722	0.107051	0.299547	JB60	3D	Nop58	-0.418103	176
interactor	3D	TRCN0000197925	-1.08648	14.3029	3.37046	0.0663754	0.290865	JB60	3D	Nop58	-0.418103	176
interactor	3D	TRCN0000328273	-1.02573	12.8324	2.90308	0.0884104	0.22827	JC60	3D	Nup188	0.29583	249
interactor	3D	TRCN0000328341	3.86782	15.9031	13.6784	0.000216934	0.0184394	JC60	3D	Nup188	0.29583	249
interactor	3D	TRCN0000328342	-1.27409	11.197	3.21656	0.0728965	0.22827	JC60	3D	Nup188	0.29583	249
interactor	3D	TRCN0000328343	-1.23135	13.8199	4.95965	0.0259455	0.159867	JC60	3D	Nup188	0.29583	249
interactor	3D	TRCN0000374827	1.1425	13.1342	2.59853	0.106963	0.22827	JC60	3D	Nup188	0.29583	249
interactor	3D	TRCN0000346379	-1.25792	14.8394	4.9909	0.025481	0.159867	JC60	3D	Nup205	-1.0289	85
interactor	3D	TRCN0000346379	-3.99121	7.29481	13.6605	0.000219015	0.00597209	JA60	3D	Nup205	-1.0289	85
interactor	3D	TRCN0000346379	3.25393	13.0065	8.00377	0.00466801	0.0939492	JB60	3D	Nup205	-1.0289	85
interactor	3D	TRCN0000346452	-1.05979	13.8484	3.23738	0.0719756	0.22827	JC60	3D	Nup205	-1.0289	85
interactor	3D	TRCN0000346452	0.554252	10.7077	0.264507	0.607041	0.748407	JB60	3D	Nup205	-1.0289	85
interactor	3D	TRCN0000346452	-3.67269	6.0354	13.2866	0.000267314	0.00597209	JA60	3D	Nup205	-1.0289	85
interactor	3D	TRCN0000108492	-1.51022	10.7391	2.95649	0.0855337	0.211188	JA60	3D	Ogfr	-1.36551	10
interactor	3D	TRCN0000108493	-0.377303	14.3014	0.247895	0.618561	0.702325	JA60	3D	Ogfr	-1.36551	10
interactor	3D	TRCN0000108494	-2.06126	8.34214	3.05451	0.0805133	0.21042	JA60	3D	Ogfr	-1.36551	10
interactor	3D	TRCN0000316494	-1.51326	9.20558	2.17499	0.140271	0.246586	JC60	3D	Ogfr	-1.36551	10
interactor	3D	TRCN0000287377	-1.4159	10.4832	4.11713	0.0424511	0.189913	JC60	3D	Pcna	-1.25125	36
interactor	3D	TRCN0000294805	-0.887295	14.237	2.42321	0.119549	0.230948	JC60	3D	Pcna	-1.25125	36
interactor	3D	TRCN0000294870	-1.22089	13.7055	4.3543	0.0369157	0.189913	JC60	3D	Pcna	-1.25125	36
interactor	3D	TRCN0000294871	-1.79954	10.0456	3.42871	0.0640722	0.226922	JC60	3D	Pcna	-1.25125	36
interactor	3D	TRCN0000294872	-0.932608	13.847	2.76092	0.0965925	0.22827	JC60	3D	Pcna	-1.25125	36
interactor	3D	TRCN0000113195	-1.05219	6.66596	1.30523	0.253261	0.438404	JB60	3D	Pdcd11	-0.668493	134
interactor	3D	TRCN0000113196	-0.469904	14.5573	0.643961	0.42228	0.593831	JB60	3D	Pdcd11	-0.668493	134
interactor	3D	TRCN0000113197	0.304232	6.0668	0.0809362	0.776033	0.862259	JB60	3D	Pdcd11	-0.668493	134
interactor	3D	TRCN0000113198	-0.810117	13.6568	1.76878	0.183534	0.374842	JB60	3D	Pdcd11	-0.668493	134
interactor	3D	TRCN0000113199	-1.31449	13.2712	4.17797	0.0409528	0.230276	JB60	3D	Pdcd11	-0.668493	134
interactor	3D	TRCN0000305815	1.3202	12.5747	1.33054	0.248709	0.438404	JB60	3D	Pdcd2	-1.104	65
interactor	3D	TRCN0000305815	-0.336761	15.1241	0.315309	0.57444	0.664236	JC60	3D	Pdcd2	-1.104	65
interactor	3D	TRCN0000305815	-3.89503	7.85337	12.594	0.000386984	0.00703021	JA60	3D	Pdcd2	-1.104	65
interactor	3D	TRCN0000311416	-3.41919	10.0548	10.4835	0.00120446	0.0145874	JA60	3D	Pdcd2	-1.104	65
interactor	3D	TRCN0000311416	0.140979	16.4978	0.0519827	0.819648	0.863657	JC60	3D	Pdcd2	-1.104	65
interactor	3D	TRCN0000311416	3.40077	15.4686	7.99976	0.00467834	0.0939492	JB60	3D	Pdcd2	-1.104	65
interactor	3D	TRCN0000324446	0.482407	15.2387	0.734662	0.391376	0.48922	JC60	3D	Pdcd2	-1.104	65
interactor	3D	TRCN0000324446	-6.55882	10.0333	23.5648	1.21e-06	0.000131647	JA60	3D	Pdcd2	-1.104	65
interactor	3D	TRCN0000324446	-1.07058	11.7671	1.04499	0.306663	0.491687	JB60	3D	Pdcd2	-1.104	65
interactor	3D	TRCN0000274698	1.74636	15.6693	4.12636	0.0422202	0.189913	JC60	3D	Pfkp	0.317783	254
interactor	3D	TRCN0000274699	-0.834788	12.7181	1.71615	0.190189	0.301527	JC60	3D	Pfkp	0.317783	254
interactor	3D	TRCN0000274701	1.9171	14.9737	5.03607	0.0248248	0.159867	JC60	3D	Pfkp	0.317783	254
interactor	3D	TRCN0000274764	-0.922062	12.871	2.17567	0.140208	0.246586	JC60	3D	Pfkp	0.317783	254
interactor	3D	TRCN0000274765	-0.317689	13.7981	0.274794	0.600134	0.680152	JC60	3D	Pfkp	0.317783	254
interactor	3D	TRCN0000176629	-0.914924	14.6694	2.70923	0.0997689	0.298022	JB60	3D	Pgam5	-0.475585	167
interactor	3D	TRCN0000197660	1.69271	15.5147	5.63798	0.0175755	0.17033	JB60	3D	Pgam5	-0.475585	167
interactor	3D	TRCN0000279544	-0.291489	14.4154	0.30903	0.578276	0.664236	JC60	3D	Pgam5	-0.475585	167
interactor	3D	TRCN0000297693	-2.38864	6.03127	5.16411	0.0230583	0.159867	JC60	3D	Pgam5	-0.475585	167
interactor	3D	TRCN0000265281	1.43522	13.6219	2.83025	0.0925041	0.22827	JC60	3D	Pggt1b	-0.348898	191
interactor	3D	TRCN0000265307	-1.02095	12.9715	2.46832	0.116162	0.230948	JC60	3D	Pggt1b	-0.348898	191
interactor	3D	TRCN0000345832	1.64767	9.47068	2.3144	0.128181	0.236856	JC60	3D	Pggt1b	-0.348898	191
interactor	3D	TRCN0000345859	-3.45753	5.655	11.63	0.000648953	0.0275805	JC60	3D	Pggt1b	-0.348898	191
interactor	3D	TRCN0000025085	-0.0926411	12.2821	0.0161371	0.898915	0.924356	JA60	3D	Pik3r2	-1.33129	19
interactor	3D	TRCN0000025086	-1.29559	12.4505	2.20543	0.137525	0.263201	JA60	3D	Pik3r2	-1.33129	19
interactor	3D	TRCN0000025087	-1.93438	4.14992	3.78597	0.0516841	0.187149	JA60	3D	Pik3r2	-1.33129	19
interactor	3D	TRCN0000025088	-2.00254	11.5099	6.3557	0.0117005	0.0910965	JA60	3D	Pik3r2	-1.33129	19
interactor	3D	TRCN0000123344	0.942457	14.5632	1.67239	0.195939	0.38336	JB60	3D	Pkp1	-0.169692	215
interactor	3D	TRCN0000123345	-0.277933	14.5067	0.230835	0.630905	0.767317	JB60	3D	Pkp1	-0.169692	215
interactor	3D	TRCN0000123346	0.0868326	14.4893	0.0174619	0.894871	0.904926	JB60	3D	Pkp1	-0.169692	215
interactor	3D	TRCN0000123347	-0.657775	14.5859	1.15183	0.283165	0.463362	JB60	3D	Pkp1	-0.169692	215
interactor	3D	TRCN0000123348	-0.942042	13.6169	2.09708	0.14758	0.348613	JB60	3D	Pkp1	-0.169692	215
interactor	3D	TRCN0000177756	-0.772985	14.3011	1.73777	0.187421	0.374842	JB60	3D	Pof1b	-0.246775	205
interactor	3D	TRCN0000197655	0.657152	14.2948	0.889932	0.345496	0.516773	JB60	3D	Pof1b	-0.246775	205
interactor	3D	TRCN0000198192	-0.450905	14.6596	0.537103	0.463636	0.626672	JB60	3D	Pof1b	-0.246775	205
interactor	3D	TRCN0000198533	0.0346653	13.9064	0.00258833	0.959425	0.959425	JB60	3D	Pof1b	-0.246775	205
interactor	3D	TRCN0000200401	-0.701801	14.6346	1.52442	0.216952	0.398483	JB60	3D	Pof1b	-0.246775	205
interactor	3D	TRCN0000023859	-0.968349	12.1274	1.53508	0.215352	0.350349	JA60	3D	Prkdc	-0.769224	124
interactor	3D	TRCN0000023860	-1.83568	6.76005	3.90735	0.0480755	0.185731	JA60	3D	Prkdc	-0.769224	124
interactor	3D	TRCN0000023861	-1.43812	11.8886	3.06019	0.0802322	0.21042	JA60	3D	Prkdc	-0.769224	124
interactor	3D	TRCN0000023862	1.46	14.7597	3.00525	0.0829953	0.21042	JA60	3D	Prkdc	-0.769224	124
interactor	3D	TRCN0000023863	-1.06397	12.3635	1.99672	0.15764	0.28638	JA60	3D	Prkdc	-0.769224	124
interactor	3D	TRCN0000276847	-1.80319	12.1836	8.35282	0.0038509	0.0784729	JC60	3D	Rad21	-0.796944	120
interactor	3D	TRCN0000276904	-0.546598	11.3837	0.736001	0.390945	0.48922	JC60	3D	Rad21	-0.796944	120
interactor	3D	TRCN0000276908	-0.760563	13.7295	2.05348	0.151858	0.253097	JC60	3D	Rad21	-0.796944	120
interactor	3D	TRCN0000276909	-0.0774255	14.2107	0.0170437	0.89613	0.906798	JC60	3D	Rad21	-0.796944	120
interactor	3D	TRCN0000055268	-0.147537	13.5766	0.0351008	0.851385	0.911574	JA60	3D	Rap1a	-0.570899	153
interactor	3D	TRCN0000055269	-0.197396	7.88144	0.0273879	0.868556	0.911574	JA60	3D	Rap1a	-0.570899	153
interactor	3D	TRCN0000055270	0.698166	9.99186	0.645734	0.421642	0.530868	JA60	3D	Rap1a	-0.570899	153
interactor	3D	TRCN0000055271	-1.94138	12.0014	4.45155	0.0348696	0.158366	JA60	3D	Rap1a	-0.570899	153
interactor	3D	TRCN0000055272	-1.26635	3.52701	1.39213	0.238045	0.376043	JA60	3D	Rap1a	-0.570899	153
interactor	3D	TRCN0000105790	-0.740694	10.1539	0.814658	0.366747	0.487505	JA60	3D	Rap1gds1	-0.931557	105
interactor	3D	TRCN0000105791	-1.66134	6.98869	4.38156	0.0363297	0.158397	JA60	3D	Rap1gds1	-0.931557	105
interactor	3D	TRCN0000105792	-0.788591	12.6488	0.907204	0.340857	0.470297	JA60	3D	Rap1gds1	-0.931557	105
interactor	3D	TRCN0000105793	-1.12049	14.0867	2.60189	0.106737	0.228123	JA60	3D	Rap1gds1	-0.931557	105
interactor	3D	TRCN0000105794	-0.346672	14.3126	0.218101	0.640491	0.719727	JA60	3D	Rap1gds1	-0.931557	105
interactor	3D	TRCN0000102670	3.11592	15.329	11.4328	0.000721591	0.0112362	JA60	3D	Rasl10a	0.494924	263
interactor	3D	TRCN0000102671	-0.667046	12.398	1.02472	0.311401	0.491687	JB60	3D	Rasl10a	0.494924	263
interactor	3D	TRCN0000102672	-0.171611	11.744	0.0505527	0.822104	0.896094	JA60	3D	Rasl10a	0.494924	263
interactor	3D	TRCN0000102673	-1.0875	13.5383	2.3442	0.12575	0.249214	JA60	3D	Rasl10a	0.494924	263
interactor	3D	TRCN0000102674	1.28485	15.2492	2.7105	0.0996895	0.22546	JA60	3D	Rasl10a	0.494924	263
interactor	3D	TRCN0000110135	1.27103	15.1386	2.74556	0.097525	0.298022	JB60	3D	Rgl2	-0.0447476	230
interactor	3D	TRCN0000110136	2.47664	13.6427	5.61957	0.017761	0.17033	JB60	3D	Rgl2	-0.0447476	230
interactor	3D	TRCN0000110137	-1.21652	11.4138	2.90717	0.0881865	0.298022	JB60	3D	Rgl2	-0.0447476	230
interactor	3D	TRCN0000110138	-1.23792	13.176	2.55661	0.109834	0.299547	JB60	3D	Rgl2	-0.0447476	230
interactor	3D	TRCN0000110139	-1.51697	12.8815	5.50838	0.0189256	0.17033	JB60	3D	Rgl2	-0.0447476	230
interactor	3D	TRCN0000094039	0.528155	14.2709	0.389782	0.532414	0.617374	JA60	3D	Rpn1	-0.0184803	239
interactor	3D	TRCN0000094040	0.918528	14.1454	1.25511	0.262579	0.404376	JA60	3D	Rpn1	-0.0184803	239
interactor	3D	TRCN0000094041	-0.121839	14.5908	0.0302814	0.861853	0.911574	JA60	3D	Rpn1	-0.0184803	239
interactor	3D	TRCN0000094042	-0.61576	13.3294	0.728059	0.393513	0.510383	JA60	3D	Rpn1	-0.0184803	239
interactor	3D	TRCN0000094043	-0.801484	5.28531	0.752601	0.385654	0.506461	JA60	3D	Rpn1	-0.0184803	239
interactor	3D	TRCN0000125214	-1.76389	13.3752	5.76836	0.0163173	0.17033	JB60	3D	Rrp1	-1.12609	60
interactor	3D	TRCN0000125215	-0.457151	13.923	0.515331	0.47284	0.626672	JB60	3D	Rrp1	-1.12609	60
interactor	3D	TRCN0000125216	-0.49964	13.4291	0.622615	0.430077	0.595491	JB60	3D	Rrp1	-1.12609	60
interactor	3D	TRCN0000125217	-1.60016	13.6468	7.30223	0.00688692	0.103304	JB60	3D	Rrp1	-1.12609	60
interactor	3D	TRCN0000125218	-1.30962	12.7196	3.33383	0.0678685	0.290865	JB60	3D	Rrp1	-1.12609	60
interactor	3D	TRCN0000254254	0.914989	10.2178	0.672193	0.412288	0.588983	JB60	3D	Saal1	1.32985	277
interactor	3D	TRCN0000254255	3.29351	9.64037	10.9874	0.000917358	0.0412811	JB60	3D	Saal1	1.32985	277
interactor	3D	TRCN0000254256	0.476736	5.65444	0.180841	0.670652	0.773829	JB60	3D	Saal1	1.32985	277
interactor	3D	TRCN0000265487	0.200298	5.63868	0.027711	0.86779	0.897714	JB60	3D	Saal1	1.32985	277
interactor	3D	TRCN0000265497	1.76371	5.94719	2.42424	0.119471	0.316248	JB60	3D	Saal1	1.32985	277
interactor	3D	TRCN0000114821	-1.08516	13.0346	2.17776	0.140018	0.343758	JB60	3D	Sdf4	-0.447932	171
interactor	3D	TRCN0000114822	-0.46723	12.4464	0.397785	0.528235	0.660294	JB60	3D	Sdf4	-0.447932	171
interactor	3D	TRCN0000114823	0.517188	13.88	0.477321	0.489638	0.626672	JB60	3D	Sdf4	-0.447932	171
interactor	3D	TRCN0000114824	-0.60393	13.6316	0.976436	0.32308	0.501332	JB60	3D	Sdf4	-0.447932	171
interactor	3D	TRCN0000114825	-0.600528	13.388	0.831689	0.361785	0.525171	JB60	3D	Sdf4	-0.447932	171
interactor	3D	TRCN0000311147	-1.39159	11.3891	2.15453	0.14215	0.246586	JC60	3D	Sec61b	-1.13134	50
interactor	3D	TRCN0000316520	-1.04871	9.96447	1.90055	0.168017	0.274644	JC60	3D	Sec61b	-1.13134	50
interactor	3D	TRCN0000316595	-0.973163	13.9462	2.632	0.10473	0.22827	JC60	3D	Sec61b	-1.13134	50
interactor	3D	TRCN0000375317	-0.770516	10.9896	1.53747	0.214994	0.330148	JC60	3D	Sec61b	-1.13134	50
interactor	3D	TRCN0000375368	-1.47271	11.106	4.38973	0.0361561	0.189913	JC60	3D	Sec61b	-1.13134	50
interactor	3D	TRCN0000102240	-0.122827	13.4303	0.0235164	0.878122	0.911574	JA60	3D	Sfpq	-1.05607	74
interactor	3D	TRCN0000102241	-1.87592	11.3996	6.70962	0.00958939	0.0804034	JA60	3D	Sfpq	-1.05607	74
interactor	3D	TRCN0000102242	-0.86392	12.0654	0.836005	0.360542	0.487505	JA60	3D	Sfpq	-1.05607	74
interactor	3D	TRCN0000102243	-0.769619	10.7506	0.960473	0.327068	0.457056	JA60	3D	Sfpq	-1.05607	74
interactor	3D	TRCN0000102244	-1.64805	10.8149	2.65196	0.103422	0.22546	JA60	3D	Sfpq	-1.05607	74
interactor	3D	TRCN0000069203	1.02791	6.65325	1.25626	0.26236	0.445517	JB60	3D	Slc25a13	-0.386967	181
interactor	3D	TRCN0000069204	0.620827	14.3502	0.592957	0.441278	0.546583	JA60	3D	Slc25a13	-0.386967	181
interactor	3D	TRCN0000069205	-0.119394	13.0794	0.0409775	0.839581	0.888969	JB60	3D	Slc25a13	-0.386967	181
interactor	3D	TRCN0000069206	-2.21608	12.9603	9.57725	0.00197004	0.0214734	JA60	3D	Slc25a13	-0.386967	181
interactor	3D	TRCN0000069207	-1.2481	13.8351	3.20243	0.0735288	0.208997	JA60	3D	Slc25a13	-0.386967	181
interactor	3D	TRCN0000054753	-1.46226	13.0886	3.86121	0.0494147	0.185731	JA60	3D	Slc25a5	-0.358404	186
interactor	3D	TRCN0000054754	3.58695	12.9368	9.21434	0.00240127	0.0237944	JA60	3D	Slc25a5	-0.358404	186
interactor	3D	TRCN0000054755	-1.46484	12.5655	3.39893	0.0652388	0.206219	JA60	3D	Slc25a5	-0.358404	186
interactor	3D	TRCN0000054756	-1.53765	11.715	3.37439	0.0662172	0.206219	JA60	3D	Slc25a5	-0.358404	186
interactor	3D	TRCN0000054757	-0.914224	13.3788	1.79394	0.180447	0.312202	JA60	3D	Slc25a5	-0.358404	186
interactor	3D	TRCN0000109034	-0.0743248	14.1351	0.0182387	0.892572	0.904926	JB60	3D	Smc1a	-0.0743248	229
interactor	3D	TRCN0000301162	-0.763365	9.25271	0.471173	0.492448	0.597973	JC60	3D	Ssrp1	-0.0212716	235
interactor	3D	TRCN0000301237	1.96169	14.9302	6.49427	0.0108223	0.131413	JC60	3D	Ssrp1	-0.0212716	235
interactor	3D	TRCN0000301238	-0.259131	13.1297	0.171355	0.67891	0.739838	JC60	3D	Ssrp1	-0.0212716	235
interactor	3D	TRCN0000301240	-1.02428	8.19647	1.52073	0.217509	0.330148	JC60	3D	Ssrp1	-0.0212716	235
interactor	3D	TRCN0000088833	-1.7768	12.3896	4.63225	0.0313765	0.148697	JA60	3D	Strap	-1.12806	55
interactor	3D	TRCN0000088834	-0.544342	13.7173	0.639974	0.42372	0.530868	JA60	3D	Strap	-1.12806	55
interactor	3D	TRCN0000088835	-0.601558	13.2413	0.560091	0.454223	0.548088	JA60	3D	Strap	-1.12806	55
interactor	3D	TRCN0000088836	-1.19949	13.3097	2.54525	0.110626	0.23189	JA60	3D	Strap	-1.12806	55
interactor	3D	TRCN0000088837	-1.51812	13.9835	4.74787	0.0293345	0.145961	JA60	3D	Strap	-1.12806	55
interactor	3D	TRCN0000100870	-1.24744	13.8588	2.86735	0.0903934	0.214193	JA60	3D	Stx8	-0.809162	115
interactor	3D	TRCN0000100871	-0.853262	8.11357	1.12579	0.288676	0.429941	JA60	3D	Stx8	-0.809162	115
interactor	3D	TRCN0000100872	-0.858444	12.9781	1.49213	0.221886	0.35567	JA60	3D	Stx8	-0.809162	115
interactor	3D	TRCN0000100873	0.493878	13.7771	0.477572	0.489524	0.573743	JA60	3D	Stx8	-0.809162	115
interactor	3D	TRCN0000100874	-1.58054	14.0678	4.95666	0.0259904	0.141648	JA60	3D	Stx8	-0.809162	115
interactor	3D	TRCN0000092758	-2.09486	5.96257	6.00548	0.0142615	0.103634	JA60	3D	Supt5h	-1.19197	41
interactor	3D	TRCN0000092759	-1.57038	9.45215	1.71588	0.190224	0.323975	JA60	3D	Supt5h	-1.19197	41
interactor	3D	TRCN0000304840	-0.510735	7.40545	0.336475	0.561871	0.66332	JC60	3D	Supt5h	-1.19197	41
interactor	3D	TRCN0000348959	-0.69237	11.9565	1.17517	0.278342	0.413297	JC60	3D	Supt5h	-1.19197	41
interactor	3D	TRCN0000374424	-1.09152	11.4381	2.37434	0.123344	0.232983	JC60	3D	Supt5h	-1.19197	41
interactor	3D	TRCN0000274704	-0.0870026	14.4556	0.0191544	0.889925	0.906798	JC60	3D	Tbk1	-1.04561	79
interactor	3D	TRCN0000274704	-3.80345	5.66052	13.2406	0.000273949	0.00597209	JA60	3D	Tbk1	-1.04561	79
interactor	3D	TRCN0000274704	1.52702	10.8237	2.1635	0.141323	0.343758	JB60	3D	Tbk1	-1.04561	79
interactor	3D	TRCN0000274705	-3.7333	5.89893	13.6432	0.000221035	0.00597209	JA60	3D	Tbk1	-1.04561	79
interactor	3D	TRCN0000274705	-0.912995	14.0089	2.96389	0.0851427	0.22827	JC60	3D	Tbk1	-1.04561	79
interactor	3D	TRCN0000274705	0.736099	10.3857	0.47315	0.491542	0.626672	JB60	3D	Tbk1	-1.04561	79
interactor	3D	TRCN0000366291	-2.41025	6.85829	9.45053	0.00211088	0.0598083	JC60	3D	Timm44	-1.40832	6
interactor	3D	TRCN0000366292	-1.20207	8.02847	2.54054	0.110957	0.230032	JC60	3D	Timm44	-1.40832	6
interactor	3D	TRCN0000366293	0.0192942	13.7391	0.000811179	0.977278	0.977278	JC60	3D	Timm44	-1.40832	6
interactor	3D	TRCN0000374940	-2.04027	10.7601	8.02404	0.00461605	0.0784729	JC60	3D	Timm44	-1.40832	6
interactor	3D	TRCN0000316958	-0.565535	13.3776	1.09516	0.295331	0.425476	JC60	3D	Trim32	-0.299832	200
interactor	3D	TRCN0000316959	-0.389759	9.20629	0.128885	0.719591	0.774243	JC60	3D	Trim32	-0.299832	200
interactor	3D	TRCN0000316960	0.957138	14.9369	2.77836	0.0955459	0.22827	JC60	3D	Trim32	-0.299832	200
interactor	3D	TRCN0000316961	-0.939169	14.0758	2.68703	0.101168	0.22827	JC60	3D	Trim32	-0.299832	200
interactor	3D	TRCN0000317035	-0.561836	9.35787	0.341135	0.559175	0.66332	JC60	3D	Trim32	-0.299832	200
interactor	3D	TRCN0000012358	-0.520392	15.1234	0.912937	0.339336	0.450681	JC60	3D	Trp53	-0.970221	93
interactor	3D	TRCN0000012358	-1.22055	13.0859	3.98203	0.0459882	0.230276	JB60	3D	Trp53	-0.970221	93
interactor	3D	TRCN0000012358	-1.1816	12.7316	2.39303	0.121877	0.246039	JA60	3D	Trp53	-0.970221	93
interactor	3D	TRCN0000012362	-1.12092	6.45442	0.843593	0.358371	0.468639	JC60	3D	Trp53	-0.970221	93
interactor	3D	TRCN0000012362	-1.62294	3.55834	2.39285	0.121891	0.246039	JA60	3D	Trp53	-0.970221	93
interactor	3D	TRCN0000012362	-1.50743	6.44939	1.76285	0.18427	0.374842	JB60	3D	Trp53	-0.970221	93
interactor	3D	TRCN0000054548	-1.01492	8.32223	1.25079	0.263401	0.404376	JA60	3D	Trp53	-0.970221	93
interactor	3D	TRCN0000054548	-1.14891	10.3285	2.67813	0.101735	0.22827	JC60	3D	Trp53	-0.970221	93
interactor	3D	TRCN0000054548	-1.70685	9.46434	4.45403	0.034819	0.223837	JB60	3D	Trp53	-0.970221	93
interactor	3D	TRCN0000054550	-1.4645	9.96291	2.19673	0.138304	0.263201	JA60	3D	Trp53	-0.970221	93
interactor	3D	TRCN0000054550	1.34637	12.5776	1.58395	0.208192	0.39036	JB60	3D	Trp53	-0.970221	93
interactor	3D	TRCN0000054550	-0.479987	12.8145	0.525835	0.468363	0.576969	JC60	3D	Trp53	-0.970221	93
interactor	3D	TRCN0000341872	-1.44734	11.3181	3.96954	0.0463305	0.196905	JC60	3D	Ubr4	-1.00593	91
interactor	3D	TRCN0000341874	-0.564519	14.1987	0.796509	0.372139	0.47927	JC60	3D	Ubr4	-1.00593	91
interactor	3D	TRCN0000030814	-0.405235	13.4132	0.346351	0.556186	0.63815	JA60	3D	Usp11	-1.17226	46
interactor	3D	TRCN0000030816	-0.984035	11.7826	1.57809	0.209036	0.345227	JA60	3D	Usp11	-1.17226	46
interactor	3D	TRCN0000030817	-1.44944	12.7417	4.1613	0.0413576	0.173384	JA60	3D	Usp11	-1.17226	46
interactor	3D	TRCN0000030818	-1.85033	12.8347	5.87334	0.0153718	0.104721	JA60	3D	Usp11	-1.17226	46
interactor	3D	TRCN0000243480	-0.273659	14.2284	0.207559	0.648688	0.725506	JC60	3D	Wdr6	-0.562819	158
interactor	3D	TRCN0000243481	-0.302899	11.3132	0.188279	0.664353	0.733376	JC60	3D	Wdr6	-0.562819	158
interactor	3D	TRCN0000243482	-0.771457	13.6596	2.43023	0.119015	0.230948	JC60	3D	Wdr6	-0.562819	158
interactor	3D	TRCN0000243483	-0.90326	14.3426	2.76433	0.096387	0.22827	JC60	3D	Wdr6	-0.562819	158
interactor	3D	TRCN0000126574	-1.1004	13.9253	2.66385	0.102652	0.298022	JB60	3D	Xpo1	-0.478825	162
interactor	3D	TRCN0000126575	-1.05188	14.3655	3.00073	0.0832269	0.298022	JB60	3D	Xpo1	-0.478825	162
interactor	3D	TRCN0000126576	-0.151968	14.4959	0.0483976	0.825875	0.884867	JB60	3D	Xpo1	-0.478825	162
interactor	3D	TRCN0000126577	-0.256207	14.0483	0.195961	0.658001	0.773829	JB60	3D	Xpo1	-0.478825	162
interactor	3D	TRCN0000126578	0.166329	15.1384	0.0630636	0.801718	0.879934	JB60	3D	Xpo1	-0.478825	162
interactor	3D	TRCN0000251560	0.200298	5.63868	0.027711	0.86779	0.897714	JB60	3D	Xpot	0.4537	259
interactor	3D	TRCN0000251561	0.857058	6.79015	0.48538	0.485995	0.626672	JB60	3D	Xpot	0.4537	259
interactor	3D	TRCN0000251562	0.484992	10.7399	0.185887	0.666362	0.773829	JB60	3D	Xpot	0.4537	259
interactor	3D	TRCN0000251564	0.272452	8.37387	0.0568564	0.811535	0.879978	JB60	3D	Xpot	0.4537	259
effector	2D	TRCN0000321753	-0.175737	4.23321	0.191543	0.661635	0.752208	CB60	LKR10	Abl1	-0.323213	40
effector	2D	TRCN0000321817	-0.477576	6.53041	4.5003	0.0338889	0.0677778	CB60	LKR10	Abl1	-0.323213	40
effector	2D	TRCN0000321819	-0.0423279	3.58605	0.00350304	0.952804	0.98506	CB60	LKR10	Abl1	-0.323213	40
effector	2D	TRCN0000374364	-0.597211	11.1484	13.6068	0.000225366	0.00100006	CB60	LKR10	Abl1	-0.323213	40
effector	2D	TRCN0000302357	-0.520524	4.71397	2.53994	0.110999	0.187641	CB60	LKR10	Akt1	-0.45621	25
effector	2D	TRCN0000304683	-0.417204	10.0708	6.87904	0.00872125	0.021352	CB60	LKR10	Akt1	-0.45621	25
effector	2D	TRCN0000304684	-0.736397	13.5895	23.6309	1.17e-06	1.04e-05	CB60	LKR10	Akt1	-0.45621	25
effector	2D	TRCN0000304735	-0.150714	3.10425	0.0533886	0.817268	0.872572	CB60	LKR10	Akt1	-0.45621	25
effector	2D	TRCN0000340759	-0.344536	12.8063	5.45589	0.0195024	0.0446668	CB60	LKR10	Appl1	-0.145361	76
effector	2D	TRCN0000340817	-0.255171	12.4394	2.42646	0.119302	0.196987	CB60	LKR10	Appl1	-0.145361	76
effector	2D	TRCN0000340818	0.356077	9.49104	5.75673	0.0164256	0.038874	CB60	LKR10	Appl1	-0.145361	76
effector	2D	TRCN0000352539	-0.337814	11.069	3.95529	0.0467243	0.0864887	CB60	LKR10	Appl1	-0.145361	76
effector	2D	TRCN0000094889	-0.122956	14.0721	22.7034	1.89e-06	4.6e-06	CA60	LKR10	Arhgap26	-0.149556	71
effector	2D	TRCN0000094890	-0.227977	9.23156	3.05533	0.0804726	0.114068	CA60	LKR10	Arhgap26	-0.149556	71
effector	2D	TRCN0000094891	0.140181	6.85688	0.366412	0.544967	0.598234	CA60	LKR10	Arhgap26	-0.149556	71
effector	2D	TRCN0000094892	0.0440858	14.0586	1.75143	0.185697	0.229761	CA60	LKR10	Arhgap26	-0.149556	71
effector	2D	TRCN0000094893	-0.581113	11.2602	33.7748	6.19e-09	1.74e-08	CA60	LKR10	Arhgap26	-0.149556	71
effector	2D	TRCN0000106160	-0.47174	7.72735	6.82587	0.00898469	0.014105	CA60	LKR10	Arhgdia	0.345955	258
effector	2D	TRCN0000106161	0.473801	12.6716	79.367	0	2.51e-18	CA60	LKR10	Arhgdia	0.345955	258
effector	2D	TRCN0000106162	-0.197158	11.9636	8.24643	0.00408322	0.00685229	CA60	LKR10	Arhgdia	0.345955	258
effector	2D	TRCN0000106163	0.204689	12.8129	14.432	0.00014531	0.000302751	CA60	LKR10	Arhgdia	0.345955	258
effector	2D	TRCN0000106164	1.72018	12.3844	767.729	0	8.18e-167	CA60	LKR10	Arhgdia	0.345955	258
effector	2D	TRCN0000110050	0.0227106	12.5187	0.147512	0.700925	0.741558	CA60	LKR10	Arhgef1	-0.0190052	124
effector	2D	TRCN0000110051	-0.209287	13.737	79.4058	0	2.51e-18	CA60	LKR10	Arhgef1	-0.0190052	124
effector	2D	TRCN0000110052	0.0372697	12.4837	0.532721	0.465465	0.522753	CA60	LKR10	Arhgef1	-0.0190052	124
effector	2D	TRCN0000110053	-0.0095522	11.3377	0.0192149	0.889752	0.90211	CA60	LKR10	Arhgef1	-0.0190052	124
effector	2D	TRCN0000110054	0.063833	12.4924	1.0285	0.310511	0.359798	CA60	LKR10	Arhgef1	-0.0190052	124
effector	2D	TRCN0000012348	0.202152	11.2323	3.17302	0.0748638	0.131243	CB60	LKR10	Chuk	-0.0141503	129
effector	2D	TRCN0000012349	0.122775	10.1393	1.10003	0.294259	0.422069	CB60	LKR10	Chuk	-0.0141503	129
effector	2D	TRCN0000012350	-0.073589	14.8184	0.823577	0.364137	0.506935	CB60	LKR10	Chuk	-0.0141503	129
effector	2D	TRCN0000012351	-0.095106	15.1555	1.46327	0.226411	0.342025	CB60	LKR10	Chuk	-0.0141503	129
effector	2D	TRCN0000012352	-0.226984	13.8278	7.77142	0.00530794	0.0137041	CB60	LKR10	Chuk	-0.0141503	129
effector	2D	TRCN0000081028	-0.155847	9.64608	2.84883	0.0914402	0.123614	CA60	LKR10	Dusp13	-0.000851736	137
effector	2D	TRCN0000081029	-0.274226	12.0259	14.4073	0.000147228	0.000302751	CA60	LKR10	Dusp13	-0.000851736	137
effector	2D	TRCN0000081030	0.0902688	12.2694	2.87667	0.089872	0.123359	CA60	LKR10	Dusp13	-0.000851736	137
effector	2D	TRCN0000081031	0.246354	12.9117	32.9269	9.57e-09	2.64e-08	CA60	LKR10	Dusp13	-0.000851736	137
effector	2D	TRCN0000081032	0.0891921	13.9446	8.09618	0.00443586	0.00727681	CA60	LKR10	Dusp13	-0.000851736	137
effector	2D	TRCN0000097190	0.0223537	8.81718	0.0394857	0.842489	0.866222	CA60	LKR10	Dvl2	-0.0210063	119
effector	2D	TRCN0000097191	0.528001	13.6848	235.003	0	4.71e-52	CA60	LKR10	Dvl2	-0.0210063	119
effector	2D	TRCN0000329562	-0.0785119	7.67513	0.200168	0.654585	0.752208	CB60	LKR10	Dvl2	-0.0210063	119
effector	2D	TRCN0000329563	-0.26947	3.22281	0.190916	0.662155	0.752208	CB60	LKR10	Dvl2	-0.0210063	119
effector	2D	TRCN0000329564	-0.307404	3.00363	0.194431	0.659254	0.752208	CB60	LKR10	Dvl2	-0.0210063	119
effector	2D	TRCN0000189602	0.109325	13.0036	1.84183	0.174737	0.272666	CB60	LKR10	Faf2	0.212493	213
effector	2D	TRCN0000189633	0.367014	14.1728	20.3421	6.48e-06	4.38e-05	CB60	LKR10	Faf2	0.212493	213
effector	2D	TRCN0000189634	0.236724	14.7454	10.416	0.00124928	0.00394216	CB60	LKR10	Faf2	0.212493	213
effector	2D	TRCN0000191032	0.0526626	12.574	0.359245	0.548926	0.671961	CB60	LKR10	Faf2	0.212493	213
effector	2D	TRCN0000191263	0.296741	4.04303	0.508303	0.475874	0.615076	CB60	LKR10	Faf2	0.212493	213
effector	2D	TRCN0000126894	-0.0262189	10.6472	0.0367269	0.848022	0.890585	CB60	LKR10	Higd2a	0.300226	239
effector	2D	TRCN0000126895	0.775491	13.144	77.0494	0	3.38e-17	CB60	LKR10	Higd2a	0.300226	239
effector	2D	TRCN0000126896	0.123618	15.2461	2.10354	0.146959	0.232088	CB60	LKR10	Higd2a	0.300226	239
effector	2D	TRCN0000126897	0.55064	9.32406	16.862	4.02e-05	0.000228332	CB60	LKR10	Higd2a	0.300226	239
effector	2D	TRCN0000126898	0.0775991	13.0011	0.890509	0.345339	0.485527	CB60	LKR10	Higd2a	0.300226	239
effector	2D	TRCN0000026867	0.0365612	13.6892	1.36214	0.243167	0.291003	CA60	LKR10	Ikbkb	0.500458	268
effector	2D	TRCN0000026891	1.31313	12.3596	466.852	0	4.53e-102	CA60	LKR10	Ikbkb	0.500458	268
effector	2D	TRCN0000026894	1.10741	11.8596	291.911	0	2.53e-64	CA60	LKR10	Ikbkb	0.500458	268
effector	2D	TRCN0000026913	-0.593484	14.0475	108.437	0	1.26e-24	CA60	LKR10	Ikbkb	0.500458	268
effector	2D	TRCN0000026945	0.638666	13.2244	438.043	0	7.02e-96	CA60	LKR10	Ikbkb	0.500458	268
effector	2D	TRCN0000106165	-0.027262	13.0481	0.463362	0.496057	0.549006	CA60	LKR10	Ipo7	0.0644814	168
effector	2D	TRCN0000106166	-0.308018	11.8587	23.0469	1.58e-06	3.91e-06	CA60	LKR10	Ipo7	0.0644814	168
effector	2D	TRCN0000106167	0.223994	12.2546	13.3243	0.000261991	0.000516902	CA60	LKR10	Ipo7	0.0644814	168
effector	2D	TRCN0000106168	0.176933	11.0776	5.11398	0.0237339	0.0353586	CA60	LKR10	Ipo7	0.0644814	168
effector	2D	TRCN0000106169	0.25676	12.1403	10.6959	0.00107375	0.0019118	CA60	LKR10	Ipo7	0.0644814	168
effector	2D	TRCN0000176620	-0.111179	13.972	2.2784	0.131187	0.214121	CB60	LKR10	Mab21l2	0.342497	253
effector	2D	TRCN0000176922	0.190618	13.6704	5.5041	0.0189719	0.0441642	CB60	LKR10	Mab21l2	0.342497	253
effector	2D	TRCN0000181372	1.56541	11.319	142.255	0	6.07e-31	CB60	LKR10	Mab21l2	0.342497	253
effector	2D	TRCN0000181814	-0.00213664	14.3227	0.000752698	0.978113	0.98506	CB60	LKR10	Mab21l2	0.342497	253
effector	2D	TRCN0000181912	0.0697744	13.0331	0.681344	0.409124	0.553292	CB60	LKR10	Mab21l2	0.342497	253
effector	2D	TRCN0000235991	-0.774248	11.1084	21.5306	3.48e-06	2.75e-05	CB60	LKR10	Map3k3	-0.17403	61
effector	2D	TRCN0000235992	0.522359	3.65055	1.11123	0.291814	0.422069	CB60	LKR10	Map3k3	-0.17403	61
effector	2D	TRCN0000235993	0.00677529	8.67894	0.00123073	0.972015	0.98506	CB60	LKR10	Map3k3	-0.17403	61
effector	2D	TRCN0000257242	-0.0597597	11.4144	0.125778	0.72285	0.808226	CB60	LKR10	Map3k3	-0.17403	61
effector	2D	TRCN0000257269	-0.565275	12.6002	11.5344	0.000683209	0.00242539	CB60	LKR10	Map3k3	-0.17403	61
effector	2D	TRCN0000025162	-0.106735	9.16123	1.13653	0.286386	0.334499	CA60	LKR10	Map3k6	-0.324911	36
effector	2D	TRCN0000025163	0.09029	6.58342	0.188544	0.664131	0.70776	CA60	LKR10	Map3k6	-0.324911	36
effector	2D	TRCN0000339087	-0.666553	11.6693	20.4985	5.97e-06	4.24e-05	CB60	LKR10	Map3k6	-0.324911	36
effector	2D	TRCN0000351011	-0.616648	13.4068	18.266	1.92e-05	0.000118603	CB60	LKR10	Map3k6	-0.324911	36
effector	2D	TRCN0000054728	0.125224	12.7749	6.61301	0.0101236	0.015724	CA60	LKR10	Mapk1	-0.0357885	114
effector	2D	TRCN0000054729	0.250765	10.8556	10.8854	0.000969246	0.00174704	CA60	LKR10	Mapk1	-0.0357885	114
effector	2D	TRCN0000054730	-0.0763696	13.2725	2.55234	0.110131	0.146174	CA60	LKR10	Mapk1	-0.0357885	114
effector	2D	TRCN0000054731	-0.108652	12.5605	2.40375	0.121045	0.156394	CA60	LKR10	Mapk1	-0.0357885	114
effector	2D	TRCN0000054732	-0.36991	12.8789	56.3354	0	2.35e-13	CA60	LKR10	Mapk1	-0.0357885	114
effector	2D	TRCN0000025334	-0.201929	13.0932	23.8541	1.04e-06	2.62e-06	CA60	LKR10	Mink1	0.210124	208
effector	2D	TRCN0000025335	-0.173176	12.4709	12.2602	0.000462721	0.000877367	CA60	LKR10	Mink1	0.210124	208
effector	2D	TRCN0000025336	0.641441	12.5245	132.631	0	7.23e-30	CA60	LKR10	Mink1	0.210124	208
effector	2D	TRCN0000025337	0.661373	12.4377	57.2873	0	5.35e-13	CB60	LKR10	Mink1	0.210124	208
effector	2D	TRCN0000025338	0.122913	13.0089	7.94777	0.00481466	0.00781044	CA60	LKR10	Mink1	0.210124	208
effector	2D	TRCN0000339101	-0.516205	8.80564	7.25708	0.0070622	0.0179077	CB60	LKR10	Myo9a	-0.609025	15
effector	2D	TRCN0000339164	-0.611332	10.6029	14.1954	0.000164777	0.000779943	CB60	LKR10	Myo9a	-0.609025	15
effector	2D	TRCN0000339165	-0.18172	8.01476	0.724013	0.394831	0.539096	CB60	LKR10	Myo9a	-0.609025	15
effector	2D	TRCN0000339166	-0.535763	11.6981	10.4225	0.00124491	0.00394216	CB60	LKR10	Myo9a	-0.609025	15
effector	2D	TRCN0000339167	-1.20011	8.59498	29.7118	5.01e-08	5.48e-07	CB60	LKR10	Myo9a	-0.609025	15
effector	2D	TRCN0000099152	1.71933	12.1173	598.73	0	1.15e-130	CA60	LKR10	Nfatc2ip	0.340636	249
effector	2D	TRCN0000099153	0.0760251	14.0617	2.86711	0.0904073	0.123359	CA60	LKR10	Nfatc2ip	0.340636	249
effector	2D	TRCN0000305163	0.0799534	10.3799	0.279206	0.597222	0.712652	CB60	LKR10	Nfatc2ip	0.340636	249
effector	2D	TRCN0000308909	-0.51276	6.05082	2.10209	0.147098	0.232088	CB60	LKR10	Nfatc2ip	0.340636	249
effector	2D	TRCN0000030464	-0.0344197	12.9119	0.462706	0.496362	0.549006	CA60	LKR10	Nsfl1c	-0.0975644	90
effector	2D	TRCN0000030465	0.283198	10.2193	11.7977	0.000593051	0.00109602	CA60	LKR10	Nsfl1c	-0.0975644	90
effector	2D	TRCN0000030466	-0.137976	13.3334	18.1597	2.03e-05	4.43e-05	CA60	LKR10	Nsfl1c	-0.0975644	90
effector	2D	TRCN0000030467	-0.378288	12.4772	40.0728	2.45e-10	7.29e-10	CA60	LKR10	Nsfl1c	-0.0975644	90
effector	2D	TRCN0000030468	-0.220336	12.8686	20.245	6.81e-06	1.6e-05	CA60	LKR10	Nsfl1c	-0.0975644	90
effector	2D	TRCN0000346379	2.503	9.40873	35.4539	2.61e-09	7.48e-09	CA60	LKR10	Nup205	2.27932	283
effector	2D	TRCN0000346379	2.74069	10.6599	282.935	0	2.45e-61	CB60	LKR10	Nup205	2.27932	283
effector	2D	TRCN0000346452	2.01231	9.48537	46.9742	7e-12	2.5e-11	CA60	LKR10	Nup205	2.27932	283
effector	2D	TRCN0000346452	1.8613	10.9332	98.3296	0	1.26e-21	CB60	LKR10	Nup205	2.27932	283
effector	2D	TRCN0000075813	-0.588214	13.2782	186.894	0	1.3e-41	CA60	LKR10	Oas2	-0.159475	66
effector	2D	TRCN0000075814	0.113516	13.7144	18.0614	2.14e-05	4.59e-05	CA60	LKR10	Oas2	-0.159475	66
effector	2D	TRCN0000075815	-0.359027	12.5518	47.5709	5e-12	1.89e-11	CA60	LKR10	Oas2	-0.159475	66
effector	2D	TRCN0000075816	0.0573928	12.9419	1.86679	0.171843	0.218166	CA60	LKR10	Oas2	-0.159475	66
effector	2D	TRCN0000075817	-0.0210449	13.8052	0.951613	0.329309	0.378576	CA60	LKR10	Oas2	-0.159475	66
effector	2D	TRCN0000305815	-0.539148	13.8521	10.5359	0.00117078	0.00386629	CB60	LKR10	Pdcd2	-0.786806	1
effector	2D	TRCN0000305815	-1.32801	12.4382	18.9853	1.32e-05	2.96e-05	CA60	LKR10	Pdcd2	-0.786806	1
effector	2D	TRCN0000311416	-0.300186	13.4494	3.38324	0.0658625	0.118386	CB60	LKR10	Pdcd2	-0.786806	1
effector	2D	TRCN0000311416	-1.08101	12.1133	11.8122	0.000588443	0.00109602	CA60	LKR10	Pdcd2	-0.786806	1
effector	2D	TRCN0000324446	-0.412077	13.6673	8.47557	0.00359947	0.0100221	CB60	LKR10	Pdcd2	-0.786806	1
effector	2D	TRCN0000324446	-1.06041	12.2602	11.746	0.000609734	0.00111276	CA60	LKR10	Pdcd2	-0.786806	1
effector	2D	TRCN0000321899	-0.00420869	8.47705	0.000487224	0.98239	0.98506	CB60	LKR10	Ptk2	-0.329335	33
effector	2D	TRCN0000321963	-0.24438	4.41047	0.451047	0.501838	0.630629	CB60	LKR10	Ptk2	-0.329335	33
effector	2D	TRCN0000350696	-0.739416	12.2646	22.4779	2.13e-06	1.78e-05	CB60	LKR10	Ptk2	-0.329335	33
effector	2D	TRCN0000100860	0.0265782	7.66765	0.0264355	0.870841	0.889111	CA60	LKR10	Rab1	-0.00798779	134
effector	2D	TRCN0000100862	-0.377898	12.8548	43.8122	3.6e-11	1.15e-10	CA60	LKR10	Rab1	-0.00798779	134
effector	2D	TRCN0000100863	0.327356	13.3718	132.983	0	6.34e-30	CA60	LKR10	Rab1	-0.00798779	134
effector	2D	TRCN0000100855	-0.123494	12.5591	2.49665	0.114089	0.150063	CA60	LKR10	Rab13	-0.0914289	95
effector	2D	TRCN0000100856	-0.0755723	12.759	1.61701	0.203509	0.247602	CA60	LKR10	Rab13	-0.0914289	95
effector	2D	TRCN0000100857	-0.322169	13.619	167.004	0	2.57e-37	CA60	LKR10	Rab13	-0.0914289	95
effector	2D	TRCN0000100858	0.351514	8.79964	8.51566	0.00352103	0.00597755	CA60	LKR10	Rab13	-0.0914289	95
effector	2D	TRCN0000100859	-0.287423	13.6268	41.0475	1.49e-10	4.62e-10	CA60	LKR10	Rab13	-0.0914289	95
effector	2D	TRCN0000306372	0.123893	10.4822	0.385407	0.534724	0.660267	CB60	LKR10	Rab14	0.046829	155
effector	2D	TRCN0000306430	0.245709	2.96826	0.114474	0.735107	0.809187	CB60	LKR10	Rab14	0.046829	155
effector	2D	TRCN0000332297	0.334304	11.2765	4.03638	0.0445291	0.0854478	CB60	LKR10	Rab14	0.046829	155
effector	2D	TRCN0000332372	-0.108211	12.6703	0.455745	0.499619	0.630629	CB60	LKR10	Rab14	0.046829	155
effector	2D	TRCN0000332373	-0.36155	12.8173	4.7954	0.0285359	0.0578871	CB60	LKR10	Rab14	0.046829	155
effector	2D	TRCN0000100250	0.158595	6.93767	0.603541	0.43723	0.498716	CA60	LKR10	Rab25	0.0179554	150
effector	2D	TRCN0000100251	0.464898	9.53363	19.0556	1.27e-05	2.9e-05	CA60	LKR10	Rab25	0.0179554	150
effector	2D	TRCN0000238206	-0.481163	11.2009	7.07955	0.00779687	0.0194238	CB60	LKR10	Rab25	0.0179554	150
effector	2D	TRCN0000238207	-0.429317	9.35837	5.12767	0.0235473	0.0524594	CB60	LKR10	Rab25	0.0179554	150
effector	2D	TRCN0000238208	0.376765	2.99324	0.286201	0.592665	0.712652	CB60	LKR10	Rab25	0.0179554	150
effector	2D	TRCN0000100575	-0.000657596	9.08736	3.84e-05	0.995058	0.995058	CA60	LKR10	Rab27a	0.193024	203
effector	2D	TRCN0000100576	0.147014	12.2626	6.91525	0.00854638	0.0135627	CA60	LKR10	Rab27a	0.193024	203
effector	2D	TRCN0000100577	0.127729	11.7534	3.41604	0.0645657	0.0924176	CA60	LKR10	Rab27a	0.193024	203
effector	2D	TRCN0000100578	0.463693	10.3802	37.2327	1.05e-09	3.06e-09	CA60	LKR10	Rab27a	0.193024	203
effector	2D	TRCN0000100579	0.227339	13.3292	21.4008	3.73e-06	8.92e-06	CA60	LKR10	Rab27a	0.193024	203
effector	2D	TRCN0000089443	0.253346	4.33476	0.225865	0.634607	0.686315	CA60	LKR10	Rab3d	0.666401	278
effector	2D	TRCN0000089444	-0.347887	12.5769	46.7226	8e-12	2.78e-11	CA60	LKR10	Rab3d	0.666401	278
effector	2D	TRCN0000089445	2.24053	8.33967	249.959	0	2.98e-55	CA60	LKR10	Rab3d	0.666401	278
effector	2D	TRCN0000089446	0.469043	5.03361	1.72248	0.189374	0.232341	CA60	LKR10	Rab3d	0.666401	278
effector	2D	TRCN0000089447	0.716972	12.9979	271.85	0	5.46e-60	CA60	LKR10	Rab3d	0.666401	278
effector	2D	TRCN0000100420	0.360223	12.9066	44.9427	2e-11	6.58e-11	CA60	LKR10	Rab8a	0.307155	244
effector	2D	TRCN0000100421	0.503902	12.0276	65.1541	0	3.06e-15	CA60	LKR10	Rab8a	0.307155	244
effector	2D	TRCN0000100422	-0.143977	12.9454	9.1683	0.00246243	0.00422959	CA60	LKR10	Rab8a	0.307155	244
effector	2D	TRCN0000100423	1.57153	12.1236	659.723	0	1.25e-143	CA60	LKR10	Rab8a	0.307155	244
effector	2D	TRCN0000100424	-0.755901	5.21177	6.03502	0.0140248	0.0213294	CA60	LKR10	Rab8a	0.307155	244
effector	2D	TRCN0000175305	0.333406	13.278	16.1135	5.97e-05	0.00031051	CB60	LKR10	Rad23a	0.229565	218
effector	2D	TRCN0000175719	0.756344	14.0175	84.6181	0	8.57e-19	CB60	LKR10	Rad23a	0.229565	218
effector	2D	TRCN0000176426	-0.188156	14.6508	5.06871	0.0243615	0.0532205	CB60	LKR10	Rad23a	0.229565	218
effector	2D	TRCN0000193497	0.016668	14.6304	0.0343545	0.852955	0.890585	CB60	LKR10	Rad23a	0.229565	218
effector	2D	TRCN0000201067	0.276866	13.5926	13.1222	0.00029181	0.00125567	CB60	LKR10	Radil	0.290979	232
effector	2D	TRCN0000202494	0.305092	15.1569	11.5548	0.000675739	0.00242539	CB60	LKR10	Radil	0.290979	232
effector	2D	TRCN0000055073	0.401305	13.4643	91.2365	0	6.89e-21	CA60	LKR10	Ralgds	0.532377	273
effector	2D	TRCN0000055074	0.585211	12.0772	86.3835	0	7.73e-20	CA60	LKR10	Ralgds	0.532377	273
effector	2D	TRCN0000055075	0.389297	13.065	63.7587	0	5.87e-15	CA60	LKR10	Ralgds	0.532377	273
effector	2D	TRCN0000055076	0.034917	9.50877	0.0829505	0.773338	0.806481	CA60	LKR10	Ralgds	0.532377	273
effector	2D	TRCN0000055077	1.25115	10.9399	174.58	0	6e-39	CA60	LKR10	Ralgds	0.532377	273
effector	2D	TRCN0000110000	0.400995	9.37571	17.2734	3.24e-05	6.85e-05	CA60	LKR10	Rapgef4	-0.0778267	100
effector	2D	TRCN0000110001	-0.480377	13.3475	233.952	0	7.48e-52	CA60	LKR10	Rapgef4	-0.0778267	100
effector	2D	TRCN0000110002	-0.469149	12.8141	95.4121	0	8.68e-22	CA60	LKR10	Rapgef4	-0.0778267	100
effector	2D	TRCN0000110003	-0.144821	12.4952	5.58962	0.0180673	0.027194	CA60	LKR10	Rapgef4	-0.0778267	100
effector	2D	TRCN0000110004	0.304219	13.2232	8.73464	0.0031222	0.00886706	CB60	LKR10	Rapgef4	-0.0778267	100
effector	2D	TRCN0000322307	-0.0626725	8.64679	0.090274	0.763829	0.834336	CB60	LKR10	Rasa1	-0.303762	44
effector	2D	TRCN0000322308	-0.498185	7.21363	8.391	0.00377084	0.0102973	CB60	LKR10	Rasa1	-0.303762	44
effector	2D	TRCN0000322310	-0.738898	10.967	19.8851	8.22e-06	5.31e-05	CB60	LKR10	Rasa1	-0.303762	44
effector	2D	TRCN0000322311	0.0847058	10.033	0.247489	0.618849	0.726728	CB60	LKR10	Rasa1	-0.303762	44
effector	2D	TRCN0000121037	-0.347982	14.564	16.7237	4.32e-05	0.000236147	CB60	LKR10	Rassf8	-0.0685315	105
effector	2D	TRCN0000121038	-0.141877	14.8064	3.97698	0.0461261	0.0864887	CB60	LKR10	Rassf8	-0.0685315	105
effector	2D	TRCN0000121039	-0.270194	4.60103	0.543387	0.461032	0.610348	CB60	LKR10	Rassf8	-0.0685315	105
effector	2D	TRCN0000121040	0.261838	13.9212	12.7663	0.000352926	0.00143187	CB60	LKR10	Rassf8	-0.0685315	105
effector	2D	TRCN0000121041	0.155557	12.7482	2.56381	0.109335	0.187055	CB60	LKR10	Rassf8	-0.0685315	105
effector	2D	TRCN0000110085	-0.0410322	5.26647	0.0142193	0.905081	0.911323	CA60	LKR10	Rgl3	0.0625731	164
effector	2D	TRCN0000110086	-0.10357	10.7329	1.80341	0.179301	0.225671	CA60	LKR10	Rgl3	0.0625731	164
effector	2D	TRCN0000110087	0.483819	11.1597	40.9286	1.58e-10	4.8e-10	CA60	LKR10	Rgl3	0.0625731	164
effector	2D	TRCN0000110088	-0.0889244	11.5529	1.45923	0.227053	0.273964	CA60	LKR10	Rgl3	0.0625731	164
effector	2D	TRCN0000037207	-0.194521	13.7946	29.0534	7.04e-08	1.9e-07	CA60	LKR10	Rgs12	-0.274019	53
effector	2D	TRCN0000037208	-0.290494	13.8737	151.631	0	5.57e-34	CA60	LKR10	Rgs12	-0.274019	53
effector	2D	TRCN0000305108	-0.270593	11.8114	3.06864	0.079816	0.138218	CB60	LKR10	Rgs12	-0.274019	53
effector	2D	TRCN0000305172	-0.340467	11.8833	3.94901	0.0468988	0.0864887	CB60	LKR10	Rgs12	-0.274019	53
effector	2D	TRCN0000077728	-0.21685	13.9178	56.5867	0	2.12e-13	CA60	LKR10	Rhog	-0.0418665	110
effector	2D	TRCN0000077729	0.143205	14.0046	27.2568	1.78e-07	4.64e-07	CA60	LKR10	Rhog	-0.0418665	110
effector	2D	TRCN0000077731	0.121616	9.29088	0.540161	0.462366	0.522753	CA60	LKR10	Rhog	-0.0418665	110
effector	2D	TRCN0000077732	-0.215438	13.2383	19.9608	7.9e-06	1.83e-05	CA60	LKR10	Rhog	-0.0418665	110
effector	2D	TRCN0000306169	-0.391522	9.9789	5.12058	0.0236437	0.0524594	CB60	LKR10	Rhot1	-0.238064	57
effector	2D	TRCN0000311476	-0.257516	8.4748	1.38921	0.238539	0.356553	CB60	LKR10	Rhot1	-0.238064	57
effector	2D	TRCN0000326200	0.261812	8.70105	1.74304	0.186754	0.288251	CB60	LKR10	Rhot1	-0.238064	57
effector	2D	TRCN0000337573	-0.56503	11.7181	12.9704	0.000316447	0.00132163	CB60	LKR10	Rhot1	-0.238064	57
effector	2D	TRCN0000079078	-0.110957	12.587	4.26862	0.0388225	0.0572533	CA60	LKR10	Rps6ka5	-0.11833	80
effector	2D	TRCN0000079079	0.016794	13.7146	0.325719	0.568191	0.619074	CA60	LKR10	Rps6ka5	-0.11833	80
effector	2D	TRCN0000079080	0.0440038	14.0889	2.94062	0.0863776	0.121261	CA60	LKR10	Rps6ka5	-0.11833	80
effector	2D	TRCN0000079081	-0.199277	11.8473	8.15922	0.00428428	0.00710801	CA60	LKR10	Rps6ka5	-0.11833	80
effector	2D	TRCN0000079082	-0.342212	13.9617	64.8491	0	3.47e-15	CA60	LKR10	Rps6ka5	-0.11833	80
effector	2D	TRCN0000306170	-0.801999	9.64491	18.1145	2.08e-05	0.000123076	CB60	LKR10	Rras2	-0.34703	29
effector	2D	TRCN0000311478	0.148655	9.76602	0.647141	0.421137	0.564164	CB60	LKR10	Rras2	-0.34703	29
effector	2D	TRCN0000326201	-0.731006	10.1795	15.0363	0.000105466	0.000516418	CB60	LKR10	Rras2	-0.34703	29
effector	2D	TRCN0000354089	-0.00377061	9.06833	0.000350651	0.98506	0.98506	CB60	LKR10	Rras2	-0.34703	29
effector	2D	TRCN0000068438	0.556414	10.4267	27.2727	1.77e-07	1.79e-06	CB60	LKR10	Slc20a2	0.346716	263
effector	2D	TRCN0000068439	0.0170829	11.4754	0.0623162	0.802872	0.831342	CA60	LKR10	Slc20a2	0.346716	263
effector	2D	TRCN0000068440	-0.0513762	13.4503	1.25671	0.262275	0.311318	CA60	LKR10	Slc20a2	0.346716	263
effector	2D	TRCN0000068441	0.132267	5.62486	0.21764	0.640844	0.687965	CA60	LKR10	Slc20a2	0.346716	263
effector	2D	TRCN0000068442	1.07919	12.8045	390.481	0	1.19e-85	CA60	LKR10	Slc20a2	0.346716	263
effector	2D	TRCN0000253281	0.127573	11.5168	0.731848	0.392285	0.539096	CB60	LKR10	Slc25a34	-0.0981083	85
effector	2D	TRCN0000253282	-0.399164	9.27492	4.90354	0.0268016	0.0568035	CB60	LKR10	Slc25a34	-0.0981083	85
effector	2D	TRCN0000253283	-0.82149	4.23268	4.08352	0.0433034	0.0842341	CB60	LKR10	Slc25a34	-0.0981083	85
effector	2D	TRCN0000253284	-0.29309	12.5236	3.32502	0.0682331	0.121114	CB60	LKR10	Slc25a34	-0.0981083	85
effector	2D	TRCN0000253285	0.89563	4.72871	6.37232	0.0115914	0.0278979	CB60	LKR10	Slc25a34	-0.0981083	85
effector	2D	TRCN0000098619	0.616278	13.6027	127.509	0	9.13e-29	CA60	LKR10	Sqstm1	0.0495634	160
effector	2D	TRCN0000238133	-0.533764	10.9289	9.56013	0.00198849	0.00613838	CB60	LKR10	Sqstm1	0.0495634	160
effector	2D	TRCN0000238135	0.173635	3.83789	0.144331	0.704013	0.793411	CB60	LKR10	Sqstm1	0.0495634	160
effector	2D	TRCN0000257058	-0.0578949	8.38699	0.114988	0.734535	0.809187	CB60	LKR10	Sqstm1	0.0495634	160
effector	2D	TRCN0000241612	-0.16144	8.10193	0.413894	0.52	0.647719	CB60	LKR10	Tbc1d4	-0.285719	48
effector	2D	TRCN0000241613	0.044365	7.97366	0.0540749	0.816119	0.872572	CB60	LKR10	Tbc1d4	-0.285719	48
effector	2D	TRCN0000241614	-0.400588	12.2919	5.03669	0.0248158	0.0533917	CB60	LKR10	Tbc1d4	-0.285719	48
effector	2D	TRCN0000241615	-1.15975	11.7608	56.1926	0	8.48e-13	CB60	LKR10	Tbc1d4	-0.285719	48
effector	2D	TRCN0000241616	0.24882	3.59337	0.246917	0.619254	0.726728	CB60	LKR10	Tbc1d4	-0.285719	48
effector	2D	TRCN0000089778	-0.299777	14.1729	118.892	0	6.73e-27	CA60	LKR10	Tbcb	0.258774	227
effector	2D	TRCN0000089779	0.139147	12.2455	6.5519	0.0104772	0.0161018	CA60	LKR10	Tbcb	0.258774	227
effector	2D	TRCN0000089780	0.238806	13.4053	45.0575	1.9e-11	6.35e-11	CA60	LKR10	Tbcb	0.258774	227
effector	2D	TRCN0000089781	-0.0150754	13.4587	0.138108	0.71017	0.745934	CA60	LKR10	Tbcb	0.258774	227
effector	2D	TRCN0000089782	1.23077	12.8079	648.739	0	2.04e-141	CA60	LKR10	Tbcb	0.258774	227
effector	2D	TRCN0000115451	-0.154254	15.0101	4.85553	0.0275577	0.0573135	CB60	LKR10	Tbce	0.24965	222
effector	2D	TRCN0000115452	0.818056	13.5993	95.0043	0	5.4e-21	CB60	LKR10	Tbce	0.24965	222
effector	2D	TRCN0000115453	-0.242122	15.9246	12.534	0.000399616	0.00157626	CB60	LKR10	Tbce	0.24965	222
effector	2D	TRCN0000115454	0.874416	13.463	138.754	0	2.36e-30	CB60	LKR10	Tbce	0.24965	222
effector	2D	TRCN0000115455	-0.0478438	14.6442	0.497051	0.480799	0.615076	CB60	LKR10	Tbce	0.24965	222
effector	2D	TRCN0000189858	1.03406	11.9232	76.1331	0	4.71e-17	CB60	LKR10	Tbcel	0.185251	187
effector	2D	TRCN0000216306	-0.296956	14.7783	12.1512	0.000490556	0.00188268	CB60	LKR10	Tbcel	0.185251	187
effector	2D	TRCN0000216402	0.223529	14.3951	9.13539	0.00250712	0.00757472	CB60	LKR10	Tbcel	0.185251	187
effector	2D	TRCN0000251964	0.592657	10.0903	13.782	0.000205291	0.000940366	CB60	LKR10	Tbcel	0.185251	187
effector	2D	TRCN0000257562	0.120192	3.17985	0.0368156	0.847841	0.890585	CB60	LKR10	Tbcel	0.185251	187
effector	2D	TRCN0000257567	-0.561973	10.5429	8.75407	0.00308912	0.00886706	CB60	LKR10	Tbcel	0.185251	187
effector	2D	TRCN0000274704	-0.899168	11.423	10.6135	0.00112263	0.00197474	CA60	LKR10	Tbk1	-0.736993	7
effector	2D	TRCN0000274704	-0.279724	12.9771	3.67935	0.0550903	0.100293	CB60	LKR10	Tbk1	-0.736993	7
effector	2D	TRCN0000274705	-0.469168	13.5397	10.6481	0.00110186	0.00372533	CB60	LKR10	Tbk1	-0.736993	7
effector	2D	TRCN0000274705	-1.29991	12.015	18.3078	1.88e-05	4.16e-05	CA60	LKR10	Tbk1	-0.736993	7
effector	2D	TRCN0000287262	-1.65855	5.43411	24.1337	8.99e-07	8.51e-06	CB60	LKR10	Tln1	-0.642254	11
effector	2D	TRCN0000287263	-1.32765	4.98476	11.8904	0.000564234	0.00210845	CB60	LKR10	Tln1	-0.642254	11
effector	2D	TRCN0000294831	0.172384	5.63816	0.300879	0.583332	0.707976	CB60	LKR10	Tln1	-0.642254	11
effector	2D	TRCN0000294832	0.244798	6.70528	1.13148	0.287459	0.420817	CB60	LKR10	Tln1	-0.642254	11
effector	2D	TRCN0000012358	0.149882	13.0651	2.44554	0.117859	0.196895	CB60	LKR10	Trp53	0.00225011	142
effector	2D	TRCN0000012358	0.243571	11.4814	13.6329	0.000222259	0.000444517	CA60	LKR10	Trp53	0.00225011	142
effector	2D	TRCN0000012362	-0.731303	4.47041	2.45591	0.117083	0.152626	CA60	LKR10	Trp53	0.00225011	142
effector	2D	TRCN0000012362	-0.261724	5.74798	1.337	0.247564	0.366188	CB60	LKR10	Trp53	0.00225011	142
effector	2D	TRCN0000054548	0.496843	7.46293	7.89577	0.00495504	0.0132758	CB60	LKR10	Trp53	0.00225011	142
effector	2D	TRCN0000054548	0.438783	5.94224	2.59228	0.107386	0.143838	CA60	LKR10	Trp53	0.00225011	142
effector	2D	TRCN0000054550	0.0794559	11.898	0.535729	0.464208	0.610348	CB60	LKR10	Trp53	0.00225011	142
effector	2D	TRCN0000054550	-0.397507	10.5544	25.4471	4.55e-07	1.16e-06	CA60	LKR10	Trp53	0.00225011	142
effector	2D	TRCN0000175067	0.708826	13.3506	68.32	0	2.19e-15	CB60	LKR10	Ubl4b	0.299344	234
effector	2D	TRCN0000175881	0.328833	14.4342	16.0643	6.12e-05	0.00031051	CB60	LKR10	Ubl4b	0.299344	234
effector	2D	TRCN0000176323	0.54426	13.854	45.0911	1.9e-11	2.23e-10	CB60	LKR10	Ubl4b	0.299344	234
effector	2D	TRCN0000193767	-0.317396	10.9779	4.83736	0.0278495	0.0573135	CB60	LKR10	Ubl4b	0.299344	234
effector	2D	TRCN0000194160	0.232197	13.9488	7.85402	0.00507077	0.0133342	CB60	LKR10	Ubl4b	0.299344	234
effector	2D	TRCN0000092093	0.474546	12.6034	72.5757	0	7.33e-17	CA60	LKR10	Ubqln2	0.126078	178
effector	2D	TRCN0000092094	-0.175618	13.7021	28.651	8.67e-08	2.3e-07	CA60	LKR10	Ubqln2	0.126078	178
effector	2D	TRCN0000092095	-0.124814	11.2058	2.87567	0.0899278	0.123359	CA60	LKR10	Ubqln2	0.126078	178
effector	2D	TRCN0000092096	0.22772	9.12544	3.74005	0.0531228	0.0775594	CA60	LKR10	Ubqln2	0.126078	178
effector	2D	TRCN0000092097	0.228557	13.4714	53.7625	0	8.47e-13	CA60	LKR10	Ubqln2	0.126078	178
effector	2D	TRCN0000302343	-0.641864	9.44668	11.3616	0.000749797	0.00259686	CB60	LKR10	Uhrf1	-0.505538	20
effector	2D	TRCN0000304673	-0.89878	7.94323	21.1161	4.32e-06	3.23e-05	CB60	LKR10	Uhrf1	-0.505538	20
effector	2D	TRCN0000311096	-0.335371	6.99346	2.19203	0.138727	0.223854	CB60	LKR10	Uhrf1	-0.505538	20
effector	2D	TRCN0000311100	-0.141332	3.25377	0.0544711	0.815458	0.872572	CB60	LKR10	Uhrf1	-0.505538	20
effector	2D	TRCN0000311102	-0.510344	2.96431	0.504916	0.477348	0.615076	CB60	LKR10	Uhrf1	-0.505538	20
effector	2D	TRCN0000040623	0.354578	12.8751	78.1598	0	4.48e-18	CA60	LKR10	Uhrf2	0.190073	198
effector	2D	TRCN0000040624	0.457633	8.45269	9.46713	0.00209187	0.00363586	CA60	LKR10	Uhrf2	0.190073	198
effector	2D	TRCN0000040625	-0.0846822	12.899	3.55071	0.0595201	0.086039	CA60	LKR10	Uhrf2	0.190073	198
effector	2D	TRCN0000040626	0.153557	12.6916	7.65945	0.00564758	0.00906094	CA60	LKR10	Uhrf2	0.190073	198
effector	2D	TRCN0000040627	0.0692801	12.0867	1.23158	0.2671	0.314489	CA60	LKR10	Uhrf2	0.190073	198
effector	2D	TRCN0000097124	-0.730424	15.2505	394.297	0	2e-86	CA60	LKR10	Vav3	0.0646115	173
effector	2D	TRCN0000097125	0.0668971	12.9778	1.77457	0.182818	0.228131	CA60	LKR10	Vav3	0.0646115	173
effector	2D	TRCN0000097126	-0.166972	13.3346	14.0823	0.000174981	0.000354823	CA60	LKR10	Vav3	0.0646115	173
effector	2D	TRCN0000097127	-0.419171	14.5132	312.485	0	1.02e-68	CA60	LKR10	Vav3	0.0646115	173
effector	2D	TRCN0000097128	1.57273	11.6068	300.527	0	3.69e-66	CA60	LKR10	Vav3	0.0646115	173
effector	2D	TRCN0000076388	0.322173	13.1545	61.9083	0	1.46e-14	CA60	LKR10	Ywhah	0.187412	193
effector	2D	TRCN0000076389	-0.127211	13.8086	12.4963	0.000407753	0.000783315	CA60	LKR10	Ywhah	0.187412	193
effector	2D	TRCN0000076390	-0.0389742	13.8463	2.26657	0.132192	0.169299	CA60	LKR10	Ywhah	0.187412	193
effector	2D	TRCN0000076391	0.314688	13.0982	47.6468	5e-12	1.86e-11	CA60	LKR10	Ywhah	0.187412	193
effector	2D	TRCN0000076392	0.466381	13.5208	238.957	0	6.92e-53	CA60	LKR10	Ywhah	0.187412	193
effector	2D	TRCN0000173648	0.103758	14.2984	1.70682	0.191399	0.292243	CB60	LKR10	Zbtb8b	0.167149	183
effector	2D	TRCN0000175051	0.349959	11.1668	8.77465	0.00305445	0.00886706	CB60	LKR10	Zbtb8b	0.167149	183
effector	2D	TRCN0000194376	-0.16457	14.5288	4.30083	0.0380938	0.0751294	CB60	LKR10	Zbtb8b	0.167149	183
effector	2D	TRCN0000194543	0.379447	7.11788	1.04632	0.306356	0.435026	CB60	LKR10	Zbtb8b	0.167149	183
effector	3D	TRCN0000321753	-3.00325	2.81582	5.4936	0.0190862	0.0596056	CB60	3D	Abl1	-1.49456	92
effector	3D	TRCN0000321817	-2.51452	3.37845	5.10341	0.0238789	0.062844	CB60	3D	Abl1	-1.49456	92
effector	3D	TRCN0000321819	-3.02092	2.74472	5.61027	0.0178555	0.0582428	CB60	3D	Abl1	-1.49456	92
effector	3D	TRCN0000374364	2.56046	12.2238	4.53116	0.0332831	0.0814246	CB60	3D	Abl1	-1.49456	92
effector	3D	TRCN0000302357	-0.348874	3.42266	0.0729892	0.787033	0.827871	CB60	3D	Akt1	-0.607347	189
effector	3D	TRCN0000304683	0.348997	9.38049	0.100113	0.751694	0.808231	CB60	3D	Akt1	-0.607347	189
effector	3D	TRCN0000304684	-1.82217	11.7766	3.97461	0.046191	0.105392	CB60	3D	Akt1	-0.607347	189
effector	3D	TRCN0000340759	-1.36265	11.9991	1.90863	0.167115	0.254387	CB60	3D	Appl1	-0.477608	202
effector	3D	TRCN0000340817	1.05832	12.4117	0.883424	0.347266	0.440513	CB60	3D	Appl1	-0.477608	202
effector	3D	TRCN0000340818	-2.55617	8.51499	5.11331	0.023743	0.062844	CB60	3D	Appl1	-0.477608	202
effector	3D	TRCN0000352539	0.950068	12.2329	0.883472	0.347253	0.440513	CB60	3D	Appl1	-0.477608	202
effector	3D	TRCN0000094889	-1.68227	13.111	4.02199	0.0449106	0.142542	CA60	3D	Arhgap26	-0.70959	174
effector	3D	TRCN0000094890	-0.298726	8.59961	0.100231	0.751553	0.847796	CA60	3D	Arhgap26	-0.70959	174
effector	3D	TRCN0000094891	-1.74317	5.95484	3.21009	0.0731856	0.192124	CA60	3D	Arhgap26	-0.70959	174
effector	3D	TRCN0000094892	0.327494	13.9646	0.163098	0.68632	0.801622	CA60	3D	Arhgap26	-0.70959	174
effector	3D	TRCN0000094893	-0.151284	10.8877	0.0309701	0.860307	0.897177	CA60	3D	Arhgap26	-0.70959	174
effector	3D	TRCN0000106160	-6.89107	7.36864	34.3862	4.52e-09	6.6e-07	CA60	3D	Arhgdia	-1.64707	83
effector	3D	TRCN0000106161	1.67696	14.573	3.76722	0.0522666	0.158977	CA60	3D	Arhgdia	-1.64707	83
effector	3D	TRCN0000106162	-2.20586	11.5021	6.1091	0.0134487	0.0577504	CA60	3D	Arhgdia	-1.64707	83
effector	3D	TRCN0000106163	0.375393	12.652	0.199008	0.655523	0.790961	CA60	3D	Arhgdia	-1.64707	83
effector	3D	TRCN0000106164	-1.19076	12.6543	2.15308	0.142284	0.305493	CA60	3D	Arhgdia	-1.64707	83
effector	3D	TRCN0000110050	-3.46656	10.2856	12.4308	0.000422319	0.00513821	CA60	3D	Arhgef1	-0.862722	146
effector	3D	TRCN0000110051	-0.753742	12.8925	0.834742	0.360905	0.579034	CA60	3D	Arhgef1	-0.862722	146
effector	3D	TRCN0000110052	0.0719899	12.8144	0.0081767	0.927949	0.954089	CA60	3D	Arhgef1	-0.862722	146
effector	3D	TRCN0000110053	1.00161	11.7008	1.28124	0.257669	0.458777	CA60	3D	Arhgef1	-0.862722	146
effector	3D	TRCN0000110054	-1.16691	11.7089	1.81337	0.178105	0.346711	CA60	3D	Arhgef1	-0.862722	146
effector	3D	TRCN0000012348	-4.83184	9.42631	14.7192	0.000124768	0.00402512	CB60	3D	Chuk	-0.495028	197
effector	3D	TRCN0000012349	3.07206	11.7293	5.23243	0.0221695	0.0627617	CB60	3D	Chuk	-0.495028	197
effector	3D	TRCN0000012350	0.242071	14.7956	0.0698099	0.791614	0.827871	CB60	3D	Chuk	-0.495028	197
effector	3D	TRCN0000012351	0.6025	14.947	0.462205	0.496595	0.586496	CB60	3D	Chuk	-0.495028	197
effector	3D	TRCN0000012352	-1.55993	12.6782	3.0305	0.0817128	0.143521	CB60	3D	Chuk	-0.495028	197
effector	3D	TRCN0000081028	1.91321	10.6165	3.56248	0.0590995	0.162802	CA60	3D	Dusp13	0.0731616	254
effector	3D	TRCN0000081029	-1.22311	11.4147	1.91528	0.166378	0.337379	CA60	3D	Dusp13	0.0731616	254
effector	3D	TRCN0000081030	1.91241	12.5933	4.73676	0.0295246	0.100266	CA60	3D	Dusp13	0.0731616	254
effector	3D	TRCN0000081031	-0.678634	12.28	0.676263	0.410877	0.624875	CA60	3D	Dusp13	0.0731616	254
effector	3D	TRCN0000081032	-1.55807	13.0561	3.50572	0.0611571	0.165351	CA60	3D	Dusp13	0.0731616	254
effector	3D	TRCN0000097190	0.428689	8.33998	0.209619	0.647067	0.787264	CA60	3D	Dvl2	-1.69772	61
effector	3D	TRCN0000097191	0.195599	13.7027	0.0564749	0.812157	0.884887	CA60	3D	Dvl2	-1.69772	61
effector	3D	TRCN0000329562	-3.04405	7.31559	7.70927	0.0054938	0.0270534	CB60	3D	Dvl2	-1.69772	61
effector	3D	TRCN0000329563	-2.79564	2.76368	4.77864	0.0288149	0.0717754	CB60	3D	Dvl2	-1.69772	61
effector	3D	TRCN0000329564	-3.27321	2.72598	6.51335	0.0107068	0.039644	CB60	3D	Dvl2	-1.69772	61
effector	3D	TRCN0000189602	-1.91086	12.1487	4.0704	0.043641	0.101336	CB60	3D	Faf2	-1.42484	101
effector	3D	TRCN0000189633	-1.05023	13.6568	1.47034	0.225292	0.314948	CB60	3D	Faf2	-1.42484	101
effector	3D	TRCN0000189634	0.0330602	15.0068	0.00127599	0.971505	0.983495	CB60	3D	Faf2	-1.42484	101
effector	3D	TRCN0000191032	-1.4234	11.9738	2.2159	0.136595	0.212654	CB60	3D	Faf2	-1.42484	101
effector	3D	TRCN0000191263	-2.7728	3.25303	5.89207	0.0152092	0.0520914	CB60	3D	Faf2	-1.42484	101
effector	3D	TRCN0000126894	-3.64489	11.1193	12.462	0.000415318	0.00812836	CB60	3D	Higd2a	-2.48542	15
effector	3D	TRCN0000126895	-1.60465	12.7157	3.05976	0.0802535	0.143521	CB60	3D	Higd2a	-2.48542	15
effector	3D	TRCN0000126896	-2.46239	14.4957	8.06674	0.00450851	0.0270534	CB60	3D	Higd2a	-2.48542	15
effector	3D	TRCN0000126897	-1.5956	6.69643	2.04896	0.152311	0.234456	CB60	3D	Higd2a	-2.48542	15
effector	3D	TRCN0000126898	-3.11959	11.4759	8.15347	0.00429788	0.0270534	CB60	3D	Higd2a	-2.48542	15
effector	3D	TRCN0000026867	-0.935926	13.0852	1.34024	0.246992	0.445195	CA60	3D	Ikbkb	-1.03386	122
effector	3D	TRCN0000026891	0.566084	13.3467	0.494731	0.481825	0.678006	CA60	3D	Ikbkb	-1.03386	122
effector	3D	TRCN0000026894	-0.751055	12.4311	0.817967	0.365775	0.580469	CA60	3D	Ikbkb	-1.03386	122
effector	3D	TRCN0000026913	-2.1946	11.8037	6.33548	0.0118346	0.0557372	CA60	3D	Ikbkb	-1.03386	122
effector	3D	TRCN0000026945	-1.85378	12.3456	4.73643	0.0295303	0.100266	CA60	3D	Ikbkb	-1.03386	122
effector	3D	TRCN0000106165	0.893414	13.4714	1.16772	0.279871	0.480719	CA60	3D	Ipo7	0.0673913	249
effector	3D	TRCN0000106166	-0.184938	11.6222	0.0468876	0.82857	0.889495	CA60	3D	Ipo7	0.0673913	249
effector	3D	TRCN0000106167	1.51937	13.1094	3.09648	0.0784616	0.196867	CA60	3D	Ipo7	0.0673913	249
effector	3D	TRCN0000106168	-3.53253	9.54073	12.2645	0.000461659	0.00518478	CA60	3D	Ipo7	0.0673913	249
effector	3D	TRCN0000106169	1.64165	14.0096	3.65865	0.0557789	0.162802	CA60	3D	Ipo7	0.0673913	249
effector	3D	TRCN0000176620	-1.36994	13.3506	2.32691	0.127154	0.204942	CB60	3D	Mab21l2	-2.20662	39
effector	3D	TRCN0000176922	-2.60793	13.066	8.30923	0.00394441	0.0270534	CB60	3D	Mab21l2	-2.20662	39
effector	3D	TRCN0000181372	-1.8037	12.6019	3.84327	0.049946	0.108613	CB60	3D	Mab21l2	-2.20662	39
effector	3D	TRCN0000181814	-2.28217	13.4438	6.64257	0.00995703	0.037892	CB60	3D	Mab21l2	-2.20662	39
effector	3D	TRCN0000181912	-2.96934	12.0817	9.02341	0.00266543	0.0228228	CB60	3D	Mab21l2	-2.20662	39
effector	3D	TRCN0000235991	-0.134646	9.82759	0.0203363	0.886602	0.913267	CB60	3D	Map3k3	-0.763591	160
effector	3D	TRCN0000235992	-2.96152	2.69993	5.22392	0.0222783	0.0627617	CB60	3D	Map3k3	-0.763591	160
effector	3D	TRCN0000235993	-2.84132	7.55309	7.77275	0.00530403	0.0270534	CB60	3D	Map3k3	-0.763591	160
effector	3D	TRCN0000257242	1.54952	12.0935	2.57696	0.10843	0.181157	CB60	3D	Map3k3	-0.763591	160
effector	3D	TRCN0000257269	0.570015	12.4365	0.29833	0.584931	0.679115	CB60	3D	Map3k3	-0.763591	160
effector	3D	TRCN0000025162	-0.652386	8.34383	0.467529	0.494126	0.678006	CA60	3D	Map3k6	-0.0988416	235
effector	3D	TRCN0000025163	-1.24859	6.70499	1.68627	0.194094	0.368022	CA60	3D	Map3k6	-0.0988416	235
effector	3D	TRCN0000339087	1.22282	11.1913	1.33037	0.248739	0.344215	CB60	3D	Map3k6	-0.0988416	235
effector	3D	TRCN0000351011	0.282792	12.4695	0.0924903	0.761035	0.808231	CB60	3D	Map3k6	-0.0988416	235
effector	3D	TRCN0000054728	-2.63726	11.7521	9.20395	0.00241493	0.0185568	CA60	3D	Mapk1	-1.67134	66
effector	3D	TRCN0000054729	-2.69258	10.3113	8.11521	0.00438955	0.025635	CA60	3D	Mapk1	-1.67134	66
effector	3D	TRCN0000054730	-1.83859	11.4487	4.45422	0.0348151	0.115523	CA60	3D	Mapk1	-1.67134	66
effector	3D	TRCN0000054731	0.580989	13.1323	0.432732	0.510651	0.678006	CA60	3D	Mapk1	-1.67134	66
effector	3D	TRCN0000054732	-1.76924	11.7466	4.20453	0.0403162	0.130804	CA60	3D	Mapk1	-1.67134	66
effector	3D	TRCN0000025334	1.26581	13.446	2.31557	0.128084	0.28656	CA60	3D	Mink1	-0.325894	216
effector	3D	TRCN0000025335	-0.761583	11.6258	0.772637	0.379402	0.589285	CA60	3D	Mink1	-0.325894	216
effector	3D	TRCN0000025336	0.603734	13.3922	0.523311	0.469433	0.678006	CA60	3D	Mink1	-0.325894	216
effector	3D	TRCN0000025337	-2.46523	11.0676	5.9392	0.0148077	0.0520169	CB60	3D	Mink1	-0.325894	216
effector	3D	TRCN0000025338	-0.272203	12.7576	0.112585	0.73722	0.840892	CA60	3D	Mink1	-0.325894	216
effector	3D	TRCN0000339101	-0.689532	7.42558	0.556174	0.455806	0.557548	CB60	3D	Myo9a	-0.952237	141
effector	3D	TRCN0000339164	0.390086	10.107	0.13361	0.714718	0.796068	CB60	3D	Myo9a	-0.952237	141
effector	3D	TRCN0000339165	-4.43783	4.94125	14.1971	0.000164625	0.00402512	CB60	3D	Myo9a	-0.952237	141
effector	3D	TRCN0000339166	2.9878	12.5368	8.14078	0.00432807	0.0270534	CB60	3D	Myo9a	-0.952237	141
effector	3D	TRCN0000339167	-3.0117	7.08434	8.6841	0.00320998	0.0258687	CB60	3D	Myo9a	-0.952237	141
effector	3D	TRCN0000099152	-1.44738	12.869	3.07395	0.0795558	0.196867	CA60	3D	Nfatc2ip	-2.35727	24
effector	3D	TRCN0000099153	-1.15077	13.2125	2.00755	0.156518	0.326452	CA60	3D	Nfatc2ip	-2.35727	24
effector	3D	TRCN0000305163	-1.99445	9.51199	3.56145	0.0591362	0.124309	CB60	3D	Nfatc2ip	-2.35727	24
effector	3D	TRCN0000308909	-4.83648	4.58047	15.2444	9.45e-05	0.00402512	CB60	3D	Nfatc2ip	-2.35727	24
effector	3D	TRCN0000030464	-1.63261	11.9897	3.60408	0.0576381	0.162802	CA60	3D	Nsfl1c	-0.861527	151
effector	3D	TRCN0000030465	-4.07309	9.30398	15.1834	9.76e-05	0.00142436	CA60	3D	Nsfl1c	-0.861527	151
effector	3D	TRCN0000030466	2.30132	14.7086	6.34673	0.0117598	0.0557372	CA60	3D	Nsfl1c	-0.861527	151
effector	3D	TRCN0000030467	-1.19388	11.4437	1.96788	0.160673	0.330399	CA60	3D	Nsfl1c	-0.861527	151
effector	3D	TRCN0000030468	0.29064	12.3507	0.122366	0.726483	0.835169	CA60	3D	Nsfl1c	-0.861527	151
effector	3D	TRCN0000346379	-4.63739	10.0945	20.0305	7.62e-06	0.000222552	CA60	3D	Nup205	-3.0264	8
effector	3D	TRCN0000346379	-1.78073	11.8906	3.32938	0.0680525	0.133188	CB60	3D	Nup205	-3.0264	8
effector	3D	TRCN0000346452	-1.17115	11.3806	1.52424	0.216979	0.306455	CB60	3D	Nup205	-3.0264	8
effector	3D	TRCN0000346452	-4.51631	8.99579	19.1418	1.21e-05	0.000253114	CA60	3D	Nup205	-3.0264	8
effector	3D	TRCN0000075813	-2.90975	11.7028	10.7524	0.00104143	0.0108606	CA60	3D	Oas2	-1.01927	127
effector	3D	TRCN0000075814	-0.664384	13.1272	0.640746	0.423441	0.63084	CA60	3D	Oas2	-1.01927	127
effector	3D	TRCN0000075815	0.0899102	12.1534	0.0114264	0.914873	0.947315	CA60	3D	Oas2	-1.01927	127
effector	3D	TRCN0000075816	-1.66478	10.9002	3.57791	0.0585529	0.162802	CA60	3D	Oas2	-1.01927	127
effector	3D	TRCN0000075817	0.0526577	13.4019	0.00406934	0.949136	0.969048	CA60	3D	Oas2	-1.01927	127
effector	3D	TRCN0000305815	-2.93278	11.5909	9.79786	0.00174715	0.0150049	CA60	3D	Pdcd2	-2.23528	33
effector	3D	TRCN0000305815	-0.269618	12.8818	0.0971592	0.755266	0.808231	CB60	3D	Pdcd2	-2.23528	33
effector	3D	TRCN0000311416	-4.81456	15.6802	22.982	1.64e-06	5.97e-05	CA60	3D	Pdcd2	-2.23528	33
effector	3D	TRCN0000311416	0.974761	15.0996	1.25351	0.262883	0.356584	CB60	3D	Pdcd2	-2.23528	33
effector	3D	TRCN0000324446	-3.50158	13.5592	11.6057	0.000657508	0.0100087	CB60	3D	Pdcd2	-2.23528	33
effector	3D	TRCN0000324446	-2.8679	10.574	9.53042	0.00202094	0.016392	CA60	3D	Pdcd2	-2.23528	33
effector	3D	TRCN0000321899	-2.99031	7.07503	7.45986	0.00630899	0.0298045	CB60	3D	Ptk2	-2.71313	12
effector	3D	TRCN0000321963	-3.25242	3.31364	7.89446	0.00495866	0.0270534	CB60	3D	Ptk2	-2.71313	12
effector	3D	TRCN0000350696	-1.89666	10.1505	3.47215	0.0624102	0.125738	CB60	3D	Ptk2	-2.71313	12
effector	3D	TRCN0000100860	-5.67776	7.03622	26.6339	2.46e-07	1.8e-05	CA60	3D	Rab1	-3.69258	1
effector	3D	TRCN0000100862	-1.28839	12.1562	2.31713	0.127956	0.28656	CA60	3D	Rab1	-3.69258	1
effector	3D	TRCN0000100863	-4.1116	13.4264	19.3297	1.1e-05	0.000253114	CA60	3D	Rab1	-3.69258	1
effector	3D	TRCN0000100855	-0.355018	12.0745	0.172008	0.678333	0.798682	CA60	3D	Rab13	-0.262257	230
effector	3D	TRCN0000100856	0.44439	12.649	0.274798	0.600131	0.745611	CA60	3D	Rab13	-0.262257	230
effector	3D	TRCN0000100857	1.66059	14.4635	3.67078	0.0553744	0.162802	CA60	3D	Rab13	-0.262257	230
effector	3D	TRCN0000100858	-2.19307	7.59333	5.10091	0.0239133	0.0880407	CA60	3D	Rab13	-0.262257	230
effector	3D	TRCN0000100859	-0.86818	13.0486	1.11115	0.291831	0.48974	CA60	3D	Rab13	-0.262257	230
effector	3D	TRCN0000306372	0.0198331	10.0105	0.000388641	0.984272	0.984272	CB60	3D	Rab14	-1.5827	88
effector	3D	TRCN0000332297	-1.2756	11.1252	1.72199	0.189437	0.276095	CB60	3D	Rab14	-1.5827	88
effector	3D	TRCN0000332372	-1.83152	10.7109	3.64704	0.056169	0.120237	CB60	3D	Rab14	-1.5827	88
effector	3D	TRCN0000332373	-3.24352	11.3092	10.9061	0.000958468	0.0119373	CB60	3D	Rab14	-1.5827	88
effector	3D	TRCN0000100250	0.534379	8.0505	0.306167	0.580042	0.736401	CA60	3D	Rab25	-0.714788	170
effector	3D	TRCN0000100251	2.44039	12.9418	6.12326	0.0133414	0.0577504	CA60	3D	Rab25	-0.714788	170
effector	3D	TRCN0000238206	-2.4043	9.65805	5.37655	0.0204092	0.0621346	CB60	3D	Rab25	-0.714788	170
effector	3D	TRCN0000238207	-3.42963	6.68716	9.86799	0.00168179	0.0177147	CB60	3D	Rab25	-0.714788	170
effector	3D	TRCN0000100575	-5.36839	7.03625	24.5791	7.13e-07	3.47e-05	CA60	3D	Rab27a	-2.33723	28
effector	3D	TRCN0000100576	-0.452437	11.7123	0.28239	0.595139	0.745611	CA60	3D	Rab27a	-2.33723	28
effector	3D	TRCN0000100577	-3.13395	10.377	10.6104	0.00112456	0.0109457	CA60	3D	Rab27a	-2.33723	28
effector	3D	TRCN0000100578	-2.17118	8.91905	4.83391	0.0279053	0.0993702	CA60	3D	Rab27a	-2.33723	28
effector	3D	TRCN0000100579	-0.560203	13.2947	0.438518	0.507839	0.678006	CA60	3D	Rab27a	-2.33723	28
effector	3D	TRCN0000089443	-2.01092	4.44115	2.85438	0.0911253	0.218103	CA60	3D	Rab3d	-1.44363	96
effector	3D	TRCN0000089444	0.441411	12.2638	0.271066	0.602617	0.745611	CA60	3D	Rab3d	-1.44363	96
effector	3D	TRCN0000089445	-2.47193	6.16204	5.5218	0.0187809	0.075715	CA60	3D	Rab3d	-1.44363	96
effector	3D	TRCN0000089446	-0.757659	5.27501	0.454897	0.500018	0.678006	CA60	3D	Rab3d	-1.44363	96
effector	3D	TRCN0000089447	-2.41903	12.9414	8.26992	0.00403074	0.0245203	CA60	3D	Rab3d	-1.44363	96
effector	3D	TRCN0000100420	-0.906927	12.603	1.23343	0.266741	0.469207	CA60	3D	Rab8a	-0.732108	165
effector	3D	TRCN0000100421	0.242234	12.5781	0.086503	0.768671	0.850197	CA60	3D	Rab8a	-0.732108	165
effector	3D	TRCN0000100422	0.150864	12.6536	0.0336203	0.854517	0.897177	CA60	3D	Rab8a	-0.732108	165
effector	3D	TRCN0000100423	-1.62717	12.3799	3.79581	0.0513809	0.158977	CA60	3D	Rab8a	-0.732108	165
effector	3D	TRCN0000100424	-1.51954	4.86095	1.83525	0.175508	0.346273	CA60	3D	Rab8a	-0.732108	165
effector	3D	TRCN0000175305	1.5913	14.1775	2.53348	0.111454	0.183967	CB60	3D	Rad23a	-0.619007	185
effector	3D	TRCN0000175719	-1.6484	13.3048	3.54054	0.059886	0.124309	CB60	3D	Rad23a	-0.619007	185
effector	3D	TRCN0000176426	-1.75773	13.6538	3.88922	0.0485969	0.107383	CB60	3D	Rad23a	-0.619007	185
effector	3D	TRCN0000193497	-0.661192	14.1057	0.543393	0.46103	0.558302	CB60	3D	Rad23a	-0.619007	185
effector	3D	TRCN0000201067	-1.34841	13.6006	2.36928	0.123744	0.201821	CB60	3D	Radil	-1.35112	115
effector	3D	TRCN0000202494	-1.35383	14.4546	2.25814	0.132914	0.211735	CB60	3D	Radil	-1.35112	115
effector	3D	TRCN0000055073	0.667371	13.4672	0.641304	0.423239	0.63084	CA60	3D	Ralgds	-1.85842	56
effector	3D	TRCN0000055074	-2.4576	10.9703	7.06958	0.00784035	0.0423959	CA60	3D	Ralgds	-1.85842	56
effector	3D	TRCN0000055075	-1.42917	12.5548	3.02222	0.0821312	0.199853	CA60	3D	Ralgds	-1.85842	56
effector	3D	TRCN0000055076	-2.37883	7.3791	6.13403	0.0132604	0.0577504	CA60	3D	Ralgds	-1.85842	56
effector	3D	TRCN0000055077	-3.69387	10.4425	14.3823	0.000149199	0.00198028	CA60	3D	Ralgds	-1.85842	56
effector	3D	TRCN0000110000	-2.21707	8.42439	5.08593	0.0241207	0.0880407	CA60	3D	Rapgef4	-1.3923	110
effector	3D	TRCN0000110001	1.02173	12.9493	1.51451	0.218453	0.403722	CA60	3D	Rapgef4	-1.3923	110
effector	3D	TRCN0000110002	-2.66773	11.0708	8.32126	0.00391837	0.0245203	CA60	3D	Rapgef4	-1.3923	110
effector	3D	TRCN0000110003	-1.54499	11.8779	3.19882	0.0736913	0.192124	CA60	3D	Rapgef4	-1.3923	110
effector	3D	TRCN0000110004	-1.55345	13.5076	3.11242	0.0776975	0.143521	CB60	3D	Rapgef4	-1.3923	110
effector	3D	TRCN0000322307	-0.984425	6.90827	1.11707	0.290549	0.386459	CB60	3D	Rasa1	-1.65227	79
effector	3D	TRCN0000322308	-1.99022	5.64854	3.21846	0.0728119	0.138545	CB60	3D	Rasa1	-1.65227	79
effector	3D	TRCN0000322310	-1.18649	9.02298	0.917367	0.338167	0.440513	CB60	3D	Rasa1	-1.65227	79
effector	3D	TRCN0000322311	-2.44793	7.80919	5.21075	0.0224476	0.0627617	CB60	3D	Rasa1	-1.65227	79
effector	3D	TRCN0000121037	-0.634443	13.3585	0.410418	0.521758	0.610947	CB60	3D	Rassf8	-0.513378	192
effector	3D	TRCN0000121038	-0.305096	14.7941	0.110865	0.739161	0.803691	CB60	3D	Rassf8	-0.513378	192
effector	3D	TRCN0000121039	-2.1112	4.33332	3.94802	0.0469266	0.105392	CB60	3D	Rassf8	-0.513378	192
effector	3D	TRCN0000121040	-1.21017	13.0228	1.64791	0.199244	0.286638	CB60	3D	Rassf8	-0.513378	192
effector	3D	TRCN0000121041	1.69402	13.3818	2.79611	0.0944936	0.163869	CB60	3D	Rassf8	-0.513378	192
effector	3D	TRCN0000110085	-1.9247	4.75986	3.11216	0.0777099	0.196867	CA60	3D	Rgl3	0.174996	259
effector	3D	TRCN0000110086	0.304233	10.3825	0.09747	0.754887	0.847796	CA60	3D	Rgl3	0.174996	259
effector	3D	TRCN0000110087	0.949668	11.0084	1.1122	0.291603	0.48974	CA60	3D	Rgl3	0.174996	259
effector	3D	TRCN0000110088	1.37078	11.7136	2.298	0.129541	0.28656	CA60	3D	Rgl3	0.174996	259
effector	3D	TRCN0000037207	1.34832	14.1699	2.60023	0.106848	0.247616	CA60	3D	Rgs12	0.303962	263
effector	3D	TRCN0000037208	-0.640259	13.0424	0.608773	0.43525	0.641884	CA60	3D	Rgs12	0.303962	263
effector	3D	TRCN0000305108	-1.9255	10.1894	3.50098	0.0613327	0.125412	CB60	3D	Rgs12	0.303962	263
effector	3D	TRCN0000305172	2.43329	13.1757	5.48837	0.0191434	0.0596056	CB60	3D	Rgs12	0.303962	263
effector	3D	TRCN0000077728	-0.539933	13.0768	0.441626	0.506339	0.678006	CA60	3D	Rhog	-0.268318	226
effector	3D	TRCN0000077729	0.832148	14.4072	0.934268	0.333756	0.553732	CA60	3D	Rhog	-0.268318	226
effector	3D	TRCN0000077731	-2.347	7.55494	5.8472	0.0156019	0.0650821	CA60	3D	Rhog	-0.268318	226
effector	3D	TRCN0000077732	0.981512	13.4478	1.37411	0.241107	0.440021	CA60	3D	Rhog	-0.268318	226
effector	3D	TRCN0000306169	-3.40799	7.69804	9.13336	0.00250991	0.0228228	CB60	3D	Rhot1	-1.39477	106
effector	3D	TRCN0000311476	4.44742	10.513	8.00486	0.0046652	0.0270534	CB60	3D	Rhot1	-1.39477	106
effector	3D	TRCN0000326200	-4.06191	6.64303	11.7898	0.000595554	0.0100087	CB60	3D	Rhot1	-1.39477	106
effector	3D	TRCN0000337573	-2.55659	9.5447	6.9878	0.00820673	0.0340704	CB60	3D	Rhot1	-1.39477	106
effector	3D	TRCN0000079078	2.6949	13.5601	8.78444	0.00303811	0.020162	CA60	3D	Rps6ka5	1.09293	277
effector	3D	TRCN0000079079	0.77644	13.3905	0.896795	0.343643	0.562834	CA60	3D	Rps6ka5	1.09293	277
effector	3D	TRCN0000079080	1.17995	14.6973	1.8716	0.171292	0.342583	CA60	3D	Rps6ka5	1.09293	277
effector	3D	TRCN0000079081	0.0317507	11.3628	0.00136251	0.970555	0.984035	CA60	3D	Rps6ka5	1.09293	277
effector	3D	TRCN0000079082	0.781627	13.8167	0.884571	0.346953	0.562834	CA60	3D	Rps6ka5	1.09293	277
effector	3D	TRCN0000306170	0.19684	7.39465	0.0338484	0.85403	0.886379	CB60	3D	Rras2	-0.837948	156
effector	3D	TRCN0000311478	-0.516804	9.57042	0.223267	0.636562	0.726741	CB60	3D	Rras2	-0.837948	156
effector	3D	TRCN0000326201	-0.807641	7.9107	0.650307	0.420003	0.518382	CB60	3D	Rras2	-0.837948	156
effector	3D	TRCN0000354089	-2.22419	8.28827	4.48708	0.034152	0.0820847	CB60	3D	Rras2	-0.837948	156
effector	3D	TRCN0000068438	-1.78342	10.0143	3.04616	0.0809285	0.143521	CB60	3D	Slc20a2	-1.33311	117
effector	3D	TRCN0000068439	0.993065	11.3796	1.16884	0.279639	0.480719	CA60	3D	Slc20a2	-1.33311	117
effector	3D	TRCN0000068440	-2.57527	12.3127	8.9952	0.0027069	0.0190987	CA60	3D	Slc20a2	-1.33311	117
effector	3D	TRCN0000068441	-3.12541	5.21759	8.96828	0.00274707	0.0190987	CA60	3D	Slc20a2	-1.33311	117
effector	3D	TRCN0000068442	-0.174523	12.9006	0.0476412	0.82722	0.889495	CA60	3D	Slc20a2	-1.33311	117
effector	3D	TRCN0000253281	-0.917494	11.4502	0.905264	0.341374	0.440513	CB60	3D	Slc25a34	-1.00083	132
effector	3D	TRCN0000253282	3.02416	10.1832	7.69769	0.00552916	0.0270534	CB60	3D	Slc25a34	-1.00083	132
effector	3D	TRCN0000253283	-3.90318	2.87374	9.73262	0.00181027	0.0177147	CB60	3D	Slc25a34	-1.00083	132
effector	3D	TRCN0000253284	-0.429021	11.0674	0.206381	0.649619	0.735519	CB60	3D	Slc25a34	-1.00083	132
effector	3D	TRCN0000253285	-2.77861	3.80503	6.66243	0.00984665	0.037892	CB60	3D	Slc25a34	-1.00083	132
effector	3D	TRCN0000098619	-1.16976	13.0969	2.09539	0.147744	0.312618	CA60	3D	Sqstm1	-2.46946	20
effector	3D	TRCN0000238133	-2.28852	9.06161	5.00387	0.0252907	0.0641635	CB60	3D	Sqstm1	-2.46946	20
effector	3D	TRCN0000238135	-3.53159	2.9843	8.30217	0.00395978	0.0270534	CB60	3D	Sqstm1	-2.46946	20
effector	3D	TRCN0000257058	-2.88798	5.918	7.08184	0.0077869	0.0333376	CB60	3D	Sqstm1	-2.46946	20
effector	3D	TRCN0000241612	-1.37892	7.51197	1.73432	0.18786	0.276095	CB60	3D	Tbc1d4	-2.05769	44
effector	3D	TRCN0000241613	-5.33702	4.47879	20.8563	4.95e-06	0.000339119	CB60	3D	Tbc1d4	-2.05769	44
effector	3D	TRCN0000241614	-1.76299	11.0427	3.3627	0.0666884	0.13241	CB60	3D	Tbc1d4	-2.05769	44
effector	3D	TRCN0000241615	1.04144	11.6395	0.988124	0.320201	0.421804	CB60	3D	Tbc1d4	-2.05769	44
effector	3D	TRCN0000241616	-2.85097	2.83878	5.21208	0.0224305	0.0627617	CB60	3D	Tbc1d4	-2.05769	44
effector	3D	TRCN0000089778	-0.447446	13.2007	0.312243	0.576307	0.736401	CA60	3D	Tbcb	-0.418058	211
effector	3D	TRCN0000089779	0.47906	12.7799	0.32995	0.565689	0.73089	CA60	3D	Tbcb	-0.418058	211
effector	3D	TRCN0000089780	-1.03708	12.7835	1.62311	0.202658	0.379335	CA60	3D	Tbcb	-0.418058	211
effector	3D	TRCN0000089781	0.00990207	13.0478	0.000148267	0.990285	0.996377	CA60	3D	Tbcb	-0.418058	211
effector	3D	TRCN0000089782	-1.09473	13.3447	1.71599	0.190211	0.365405	CA60	3D	Tbcb	-0.418058	211
effector	3D	TRCN0000115451	-0.624967	14.4711	0.529917	0.466642	0.558302	CB60	3D	Tbce	0.864555	272
effector	3D	TRCN0000115452	3.13604	16.2328	10.0988	0.00148368	0.0169387	CB60	3D	Tbce	0.864555	272
effector	3D	TRCN0000115453	0.0261967	15.4769	0.000881382	0.976316	0.983495	CB60	3D	Tbce	0.864555	272
effector	3D	TRCN0000115454	1.8468	15.1336	3.23661	0.0720093	0.138545	CB60	3D	Tbce	0.864555	272
effector	3D	TRCN0000115455	-0.0612876	13.8255	0.00453878	0.946287	0.967472	CB60	3D	Tbce	0.864555	272
effector	3D	TRCN0000189858	0.964969	12.3743	0.684797	0.40794	0.50807	CB60	3D	Tbcel	-0.674173	179
effector	3D	TRCN0000216306	-0.30584	13.9947	0.127856	0.720666	0.796219	CB60	3D	Tbcel	-0.674173	179
effector	3D	TRCN0000216402	1.19329	15.1892	1.76452	0.184061	0.274092	CB60	3D	Tbcel	-0.674173	179
effector	3D	TRCN0000251964	-0.427665	10.6052	0.149889	0.698641	0.78454	CB60	3D	Tbcel	-0.674173	179
effector	3D	TRCN0000257562	-2.91725	2.70563	5.07224	0.0243119	0.062844	CB60	3D	Tbcel	-0.674173	179
effector	3D	TRCN0000257567	-2.55254	8.26047	5.82402	0.0158088	0.0528245	CB60	3D	Tbcel	-0.674173	179
effector	3D	TRCN0000274704	-4.35783	9.15779	17.6166	2.7e-05	0.000493143	CA60	3D	Tbk1	-2.04218	49
effector	3D	TRCN0000274704	-2.61762	10.9497	7.29993	0.00689572	0.0314905	CB60	3D	Tbk1	-2.04218	49
effector	3D	TRCN0000274705	-0.651204	11.2908	0.525162	0.468648	0.558302	CB60	3D	Tbk1	-2.04218	49
effector	3D	TRCN0000274705	-0.542052	10.2468	0.354418	0.551623	0.71908	CA60	3D	Tbk1	-2.04218	49
effector	3D	TRCN0000287263	-0.457833	3.0356	0.117617	0.731633	0.80187	CB60	3D	Tln1	-1.86639	53
effector	3D	TRCN0000294831	-3.99394	3.2476	11.3298	0.000762747	0.0104496	CB60	3D	Tln1	-1.86639	53
effector	3D	TRCN0000294832	-1.1474	6.05833	1.28985	0.256075	0.350823	CB60	3D	Tln1	-1.86639	53
effector	3D	TRCN0000012358	-0.497453	13.1319	0.282273	0.595215	0.685248	CB60	3D	Trp53	-1.65383	71
effector	3D	TRCN0000012358	0.00387647	11.6197	2.06e-05	0.996377	0.996377	CA60	3D	Trp53	-1.65383	71
effector	3D	TRCN0000012362	-4.47185	4.74215	16.4184	5.08e-05	0.000823924	CA60	3D	Trp53	-1.65383	71
effector	3D	TRCN0000012362	-1.41032	5.68661	2.22221	0.136038	0.212654	CB60	3D	Trp53	-1.65383	71
effector	3D	TRCN0000054548	-0.854109	6.89692	0.802409	0.370374	0.581447	CA60	3D	Trp53	-1.65383	71
effector	3D	TRCN0000054548	-1.64875	8.30491	2.771	0.0959861	0.164376	CB60	3D	Trp53	-1.65383	71
effector	3D	TRCN0000054550	-1.31572	10.4958	1.87511	0.17089	0.257275	CB60	3D	Trp53	-1.65383	71
effector	3D	TRCN0000054550	-3.03627	8.1042	10.1002	0.00148257	0.0135285	CA60	3D	Trp53	-1.65383	71
effector	3D	TRCN0000175067	-1.60787	13.4174	3.04791	0.0808412	0.143521	CB60	3D	Ubl4b	-0.314609	221
effector	3D	TRCN0000175881	1.01818	14.7641	1.1688	0.279649	0.375607	CB60	3D	Ubl4b	-0.314609	221
effector	3D	TRCN0000176323	-1.48897	13.9316	2.64856	0.103643	0.175298	CB60	3D	Ubl4b	-0.314609	221
effector	3D	TRCN0000193767	-2.54694	9.4333	6.27081	0.0122743	0.0442522	CB60	3D	Ubl4b	-0.314609	221
effector	3D	TRCN0000194160	3.05255	15.669	7.10258	0.00769729	0.0333376	CB60	3D	Ubl4b	-0.314609	221
effector	3D	TRCN0000092093	-0.554677	12.9074	0.444625	0.504899	0.678006	CA60	3D	Ubqln2	-0.0530607	244
effector	3D	TRCN0000092094	2.10736	15.2705	5.48429	0.0191881	0.075715	CA60	3D	Ubqln2	-0.0530607	244
effector	3D	TRCN0000092095	-2.32105	9.29003	5.36165	0.0205843	0.079087	CA60	3D	Ubqln2	-0.0530607	244
effector	3D	TRCN0000092096	0.749913	11.1962	0.748765	0.386867	0.594554	CA60	3D	Ubqln2	-0.0530607	244
effector	3D	TRCN0000092097	-0.246857	13.8129	0.0869314	0.768115	0.850197	CA60	3D	Ubqln2	-0.0530607	244
effector	3D	TRCN0000302343	-3.64102	4.91474	7.94701	0.00481668	0.0270534	CB60	3D	Uhrf1	-3.21713	4
effector	3D	TRCN0000304673	-4.12016	5.49418	14.0684	0.000176283	0.00402512	CB60	3D	Uhrf1	-3.21713	4
effector	3D	TRCN0000311096	-1.78488	4.98951	3.14337	0.0762363	0.143074	CB60	3D	Uhrf1	-3.21713	4
effector	3D	TRCN0000311102	-3.32248	2.77148	6.86274	0.00880114	0.0354634	CB60	3D	Uhrf1	-3.21713	4
effector	3D	TRCN0000040623	0.301184	12.7963	0.134923	0.713381	0.826616	CA60	3D	Uhrf2	-0.0618261	239
effector	3D	TRCN0000040624	-0.16697	9.02633	0.0345913	0.852455	0.897177	CA60	3D	Uhrf2	-0.0618261	239
effector	3D	TRCN0000040625	-0.344275	12.4664	0.1797	0.671631	0.79722	CA60	3D	Uhrf2	-0.0618261	239
effector	3D	TRCN0000040626	-0.632447	11.9331	0.56041	0.454095	0.662979	CA60	3D	Uhrf2	-0.0618261	239
effector	3D	TRCN0000040627	0.533377	11.3774	0.379881	0.537667	0.707201	CA60	3D	Uhrf2	-0.0618261	239
effector	3D	TRCN0000097124	0.147196	14.8281	0.0319685	0.858097	0.897177	CA60	3D	Vav3	-0.435127	206
effector	3D	TRCN0000097125	0.565059	13.2737	0.481913	0.487557	0.678006	CA60	3D	Vav3	-0.435127	206
effector	3D	TRCN0000097126	-0.349666	13.0104	0.191993	0.661263	0.791348	CA60	3D	Vav3	-0.435127	206
effector	3D	TRCN0000097127	-0.230579	13.9305	0.0804021	0.776753	0.852677	CA60	3D	Vav3	-0.435127	206
effector	3D	TRCN0000097128	-2.30764	11.1739	6.78293	0.00920337	0.047989	CA60	3D	Vav3	-0.435127	206
effector	3D	TRCN0000076388	1.36509	14.6954	2.2261	0.135696	0.295695	CA60	3D	Ywhah	0.319277	267
effector	3D	TRCN0000076389	1.39377	14.2653	2.6106	0.106152	0.247616	CA60	3D	Ywhah	0.319277	267
effector	3D	TRCN0000076390	-2.13519	12.3145	6.38362	0.0115178	0.0557372	CA60	3D	Ywhah	0.319277	267
effector	3D	TRCN0000076391	0.5473	13.5442	0.432374	0.510826	0.678006	CA60	3D	Ywhah	0.319277	267
effector	3D	TRCN0000076392	0.425414	13.6083	0.247955	0.618519	0.758855	CA60	3D	Ywhah	0.319277	267
effector	3D	TRCN0000173648	-2.07082	13.341	5.15585	0.0231682	0.062844	CB60	3D	Zbtb8b	-0.991781	137
effector	3D	TRCN0000175051	-2.04123	9.95743	4.45152	0.0348703	0.082366	CB60	3D	Zbtb8b	-0.991781	137
effector	3D	TRCN0000194376	1.26848	15.1088	1.63614	0.200856	0.286638	CB60	3D	Zbtb8b	-0.991781	137
effector	3D	TRCN0000194543	-1.12356	2.8906	0.704485	0.401281	0.504362	CB60	3D	Zbtb8b	-0.991781	137

## Sheet: Data_S5
Supplementary Data 5: Pathways significantly enriched in UHRF1-depleted cells (siUHRF1) compared to control cells (siNeg). GSEA analysis performed on differentially methylated regions using gene sets from GO terms, KEGG and Reactome.
ID	Description	Size	enrichmentScore	NES	pvalue	padj	core_enrichment	group
05414	Dilated cardiomyopathy	90	0.569035	2.13547	0.000999001	0.00186854	ADCY3/GNAS/DMD/ADCY9/ITGB5/CACNA1D/CACNG4/ITGB4/ADCY1/SLC8A1/ITGA11/CACNA1C/CACNA2D4/CACNB4/LMNA/LAMA2/CACNA2D3/CACNB1/ITGA5/ADCY8/ADCY7/TTN/CACNB2/DAG1/PRKACA/CACNA2D2/ADCY4/CACNA2D1/ITGA8/TPM1/ATP2A2/DES/ADCY6/ADCY5/ITGA2B/CACNB3/CACNG2/ADCY2/SGCA/CACNA1S/MYBPC3/TNNT2/ITGA6/CACNG8/MYL2/RYR2/TGFB1/PRKACB/TNF/ITGA3/ITGB1/CACNG1/ITGA2/TPM3	siUHRF1_vs_siNeg
04510	Focal adhesion	198	0.534508	2.12339	0.000999001	0.00186854	TNXB/VAV2/PRKCA/IGF1R/PTK2/COL11A2/PIP5K1C/PXN/DOCK1/BCAR1/AKT2/RAPGEF1/EGFR/ITGB5/COL4A2/ACTN1/SRC/FLNB/DIAPH1/PARVA/PARVB/LAMA5/CAPN2/ITGB4/VWF/ARHGAP35/ACTN4/PAK4/VCL/RASGRF1/ITGA11/COL5A1/BCL2/MYLK/TLN2/COL4A1/PTEN/AKT3/LAMC3/AKT1/MAPK10/FLNC/FLT4/FYN/COL6A3/FLNA/LAMA2/LAMA3/GSK3B/RAF1/PIK3CD/CCND2/LAMB1/MYLK2/ITGA5/TNR/PDGFRB/COL6A1/THBS4/PAK1/ITGA8/PDPK1/ILK/PAK6/ITGA2B/COL6A2/FLT1/PIK3R1/C…	siUHRF1_vs_siNeg
04360	Axon guidance	128	0.544015	2.10511	0.000999001	0.00186854	ABLIM2/EPHB2/NFATC2/NFATC1/PTK2/PLXNA1/NGEF/SEMA4D/ABL1/GNAI2/RGS3/ROBO1/DCC/SRGAP3/PLXNC1/PAK4/NTN1/PLXNB2/SRGAP1/ABLIM1/NCK2/NRP1/SEMA5B/UNC5A/UNC5B/EPHB4/FYN/EPHA4/SEMA5A/SLIT1/RASA1/GSK3B/SEMA4C/SEMA3A/SEMA6D/LIMK2/LRRC4C/PAK1/SEMA4B/PLXNA3/ARHGEF12/PLXNB3/LIMK1/RHOD/PPP3CA/SEMA3F/UNC5D/NTNG1/PAK6/PLXNB1/DPYSL2/EPHA2/SLIT3/EFNA5/PLXNA2/NFAT5/EFNB2/SEMA3B/ROBO2/MAPK1/PAK2/SEMA6C/UNC5C/SEMA4F/P…	siUHRF1_vs_siNeg
05412	Arrhythmogenic right ventricular cardiomyopathy	74	0.56917	2.0927	0.000999001	0.00186854	CTNNA2/DMD/TCF7L2/ITGB5/CACNA1D/ACTN1/CACNG4/ITGB4/ACTN4/SLC8A1/ITGA11/CTNNA1/TCF7/CACNA1C/CACNA2D4/CACNB4/LMNA/JUP/LAMA2/CTNNA3/CACNA2D3/TCF7L1/CACNB1/ITGA5/CACNB2/DAG1/CACNA2D2/CACNA2D1/ITGA8/ATP2A2/DES/DSP/ITGA2B/CACNB3/CACNG2/SGCA/CACNA1S/ITGA6/CACNG8/RYR2/ITGA3/ITGB1/CTNNB1/CACNG1/ITGA2/LEF1	siUHRF1_vs_siNeg
04520	Adherens junction	68	0.570295	2.08231	0.000999001	0.00186854	BAIAP2/PARD3/IGF1R/CREBBP/PTPRF/CTNNA2/EGFR/TCF7L2/ACTN1/SRC/LMO7/SMAD3/SORBS1/PTPRM/PTPRJ/ACTN4/VCL/CSNK2A2/CTNNA1/TCF7/FER/FGFR1/FYN/CSNK2B/CTNNA3/TCF7L1/SMAD4/PTPN1/TJP1/INSR/NLK/IQGAP1/TGFBR2/MAPK1/PTPN6/RAC2/WASF2/ERBB2/FARP2/CTNNB1	siUHRF1_vs_siNeg
04070	Phosphatidylinositol signaling system	78	0.560016	2.07158	0.000999001	0.00186854	INPP5A/PRKCA/DGKD/ITPK1/PIP5K1C/INPP4A/ITPR1/ITPR2/PI4KA/PIP4K2A/ITPKB/INPP5D/CDS2/DGKZ/SYNJ2/PLCG1/INPP4B/PLCB1/PLCG2/ITPR3/DGKG/PTEN/DGKQ/PLCB4/PIK3CD/INPP5E/PLCD1/IPPK/INPP5B/PLCE1/PIK3C2B/PIK3R1/DGKI/PLCB3/PIK3R5/PIK3CB/INPP5K/PIK3C3/INPP1/PIK3R2/DGKB/PRKCG/DGKH/PIK3R3/IMPA2/PIP4K2B/PLCD3/PLCD4/PIP5K1A/INPPL1/PI4KB/CALML6/PRKCB/PIK3CA	siUHRF1_vs_siNeg
04512	ECM-receptor interaction	85	0.544287	2.02992	0.000999001	0.00186854	TNXB/COL11A2/HSPG2/ITGB5/COL4A2/AGRN/LAMA5/ITGB4/VWF/ITGA11/COL5A1/COL4A1/LAMC3/COL6A3/LAMA2/LAMA3/LAMB1/ITGA5/TNR/COL6A1/DAG1/THBS4/ITGA8/SV2A/SDC3/ITGA2B/COL6A2/COL5A2/LAMC1/LAMB4/ITGA6/COL6A6/LAMC2/SDC2/ITGA3/LAMA4/ITGB1/THBS3/GP9/TNN/COL1A1/ITGA2/SV2B/FN1/COMP/COL1A2/GP1BA/CD36/LAMB2/CHAD/ITGA10/THBS1/COL11A1/GP5/SDC1/THBS2/LAMB3/COL2A1/ITGB3/COL4A6/RELN/ITGB6/CD44/ITGA4/SV2C/ITGA7/TNC/ITGA9/…	siUHRF1_vs_siNeg
04012	ErbB signaling pathway	85	0.541813	2.02069	0.000999001	0.00186854	PRKCA/PTK2/NRG1/AKT2/EGFR/ABL1/CAMK2B/SRC/MTOR/MAP2K2/CAMK2A/NRG3/PLCG1/PAK4/NRG2/PLCG2/NCK2/AKT3/AKT1/MAPK10/ABL2/GSK3B/RAF1/PIK3CD/CAMK2G/PAK1/CAMK2D/GAB1/PAK6/STAT5B/PIK3R1/GRB2/MAPK1/SOS1/PAK2/PIK3R5/PIK3CB/SHC2/ERBB3/MAP2K4/ERBB2/EGF/PIK3R2/PRKCG/RPS6KB2/HBEGF/PIK3R3/CBLC/SHC4/ERBB4/MAP2K1/MAPK9/PRKCB/PIK3CA/MAPK8/CDKN1A/CBL/STAT5A/EREG/CBLB/MYC	siUHRF1_vs_siNeg
04020	Calcium signaling pathway	176	0.503777	1.98878	0.000999001	0.00186854	PRKCA/CACNA1H/ADCY3/GNAS/CACNA1I/EGFR/ADCY9/CAMK2B/CACNA1D/ITPR1/PTK2B/ITPR2/CAMK2A/ITPKB/ATP2A3/GNAQ/GNAL/CACNA1A/PLCG1/ADCY1/CACNA1G/SLC8A1/ADORA2A/PLCB1/ATP2B2/PLCG2/MYLK/RYR1/ITPR3/CACNA1C/PDE1C/HRH1/PHKA2/ATP2B4/PHKB/GRIN2D/PLCB4/CHRM2/P2RX4/ATP2A1/AVPR1A/MYLK2/CAMK2G/PDGFRB/ADCY8/ADCY7/PLCD1/PRKACA/GNA11/CAMK4/CAMK2D/ADCY4/EDNRB/CACNA1B/ATP2A2/SLC8A2/PPP3CA/RYR3/PLCE1/PHKG2/NOS1/GRIN2A/ADCY…	siUHRF1_vs_siNeg
05210	Colorectal cancer	62	0.549263	1.9843	0.000999001	0.00186854	AKT2/RALGDS/TCF7L2/AXIN1/DCC/SMAD3/BCL2/TCF7/AKT3/AKT1/MAPK10/TCF7L1/SMAD4/GSK3B/RAF1/PIK3CD/MSH3/APC2/PIK3R1/APC/TGFBR2/MAPK1/BIRC5/PIK3R5/PIK3CB/TGFB1/RAC2/PIK3R2/PIK3R3/MSH2/CTNNB1/LEF1/CASP9/CCND1/AXIN2/MAP2K1/MAPK9/PIK3CA/MAPK8/TGFB3/BAX/MYC/RHOA/TGFBR1/SMAD2	siUHRF1_vs_siNeg
04270	Vascular smooth muscle contraction	114	0.51311	1.96904	0.000999001	0.00186854	PRKCA/PRKCE/GNA12/ADCY3/GNAS/ADCY9/CACNA1D/KCNMA1/ITPR1/ITPR2/MAP2K2/PRKCH/RAMP1/GNAQ/MYH11/ADCY1/ADORA2A/PLCB1/MYLK/ITPR3/CACNA1C/PLA2G6/PLCB4/RAF1/AVPR1A/MYLK2/ADCY8/ADCY7/PRKACA/GNA11/ARHGEF12/ADCY4/MRVI1/PRKG1/ADCY6/CALD1/ADCY5/PPP1R12B/JMJD7-PLA2G4B/ADCY2/MAPK1/PLA2G4A/CACNA1S/PLCB3/PRKACB/KCNU1/PRKCG/ROCK2/ACTA2/ADRA1D/ARHGEF11/MYLK3/NPR1/NPR2/PPP1CC/AGTR1/MYL6/PLA2G4E/MAP2K1/PPP1CA/PTGIR/P…	siUHRF1_vs_siNeg
05200	Pathways in cancer	322	0.479889	1.9554	0.000999001	0.00186854	CTBP1/CTBP2/PRKCA/IGF1R/PTK2/CREBBP/MECOM/BCR/PML/RXRA/CTNNA2/AKT2/RALGDS/EGFR/TCF7L2/ABL1/COL4A2/MTOR/GLI3/MAP2K2/AXIN1/RUNX1/ETS1/DCC/NTRK1/SMAD3/LAMA5/RARB/CDK6/PTCH1/RB1/DAPK1/PLCG1/FGFR3/RARA/TRAF3/WNT5B/PLCG2/MITF/GLI2/CTNNA1/BCL2/TCF7/COL4A1/WNT3/PTEN/AKT3/JUP/FGFR1/LAMC3/AKT1/MAPK10/EPAS1/CSF3R/FGFR2/LAMA2/BCL2L1/CTNNA3/IKBKB/FLT3/LAMA3/TCF7L1/SMAD4/NFKB1/GSK3B/STAT3/FGF12/WNT5A/RXRB/RAF1…	siUHRF1_vs_siNeg
04971	Gastric acid secretion	74	0.527628	1.93996	0.000999001	0.00186854	KCNQ1/PRKCA/ADCY3/GNAS/ADCY9/CAMK2B/GNAI2/ITPR1/ITPR2/CAMK2A/GNAQ/SLC9A1/ADCY1/PLCB1/MYLK/ITPR3/PLCB4/ATP4B/ATP1A4/MYLK2/CAMK2G/ADCY8/ADCY7/PRKACA/CAMK2D/ADCY4/ADCY6/ADCY5/ATP1A2/SLC4A2/KCNJ15/ADCY2/PLCB3/PRKACB/KCNK2/PRKCG/CHRM3/ATP1A1/KCNJ10/MYLK3/KCNK10/EZR/ATP1A3/CALML6/PRKCB/SST/ATP1B3/CALM1/PLCB2/CFTR/SSTR2/GAST	siUHRF1_vs_siNeg
05100	Bacterial invasion of epithelial cells	69	0.529497	1.93644	0.000999001	0.00186854	PTK2/PXN/DOCK1/CTNNA2/ELMO1/BCAR1/CTTN/SRC/ARHGAP10/DNM3/VCL/DNM2/CTNNA1/CLTB/CTNNA3/PIK3CD/ITGA5/GAB1/CLTC/ILK/CLTCL1/PIK3R1/PIK3R5/PIK3CB/SHC2/ARPC1B/WASF2/PIK3R2/ITGB1/PIK3R3/CTNNB1/CBLC/SHC4/FN1/ARPC2/CAV3/CDH1/ARPC4/CD2AP/PIK3CA/RHOG/CBL/CBLB/RHOA/HCLS1/ARHGEF26/MET/CDC42/DNM1L/CRK	siUHRF1_vs_siNeg
05146	Amoebiasis	105	0.505752	1.92655	0.000999001	0.00186854	PRKCA/PTK2/COL11A2/GNAS/COL4A2/ACTN1/GNAQ/GNAL/LAMA5/RAB7A/ACTN4/VCL/ADCY1/PLCB1/COL5A1/COL4A1/LAMC3/LAMA2/RAB5B/LAMA3/SERPINB6/NFKB1/PLCB4/IL1R1/PIK3CD/LAMB1/PRKACA/GNA11/IL1R2/ITGB2/PIK3R1/COL5A2/LAMC1/RELA/PLCB3/LAMB4/PIK3R5/PIK3CB/TGFB1/PRKACB/LAMC2/GNA14/PIK3R2/PRKCG/IL12B/TNF/LAMA4/PIK3R3/COL1A1/FN1/SERPINB2/COL1A2/SERPINB10/ACTN2/LAMB2/GNA15/ITGAM/PRKCB/PIK3CA/COL11A1/TGFB3/MUC2/LAMB3/PLCB…	siUHRF1_vs_siNeg
05221	Acute myeloid leukemia	57	0.538448	1.92375	0.000999001	0.00186854	PML/AKT2/TCF7L2/MTOR/MAP2K2/RUNX1/RARA/TCF7/AKT3/JUP/AKT1/IKBKB/FLT3/TCF7L1/NFKB1/STAT3/RAF1/PIK3CD/STAT5B/PIK3R1/GRB2/MAPK1/RELA/SOS1/PIK3R5/PIK3CB/PIK3R2/RPS6KB2/PPARD/PIK3R3/ZBTB16/LEF1/CCND1	siUHRF1_vs_siNeg
04720	Long-term potentiation	70	0.522398	1.91427	0.000999001	0.00186854	RPS6KA2/PRKCA/CREBBP/CAMK2B/ITPR1/ITPR2/MAP2K2/CAMK2A/GNAQ/ADCY1/PLCB1/ITPR3/CACNA1C/GRIN2D/PLCB4/RAF1/CAMK2G/ADCY8/PRKACA/CAMK4/CAMK2D/PPP3CA/GRIN2A/MAPK1/PLCB3/GRIN1/PPP3R1/PRKACB/PRKCG/GRIN2C/PPP1CC/RPS6KA1/RPS6KA3/MAP2K1/PPP1CA/GRIN2B/PPP1CB/RAPGEF3/CALML6/PRKCB/GRM1/GRM5/GRIA2/PPP1R12A/CALM1/PLCB2	siUHRF1_vs_siNeg
04310	Wnt signaling pathway	150	0.488336	1.90772	0.000999001	0.00186854	CTBP1/CTBP2/PRKCA/NFATC2/NFATC1/LRP5/CREBBP/PPP2R5C/TCF7L2/NKD2/CAMK2B/AXIN1/CAMK2A/SMAD3/DAAM1/TBL1X/WNT5B/FBXW11/PLCB1/CSNK2A2/TCF7/WNT3/MAPK10/CHD8/CSNK2B/TCF7L1/SMAD4/GSK3B/PLCB4/WNT5A/CCND2/CTNNBIP1/WNT4/CAMK2G/TBL1XR1/PRKACA/CAMK2D/VANGL1/LRP6/PPP3CA/CUL1/APC2/NLK/PPP2R5E/WNT3A/NFAT5/APC/PRICKLE1/DVL3/PLCB3/SFRP1/WNT10A/WNT2B/PSEN1/PPP3R1/PRKACB/RAC2/WNT1/RUVBL1/WNT7A/PRKCG/ROCK2/WNT6/NFATC…	siUHRF1_vs_siNeg
05410	Hypertrophic cardiomyopathy	83	0.511632	1.90644	0.000999001	0.00186854	PRKAG2/DMD/ITGB5/CACNA1D/CACNG4/ITGB4/SLC8A1/ITGA11/CACNA1C/CACNA2D4/CACNB4/LMNA/LAMA2/CACNA2D3/CACNB1/ITGA5/TTN/CACNB2/DAG1/CACNA2D2/CACNA2D1/ITGA8/TPM1/ATP2A2/DES/ITGA2B/PRKAB1/CACNB3/CACNG2/SGCA/CACNA1S/MYBPC3/TNNT2/ITGA6/CACNG8/MYL2/RYR2/TGFB1/TNF/ITGA3/ITGB1/CACNG1/ITGA2/ACE/TPM3	siUHRF1_vs_siNeg
04916	Melanogenesis	101	0.501428	1.90532	0.000999001	0.00186854	PRKCA/CREBBP/ADCY3/GNAS/ADCY9/TCF7L2/CAMK2B/GNAI2/GNAO1/MAP2K2/CAMK2A/GNAQ/ADCY1/WNT5B/PLCB1/MITF/TCF7/WNT3/CREB3L2/TCF7L1/GSK3B/PLCB4/WNT5A/RAF1/CREB3L1/WNT4/CAMK2G/ADCY8/ADCY7/PRKACA/CAMK2D/ADCY4/EDNRB/ADCY6/WNT3A/ADCY5/ADCY2/MAPK1/DVL3/PLCB3/WNT10A/WNT2B/PRKACB/WNT1/MC1R/WNT7A/PRKCG/WNT6/CTNNB1/WNT11/LEF1/POMC/WNT9A/WNT7B/WNT16/MAP2K1/WNT9B/CALML6/PRKCB/ASIP/CREB1	siUHRF1_vs_siNeg
04666	Fc gamma R-mediated phagocytosis	87	0.509188	1.90512	0.000999001	0.00186854	VAV2/PRKCA/MYO10/ASAP1/ASAP2/PRKCE/PIP5K1C/AKT2/INPP5D/LAT/PLCG1/DNM3/LYN/DNM2/ASAP3/PLCG2/AKT3/AKT1/PLA2G6/RAF1/PIK3CD/GAB2/LIMK2/PAK1/LIMK1/GSN/PLA2G4D/PLD1/PIK3R1/MAPK1/PLA2G4A/DOCK2/PIK3R5/PIK3CB/PTPRC/HCK/ARPC1B/RAC2/WASF2/PIK3R2/PRKCG/RPS6KB2/PIK3R3/VAV3/ARPC2/PLA2G4E/MAP2K1/PIP5K1A/ARPC4/AMPH/PRKCB/PIK3CA/SCIN	siUHRF1_vs_siNeg
05222	Small cell lung cancer	85	0.506809	1.89014	0.000999001	0.00186854	PTK2/RXRA/AKT2/COL4A2/LAMA5/RARB/CDK6/RB1/TRAF3/BCL2/FHIT/COL4A1/PTEN/AKT3/LAMC3/AKT1/LAMA2/BCL2L1/IKBKB/LAMA3/NFKB1/RXRB/PIK3CD/LAMB1/ITGA2B/TRAF5/PIK3R1/LAMC1/RELA/LAMB4/PIK3R5/ITGA6/PIK3CB/LAMC2/E2F3/PIK3R2/PIAS1/ITGA3/LAMA4/ITGB1/PIK3R3/TRAF2/TRAF1/ITGA2/FN1/CASP9/CCND1	siUHRF1_vs_siNeg
05212	Pancreatic cancer	69	0.515748	1.88615	0.000999001	0.00186854	AKT2/RALGDS/EGFR/SMAD3/CDK6/RB1/AKT3/AKT1/MAPK10/BCL2L1/IKBKB/SMAD4/NFKB1/STAT3/RAF1/PIK3CD/PLD1/JAK1/PIK3R1/TGFBR2/MAPK1/RELA/RALBP1/PIK3R5/PIK3CB/TGFB1/RAC2/E2F3/ERBB2/EGF/PIK3R2/STAT1/PIK3R3/ARHGEF6/CASP9/CCND1/VEGFA/MAP2K1/MAPK9/PIK3CA/VEGFC/MAPK8/TGFB3/PGF/CHUK/CDC42/IKBKG/TGFBR1/SMAD2/RAD51	siUHRF1_vs_siNeg
04010	MAPK signaling pathway	267	0.465855	1.88215	0.000999001	0.00186854	RPS6KA2/PRKCA/NFATC2/CACNA1H/MAPK8IP3/MAP4K4/MECOM/GNA12/CACNA1I/AKT2/EGFR/CACNA1D/MAP2K2/ARRB1/FLNB/MAP2K5/NR4A1/NTRK1/CACNG4/CACNA1A/DAXX/TAOK3/FGFR3/RASGRF1/CACNA1G/MEF2C/FGFR4/BDNF/CACNA1C/CACNA2D4/CACNB4/AKT3/FGFR1/RASGRF2/AKT1/MAPK10/FLNC/FGFR2/PLA2G6/RASGRP1/MAPT/FLNA/STK3/CACNA2D3/PPP5C/IKBKB/RASA1/NFKB1/CACNB1/FGF12/RAF1/MAP3K14/IL1R1/GNG12/FGF18/MAP4K1/PDGFRB/CACNB2/PRKACA/CACNA2D2/PAK1…	siUHRF1_vs_siNeg
04540	Gap junction	84	0.504743	1.88079	0.000999001	0.00186854	PRKCA/ADCY3/GNAS/EGFR/ADCY9/GNAI2/ITPR1/SRC/ITPR2/MAP2K2/MAP2K5/GNAQ/CSNK1D/ADCY1/PLCB1/ITPR3/PLCB4/RAF1/PDGFRB/ADCY8/ADCY7/TJP1/PRKACA/GNA11/TUBB1/ADCY4/PRKG1/ADCY6/ADCY5/ADCY2/GRB2/MAPK1/PDGFD/SOS1/PLCB3/PRKACB/EGF/PRKCG/TUBA8/TUBB3/PDGFA/HTR2C/MAP2K1/TUBA4A/PDGFC/TUBB6/PRKCB/GRM1/GRM5/TUBB/GJD2/PLCB2/HTR2A/MAPK7/PDGFB	siUHRF1_vs_siNeg
04144	Endocytosis	197	0.471452	1.87284	0.000999001	0.00186854	AGAP1/PRKCZ/IQSEC1/PARD3/AP2A2/IGF1R/ASAP1/NEDD4L/ASAP2/PIP5K1C/RAB11FIP3/PML/ARFGAP1/ARAP1/EGFR/MVB12B/SMAD6/GRK5/SRC/ARRB1/RAB11FIP4/NTRK1/SMAD3/RAB7A/ARAP3/SH3KBP1/HGS/DNM3/FGFR3/DNM2/LDLRAP1/ASAP3/FGFR4/SMURF1/RAB31/GRK7/EPN2/EPN1/VPS37B/ARAP2/PSD3/CLTB/GRK4/FGFR2/RAB11FIP5/RAB5B/DNAJC6/LDLR/AP2M1/RUFY1/RET/GIT2/CSF1R/SNF8/EPS15/PLD1/CLTC/EHD1/CLTCL1/IL2RA/HSPA1L/PARD6A/EHD4/FLT1/ITCH/ACAP3/I…	siUHRF1_vs_siNeg
05220	Chronic myeloid leukemia	73	0.505774	1.85968	0.000999001	0.00186854	CTBP1/CTBP2/MECOM/BCR/AKT2/ABL1/MAP2K2/RUNX1/SMAD3/CDK6/RB1/AKT3/AKT1/BCL2L1/IKBKB/SMAD4/NFKB1/RAF1/PIK3CD/GAB2/STAT5B/PIK3R1/GRB2/TGFBR2/MAPK1/RELA/SOS1/PIK3R5/PIK3CB/SHC2/TGFB1/E2F3/PIK3R2/PIK3R3/HDAC1/CBLC/SHC4/CCND1/HDAC2/MAP2K1/PIK3CA/CDKN1A/TGFB3/CBL/CHUK/STAT5A/CBLB/MYC/IKBKG/TGFBR1	siUHRF1_vs_siNeg
04530	Tight junction	129	0.478795	1.85345	0.000999001	0.00186854	PRKCZ/PARD3/PRKCA/MAGI2/PRKCE/PPP2R2C/MAGI1/EPB41L1/EXOC3/CTNNA2/AKT2/MYH9/CTTN/MYH14/GNAI2/ACTN1/SRC/PRKCH/MYH11/EPB41L2/ACTN4/MYH10/EXOC4/CSNK2A2/CTNNA1/CLDN14/PTEN/AKT3/AKT1/AMOTL1/CSNK2B/LLGL2/CTNNA3/EPB41/EPB41L3/TJP2/TJP1/TJAP1/MYH15/ASH1L/MYH7B/PARD6A/CLDN11/CLDN15/LLGL1/MYL2/PRKCG/PRKCI/CLDN5/PPP2R1B/CTNNB1/MPDZ/TJP3/PPP2R1A/CLDN2/YES1/RRAS2/CLDN19/PPP2R2D/PPP2R2B/ACTN2/MRAS/CSNK2A1/PRKCB…	siUHRF1_vs_siNeg
04810	Regulation of actin cytoskeleton	211	0.461466	1.84111	0.000999001	0.00186854	BAIAP2/VAV2/CYFIP1/PTK2/PIP5K1C/ARHGEF4/PXN/GNA12/DOCK1/BCAR1/MYH9/EGFR/ITGB5/ARHGEF7/MYH14/ACTN1/MAP2K2/CYFIP2/PIP4K2A/DIAPH1/TIAM1/ITGAE/SLC9A1/ITGB4/SSH1/ARHGAP35/IQGAP2/ACTN4/PAK4/VCL/FGFR3/MYH10/ITGA11/FGFR4/MYLK/FGFR1/FGFR2/CSK/ITGAL/ABI2/CHRM2/FGF12/DIAPH3/RAF1/SSH2/PIK3CD/GNG12/LIMK2/MYLK2/FGF18/ITGA5/PDGFRB/TIAM2/PAK1/ARHGEF12/LIMK1/ITGA8/GSN/FGF14/PAK6/APC2/FGD1/IQGAP1/ITGA2B/ITGB2/ENAH…	siUHRF1_vs_siNeg
04920	Adipocytokine signaling pathway	68	0.502608	1.83517	0.000999001	0.00186854	PRKAG2/RXRA/CPT1A/AKT2/MTOR/CAMKK2/ACSL1/CAMKK1/AKT3/ACSL6/AKT1/MAPK10/IKBKB/NFKB1/STAT3/RXRB/TNFRSF1B/ACSL3/ACACB/PRKAB1/PPARA/RELA/ACSL5/TNF/ADIPOR2/TRAF2/PCK2/POMC/TNFRSF1A/AGRP/TRADD/PPARGC1A/JAK2/ACSBG2/LEP/CPT1B/LEPR/CD36/MAPK9/STK11/PRKCQ/MAPK8	siUHRF1_vs_siNeg
04912	GnRH signaling pathway	101	0.482782	1.83447	0.000999001	0.00186854	PRKCA/ADCY3/GNAS/EGFR/ADCY9/CAMK2B/CACNA1D/ITPR1/SRC/PTK2B/ITPR2/MAP2K2/CAMK2A/GNAQ/MMP14/ADCY1/PLCB1/ITPR3/CACNA1C/MAPK10/PLA2G6/PLCB4/RAF1/CAMK2G/ADCY8/ADCY7/PRKACA/GNA11/MMP2/CAMK2D/ADCY4/PLD1/ADCY6/ADCY5/JMJD7-PLA2G4B/ADCY2/GRB2/MAPK1/PLA2G4A/CACNA1S/SOS1/PLCB3/MAP2K6/MAP2K4/PRKACB/MAP3K1	siUHRF1_vs_siNeg
04662	B cell receptor signaling pathway	74	0.498493	1.83284	0.000999001	0.00186854	VAV2/NFATC2/NFATC1/CD81/AKT2/MAP2K2/INPP5D/CARD11/LYN/PLCG2/AKT3/AKT1/IFITM1/IKBKB/NFKB1/GSK3B/RAF1/PIK3CD/PIK3AP1/PPP3CA/RASGRP3/PIK3R1/NFAT5/CD79B/GRB2/MAPK1/RELA/SOS1/PIK3R5/PIK3CB/CD19/PTPN6/PPP3R1/RAC2/PIK3R2/NFATC3/PIK3R3	siUHRF1_vs_siNeg
04722	Neurotrophin signaling pathway	126	0.471477	1.82382	0.000999001	0.00186854	RPS6KA2/AKT2/RAPGEF1/TP73/ABL1/CAMK2B/MAP2K2/CAMK2A/MAP2K5/NTRK1/SH2B3/PLCG1/SH2B2/PLCG2/BCL2/BDNF/AKT3/AKT1/MAPK10/CSK/SH2B1/IKBKB/NFKB1/GSK3B/RAF1/PIK3CD/CAMK2G/CAMK4/CAMK2D/GAB1/PSEN2/ZNF274/FOXO3/IRAK2/KIDINS220/PIK3R1/GRB2/RPS6KA5/SORT1/MAPKAPK2/MAPK1/RELA/SOS1/PIK3R5/PIK3CB/SHC2/PSEN1/MAP3K1/PIK3R2/MAP3K5/NGF/PIK3R3/NTRK2/MAGED1/SHC4/MAPK14/FRS2/YWHAG/IRAK3/RPS6KA1/RPS6KA3/YWHAZ/YWHAH/MAP2K…	siUHRF1_vs_siNeg
00562	Inositol phosphate metabolism	57	0.510148	1.82264	0.000999001	0.00186854	INPP5A/ITPK1/PIP5K1C/INPP4A/PI4KA/PIP4K2A/ITPKB/SYNJ2/PLCG1/INPP4B/PLCB1/PLCG2/PTEN/PLCB4/PIK3CD/INPP5E/PLCD1/IPPK/INPP5B/PLCE1/PIK3C2B/PLCB3/PIK3CB/INPP5K/PIK3C3/INPP1/IMPA2/MINPP1/PIP4K2B/PLCD3/PLCD4/PIP5K1A/INPPL1/PI4KB/PIK3CA	siUHRF1_vs_siNeg
04974	Protein digestion and absorption	79	0.489947	1.8147	0.000999001	0.00186854	KCNQ1/COL11A2/COL18A1/SLC9A3/COL4A2/COL9A3/SLC8A1/COL5A1/COL4A1/SLC6A19/COL6A3/COL17A1/ATP1A4/COL6A1/SLC8A2/XPNPEP2/ATP1A2/COL6A2/COL5A2/COL9A1/CTRL/COL6A6/COL12A1/COL9A2/SLC8A3/SLC7A7/ATP1A1/COL1A1/ELN/COL1A2/ATP1A3/FXYD2/KCNE3/MME/COL15A1/KCNK5/CTRB1/DPP4/CPA2/COL11A1/SLC7A8/ATP1B3/COL2A1/COL4A6/MEP1A/SLC3A1/KCNJ13/SLC7A9/CELA2A/SLC36A1/PRSS3/CPA1/SLC3A2/COL4A4/SLC15A1/SLC16A10/PRCP	siUHRF1_vs_siNeg
05214	Glioma	65	0.499885	1.81287	0.000999001	0.00186854	PRKCA/IGF1R/AKT2/EGFR/CAMK2B/MTOR/MAP2K2/CAMK2A/CDK6/RB1/PLCG1/PLCG2/PTEN/AKT3/AKT1/RAF1/PIK3CD/CAMK2G/PDGFRB/CAMK2D/PIK3R1/GRB2/MAPK1/SOS1/PIK3R5/PIK3CB/SHC2/E2F3/EGF/PIK3R2/PRKCG/PIK3R3/SHC4/PDGFA/CCND1/MAP2K1/CALML6/PRKCB/PIK3CA/CDKN1A/CALM1/IGF1	siUHRF1_vs_siNeg
04910	Insulin signaling pathway	138	0.465757	1.81234	0.000999001	0.00186854	RPTOR/PRKAR1B/PRKCZ/TSC2/PRKAG2/PTPRF/AKT2/RAPGEF1/MTOR/MAP2K2/INPP5D/HK1/ACACA/SORBS1/SH2B2/SREBF1/AKT3/FLOT1/AKT1/MAPK10/FASN/EIF4E1B/PHKA2/IKBKB/PHKB/GSK3B/RAF1/GCK/PIK3CD/PYGB/PTPN1/ACACB/PRKACA/INSR/PDPK1/PHKG2/PRKAB1/LIPE/PIK3R1/MKNK1/PYGM/GRB2/SOCS2/MAPK1/SOS1/PIK3R5/PIK3CB/SHC2/PRKACB/INPP5K/PIK3R2/EXOC7/PRKCI/RPS6KB2/PIK3R3/CBLC/MKNK2/PCK2/SHC4/RHEB/PDE3A/PPARGC1A/PPP1CC/FOXO1/MAP2K1/PPP…	siUHRF1_vs_siNeg
05215	Prostate cancer	89	0.480169	1.79997	0.000999001	0.00186854	IGF1R/CREBBP/AKT2/EGFR/TCF7L2/MTOR/MAP2K2/RB1/CREB5/BCL2/TCF7/PTEN/AKT3/CREB3L2/FGFR1/AKT1/FGFR2/IKBKB/TCF7L1/NFKB1/GSK3B/RAF1/PIK3CD/CREB3L1/PDGFRB/PDPK1/PIK3R1/GRB2/MAPK1/PDGFD/RELA/SOS1/PIK3R5/PIK3CB/E2F3/ERBB2/EGF/PIK3R2/PIK3R3/CTNNB1/PDGFA/LEF1/CASP9/CCND1/FOXO1/MAP2K1/PDGFC/HSP90AB1/CREB1/PIK3CA/CDKN1A	siUHRF1_vs_siNeg
04970	Salivary secretion	81	0.479613	1.77964	0.000999001	0.00186854	PRKCA/ADCY3/GNAS/ADCY9/KCNMA1/ITPR1/ITPR2/GNAQ/SLC9A1/ADCY1/PLCB1/ATP2B2/ITPR3/ATP2B4/PLCB4/ATP1A4/ADCY8/ADCY7/PRKACA/ADCY4/MUC5B/PRKG1/RYR3/ADCY6/ADCY5/NOS1/ATP1A2/SLC4A2/ADCY2/PLCB3/ATP2B3/PRKACB/PRKCG/ADRA1D/CHRM3/ATP1A1/ATP2B1/ATP1A3/FXYD2/ADRB3/ADRA1A/CALML6/PRKCB/ATP1B3/CALM1/PLCB2	siUHRF1_vs_siNeg
04730	Long-term depression	68	0.477162	1.74226	0.000999001	0.00186854	PRKCA/IGF1R/GNA12/GNAS/GNAI2/ITPR1/GNAO1/ITPR2/MAP2K2/GNAQ/CACNA1A/LYN/PLCB1/GRID2/RYR1/ITPR3/PLA2G6/PLCB4/RAF1/GNA11/PRKG1/NOS1/JMJD7-PLA2G4B/MAPK1/PLA2G4A/PLCB3/PRKCG/PPP2R1B/PPP2R1A/PLA2G4E/MAP2K1/GRIA3/PRKCB/GRM1/GRM5/GRIA2/PLA2G1B/PLCB2/IGF1/CRH	siUHRF1_vs_siNeg
04976	Bile secretion	71	0.464954	1.70529	0.000999001	0.00186854	SLC9A3/RXRA/ADCY3/GNAS/ADCY9/SCARB1/SLC9A1/ADCY1/EPHX1/ABCC4/ABCG2/LDLR/AQP1/ATP1A4/SCTR/ADCY8/ADCY7/PRKACA/ADCY4/ADCY6/ADCY5/ATP1A2/SLC4A2/ADCY2/SLC51A/ABCC2/PRKACB/NCEH1/ABCB4/ATP1A1/SLC4A5/AQP8/ATP1A3/FXYD2/KCNN2/SLC4A4/ABCC3/ABCG5/ABCG8	siUHRF1_vs_siNeg
04660	T cell receptor signaling pathway	107	0.446551	1.70461	0.000999001	0.00186854	VAV2/NFATC2/NFATC1/AKT2/ZAP70/MAP2K2/LAT/CD247/CARD11/PLCG1/PAK4/NCK2/AKT3/AKT1/FYN/RASGRP1/IKBKB/PDCD1/NFKB1/GSK3B/RAF1/MAP3K14/PIK3CD/LCK/PAK1/GRAP2/PPP3CA/PAK6/TEC/DLG1/PIK3R1/NFAT5/GRB2/MAPK1/RELA/SOS1/PAK2/PIK3R5/PIK3CB/PTPRC/PTPN6/PPP3R1/CD4/PIK3R2/TNF/CD8A/NFATC3/PIK3R3/CBLC/VAV3/MAPK14	siUHRF1_vs_siNeg
04370	VEGF signaling pathway	76	0.461405	1.70184	0.000999001	0.00186854	PRKCA/NFATC2/NFATC1/PTK2/PXN/AKT2/SRC/MAP2K2/PLCG1/PLCG2/AKT3/AKT1/PLA2G6/RAF1/PIK3CD/PPP3CA/JMJD7-PLA2G4B/PIK3R1/NFAT5/MAPKAPK2/MAPK1/PLA2G4A/PIK3R5/PIK3CB/SHC2/PPP3R1/RAC2/SH2D2A/PIK3R2/NOS3/PRKCG/NFATC3/PIK3R3/MAPK14/CASP9/PLA2G4E/VEGFA/MAP2K1/MAPKAPK3/PRKCB/PIK3CA/PLA2G1B	siUHRF1_vs_siNeg
04972	Pancreatic secretion	100	0.444698	1.68843	0.000999001	0.00186854	KCNQ1/PRKCA/ADCY3/GNAS/ADCY9/KCNMA1/TPCN2/ITPR1/ITPR2/ATP2A3/GNAQ/SLC9A1/ADCY1/PLCB1/ATP2B2/ITPR3/PLA2G6/ATP2B4/PLCB4/ATP2A1/ATP1A4/SCTR/ADCY8/ADCY7/ADCY4/ATP2A2/ADCY6/ADCY5/ATP1A2/SLC4A2/JMJD7-PLA2G4B/ADCY2/PLA2G4A/PLCB3/RYR2/CTRL/ATP2B3/PRKCG/CHRM3/ATP1A1/ATP2B1/ATP1A3/PLA2G4E/FXYD2/SLC4A4/CTRB1/PRKCB/CPA2/PLA2G1B/RAB8A/ATP1B3/PLCB2/RHOA/CFTR/RAP1A/PLA2G5/CELA2A/PRSS3/CPA1	siUHRF1_vs_siNeg
05218	Melanoma	71	0.450721	1.65309	0.000999001	0.00186854	IGF1R/AKT2/EGFR/MAP2K2/CDK6/RB1/MITF/PTEN/AKT3/FGFR1/AKT1/FGF12/RAF1/PIK3CD/FGF18/PDGFRB/FGF14/PIK3R1/MAPK1/FGF3/PDGFD/PIK3R5/FGF1/PIK3CB/E2F3/EGF/PIK3R2/PIK3R3/PDGFA/CCND1/FGF19/MAP2K1/CDH1/PDGFC/FGF17/PIK3CA/CDKN1A/FGF8/IGF1/FGF21/HGF/MET/PDGFB/PDGFRA/FGF13/MDM2/FGF2/FGF5/E2F1/HRAS/FGF20	siUHRF1_vs_siNeg
04210	Apoptosis	86	0.437584	1.63376	0.000999001	0.00186854	PRKAR1B/AKT2/NTRK1/CAPN2/BCL2/AKT3/AKT1/CFLAR/BCL2L1/IKBKB/NFKB1/MAP3K14/IL1R1/PIK3CD/CAPN1/PRKACA/ATM/CASP8/PPP3CA/IRAK2/BID/CASP7/PIK3R1/RIPK1/RELA/PIK3R5/CASP10/PIK3CB/PPP3R1/PRKACB/PIK3R2/TNF/NGF/PIK3R3/TRAF2/TNFRSF1A/CASP9/TRADD/TNFRSF10A/IRAK3/IL1RAP/PRKAR2B/PIK3CA/BAX/CHUK/TNFRSF10B/EXOG/IKBKG/XIAP/AIFM1/APAF1/PPP3CC/DFFB/TNFRSF10D/CASP6	siUHRF1_vs_siNeg
04062	Chemokine signaling pathway	180	0.40864	1.61386	0.000999001	0.00186854	PRKCZ/VAV2/PARD3/PTK2/GNG7/PXN/ADCY3/ELMO1/BCAR1/AKT2/ADCY9/GNAI2/GRK5/PTK2B/GNB1/ARRB1/TIAM1/GNB5/LYN/ADCY1/PLCB1/GRK7/AKT3/AKT1/GRK4/CSK/IKBKB/NFKB1/GSK3B/PLCB4/STAT3/PREX1/RAF1/PIK3CD/GNG12/ADCY8/ADCY7/PRKACA/TIAM2/PAK1/ADCY4/FOXO3/ADCY6/ADCY5/STAT5B/ADCY2/PIK3R1/GRB2/JAK3/MAPK1/DOCK2/RELA/SOS1/PLCB3/ARRB2/PIK3R5/GNB4/GRK6/PIK3CB/SHC2/HCK/PRKACB/RAC2/FGR/PIK3R2/STAT1/ROCK2/PIK3R3/STAT2	siUHRF1_vs_siNeg
05142	Chagas disease	101	0.423158	1.60791	0.000999001	0.00186854	PPP2R2C/GNAS/AKT2/GNAI2/GNAO1/GNAQ/GNAL/SMAD3/CD247/ADCY1/PLCB1/AKT3/AKT1/MAPK10/CFLAR/IKBKB/NFKB1/PLCB4/PIK3CD/GNA11/CASP8/TLR9/PIK3R1/TGFBR2/MAPK1/RELA/PLCB3/C3/PIK3R5/PIK3CB/TGFB1/MAP2K4/GNA14/PIK3R2/IL12B/TNF/PPP2R1B/PIK3R3/ACE/PPP2R1A/TNFRSF1A/MAPK14/PPP2R2D/PPP2R2B/C1QB/MAPK9/GNA15/PIK3CA/TLR6/MAPK8/TGFB3/CHUK/PLCB2/MAPK13/IFNGR2/IKBKG/TGFBR1/SMAD2/IFNG/C1QC/TICAM1	siUHRF1_vs_siNeg
04670	Leukocyte transendothelial migration	114	0.411293	1.57832	0.000999001	0.00186854	VAV2/PRKCA/PTK2/PXN/CTNNA2/BCAR1/GNAI2/ACTN1/PTK2B/RAPGEF4/ARHGAP35/ACTN4/PLCG1/VCL/PLCG2/CTNNA1/CLDN14/CTNNA3/ITGAL/RHOH/PIK3CD/MMP2/ESAM/CLDN11/CDH5/CLDN15/SIPA1/TXK/ITGB2/PIK3R1/RASSF5/PIK3R5/MYL2/PIK3CB/RAC2/NCF2/PIK3R2/PRKCG/ROCK2/CLDN5/ITGB1/PIK3R3/CTNNB1/VAV3/MAPK14/CLDN2/CLDN19/EZR/ACTN2/RAPGEF3/ITGAM/PRKCB/PIK3CA/ROCK1/THY1/JAM3/CLDN10/RHOA/ACTN3/MAPK13/RAP1A/CDC42/ITGA4/MYL9/VCAM1/VAV1/…	siUHRF1_vs_siNeg
05160	Hepatitis C	130	0.40524	1.56874	0.000999001	0.00186854	PPP2R2C/RXRA/CD81/AKT2/EGFR/SCARB1/TYK2/TRAF3/CLDN14/AKT3/AKT1/MAPK10/IKBKB/NFKB1/GSK3B/LDLR/STAT3/RAF1/PIK3CD/JAK1/EIF2AK3/CLDN11/CLDN15/PIK3R1/GRB2/PPARA/RIPK1/MAPK1/RELA/SOS1/PIK3R5/PIK3CB/EGF/PIK3R2/PIAS1/STAT1/TNF/CLDN5/PPP2R1B/PIK3R3/STAT2/TRAF2/PPP2R1A/TNFRSF1A/MAPK14/OAS3/CLDN2/TRADD/CLDN19/EIF3E/PPP2R2D/RNASEL/PPP2R2B/TBK1/EIF2AK1/MAPK9/NR1H3/IRF3/PIK3CA/MAPK8/CDKN1A/IKBKE/IRF9/CHUK/CLDN…	siUHRF1_vs_siNeg
04120	Ubiquitin mediated proteolysis	131	0.402721	1.55989	0.000999001	0.00186854	NEDD4L/HERC2/PML/WWP2/MGRN1/UBE2J2/UBE3B/UBE3C/UBE2F/TRIP12/HERC1/FBXW11/FBXW8/UBE2I/ANAPC2/SMURF1/UBE2O/UBE2Q1/UBE2D3/UBR5/UBA1/BIRC6/HUWE1/UBE4B/ANAPC5/UBE2L3/RHOBTB2/MID1/CUL1/FZR1/RHOBTB1/DDB1/UBE2H/ITCH/PPIL2/AIRE/UBE3A/CUL4A/FBXW7/UBE2E2/CUL7/CUL5/MAP3K1/KEAP1/PIAS1/BRCA1/CUL2/CBLC/UBE2G1/UBE2E3/BTRC/HERC4/UBE2L6/WWP1/SKP2/CDC16/HERC3/UBE2E1/CBL/CUL3/CBLB/UBE2A/RCHY1/ANAPC7/PIAS3/TRIM37/UBE…	siUHRF1_vs_siNeg
05145	Toxoplasmosis	127	0.395218	1.52921	0.000999001	0.00186854	AKT2/GNAI2/GNAO1/LAMA5/TYK2/BCL2/AKT3/LAMC3/AKT1/MAPK10/PLA2G6/LAMA2/BCL2L1/IKBKB/LAMA3/NFKB1/LDLR/STAT3/PIK3CD/LAMB1/CASP8/HLA-DOA/HSPA1L/JAK1/JMJD7-PLA2G4B/PIK3R1/LAMC1/MAPK1/PLA2G4A/RELA/LAMB4/PIK3R5/ITGA6/MAP2K6/PIK3CB/TGFB1/LAMC2/PIK3R2/STAT1/IL12B/TNF/HLA-DMB/LAMA4/ITGB1/PIK3R3/TNFRSF1A/MAPK14/HLA-DMA/CASP9/JAK2/TAB1/PLA2G4E/LAMB2/MAPK9/HLA-DOB/PIK3CA/MAPK8/PLA2G1B/TGFB3/LAMB3/CHUK/MAPK13/H…	siUHRF1_vs_siNeg
04380	Osteoclast differentiation	123	0.3954	1.52717	0.000999001	0.00186854	NFATC2/NFATC1/AKT2/TYK2/FHL2/PLCG2/MITF/AKT3/AKT1/MAPK10/FYN/IKBKB/NFKB1/MAP3K14/IL1R1/PIK3CD/CSF1R/GAB2/LCK/CAMK4/PPP3CA/TEC/JAK1/PIK3R1/RELB/GRB2/TNFSF11/TGFBR2/MAPK1/CSF1/RELA/PPARG/PIK3R5/MAP2K6/PIK3CB/TGFB1/TYROBP/NCF2/PIK3R2/STAT1/TNF/PIK3R3/STAT2/TRAF2/TNFRSF1A/MAPK14/TAB1/MAP2K1/MAPK9/CREB1/PIK3CA/TNFRSF11B/MAPK8/TNFRSF11A/IRF9/CHUK/ITGB3/MAPK13/IFNGR2/IKBKG/TGFBR1/IFNG/SPI1/TAB2/CYLD/SQS…	siUHRF1_vs_siNeg
04650	Natural killer cell mediated cytotoxicity	122	0.379209	1.46445	0.000999001	0.00186854	VAV2/PRKCA/NFATC2/NFATC1/ZAP70/PTK2B/MAP2K2/SH3BP2/LAT/CD247/PLCG1/PLCG2/FYN/ITGAL/RAF1/PIK3CD/LCK/PAK1/PPP3CA/ICAM2/BID/ITGB2/PIK3R1/NFAT5/GRB2/MAPK1/SOS1/PIK3R5/PIK3CB/SHC2/PTPN6/PPP3R1/RAC2/TYROBP/PIK3R2/PRKCG/TNF/NFATC3/PIK3R3/SHC4/VAV3	siUHRF1_vs_siNeg
04514	Cell adhesion molecules	122	0.378613	1.46215	0.000999001	0.00186854	PTPRF/CNTNAP2/NRXN3/NRXN1/PTPRM/CD276/GLG1/NRXN2/CLDN14/CADM1/NLGN1/PDCD1/ITGAL/ALCAM/CDH4/CD58/CNTN2/ITGA8/CDH3/SDC3/ICAM2/NCAM2/ESAM/SPN/HLA-DOA/CLDN11/CDH5/CLDN15/NRCAM/ITGB2/CD34/ICAM3/NLGN2/ITGA6/PTPRC/CD4/MAG/SDC2/CD6/NLGN3/CLDN5/HLA-DMB/CD8A/ITGB1/CLDN2/HLA-DMA/CLDN19/CNTN1/CDH1/MADCAM1/CDH2/HLA-DOB/CD226/NCAM1/VCAN/ITGAM/HLA-E/PDCD1LG2/SDC1/JAM3/CLDN10/CDH15	siUHRF1_vs_siNeg
04142	Lysosome	121	0.377005	1.45589	0.000999001	0.00186854	IGF2R/GALNS/GGA2/AP3B1/ABCA2/PPT2/AP3D1/CLTB/ABCB9/GLB1/ARSG/CTSA/ARSB/ATP6V1H/LAMP1/GGA3/CTSZ/ATP6V0A2/SLC11A2/GNPTAB/LAPTM4B/CTNS/AP1B1/SGSH/CLTC/CLTCL1/TCIRG1/GAA/MAN2B1/NEU1/ATP6V0D1/SORT1/ENTPD4/ATP6V0A1/PSAP/LGMN/CTSD/TPP1/SLC11A1/LAPTM5/PPT1/CTSH/HYAL1/AP1G1/HGSNAT/HEXB/GGA1/ATP6V0C/CTSF/AP4M1/AP3B2/M6PR/ATP6V0D2/CTSB/CTSE/LIPA/CD164/GM2A/CLN3/AP1S1/DNASE2B/AP3S2/AP3S1/AP3M1/ATP6V0A4/NPC1/…	siUHRF1_vs_siNeg
01100	Metabolic pathways	1072	0.325942	1.38139	0.000999001	0.00186854	INPP5A/LPCAT1/GALNT2/GALNT9/DNMT3A/NADSYN1/DGKD/AGPAT3/ITPK1/PC/POLE/PIP5K1C/INPP4A/ACOX3/GMDS/UXS1/PEMT/MAN1C1/MTHFD1L/TBXAS1/MGAT5B/EXT1/AMPD2/GALNS/PTDSS1/NDST1/PANK4/PCCA/MGAT1/MGLL/PI4KA/ITPKB/NDUFA10/MAN2A2/CRYL1/AGPAT1/CDS2/MECR/HK1/ACACA/ACSL1/GRHPR/PTDSS2/ALOX12/CSGALNACT1/DNMT1/GFPT2/CBS/GALNT7/SGMS1/CTPS1/DGKZ/SYNJ2/PLCG1/FAH/BCAT1/INPP4B/MGAT4B/GALNT10/LAP3/PLCB1/AGPAT4/PLCG2/UCKL1/ST…	siUHRF1_vs_siNeg
05223	Non-small cell lung cancer	54	0.592459	2.10519	0.001	0.00186854	PRKCA/RXRA/AKT2/EGFR/MAP2K2/RARB/CDK6/RB1/PLCG1/PLCG2/FHIT/AKT3/AKT1/RXRB/RAF1/PIK3CD/STK4/FOXO3/PDPK1/PIK3R1/GRB2/MAPK1/RASSF5/SOS1/PIK3R5/PIK3CB/RASSF1/E2F3/ERBB2/EGF/PIK3R2/PRKCG/PIK3R3/CASP9/CCND1	siUHRF1_vs_siNeg
05213	Endometrial cancer	52	0.618114	2.18663	0.001001	0.00186854	CTNNA2/AKT2/EGFR/TCF7L2/MAP2K2/AXIN1/CTNNA1/TCF7/PTEN/AKT3/AKT1/CTNNA3/TCF7L1/GSK3B/RAF1/PIK3CD/FOXO3/PDPK1/ILK/APC2/PIK3R1/GRB2/APC/MAPK1/SOS1/PIK3R5/PIK3CB/ERBB2/EGF/PIK3R2/PIK3R3/CTNNB1/LEF1/CASP9/CCND1/AXIN2/MAP2K1/CDH1	siUHRF1_vs_siNeg
04150	mTOR signaling pathway	51	0.552896	1.95109	0.001001	0.00186854	RPTOR/RPS6KA2/TSC2/AKT2/ULK1/MTOR/AKT3/AKT1/EIF4E1B/CAB39/PIK3CD/PDPK1/PIK3R1/MAPK1/MLST8/PIK3R5/ULK3/PIK3CB/STRADA/PIK3R2/HIF1A/RPS6KB2/PIK3R3/RHEB/RICTOR/ULK2/RPS6KA1/RPS6KA3/VEGFA/TSC1/STK11/PIK3CA/VEGFC/PGF/IGF1	siUHRF1_vs_siNeg
GO:0005089	Rho guanyl-nucleotide exchange factor activity	79	0.626486	2.35705	0.000999001	0.00209699	ABR/VAV2/TRIO/MCF2L/ARHGEF10/ARHGEF10L/OBSCN/AKAP13/FARP1/ARHGEF4/BCR/DOCK1/ITSN2/NGEF/SPATA13/ARHGEF7/TIAM1/MCF2L2/FGD4/RGL2/RASGRF1/PLEKHG4B/ARHGEF16/ARHGEF17/EPS8/PLEKHG5/RASGRF2/ARHGEF28/ARHGEF3/PLEKHG1/KALRN/ARHGEF18/ITSN1/PREX1/ARHGEF2/DNMBP/ECT2L/TIAM2/ARHGEF12/ARHGEF15/FGD1/DOCK3/DOCK2/SOS1/FGD3/PLEKHG3/FARP2/DOCK11/MCF2/ARHGEF11/VAV3/PLEKHG6/ARHGEF6	siUHRF1_vs_siNeg
GO:0005088	Ras guanyl-nucleotide exchange factor activity	136	0.587835	2.3055	0.000999001	0.00209699	ABR/VAV2/TRIO/MCF2L/DENND3/ARHGEF10/DENND1A/ARHGEF10L/OBSCN/AKAP13/RIN3/FARP1/ARHGEF4/BCR/DOCK1/ITSN2/NGEF/RAPGEF1/SPATA13/ARHGEF7/RALGPS1/TIAM1/MCF2L2/RAPGEF4/SH3BP5L/RIN2/SERGEF/FGD4/RGL2/MADD/SBF2/RASGRF1/PLEKHG4B/ARHGEF16/ARHGEF17/EPS8/KNDC1/RGL1/SBF1/PLEKHG5/RASGRF2/SH3BP5/RASGRP1/ARHGEF28/ARHGEF3/PLEKHG1/KALRN/ARHGEF18/ITSN1/DENND4B/PREX1/ARHGEF2/DNMBP/ECT2L/RCBTB2/TIAM2/ARHGEF12/RASGEF1A/D…	siUHRF1_vs_siNeg
GO:0015085	calcium ion transmembrane transporter activity	136	0.580482	2.27666	0.000999001	0.00209699	RASA3/CACNA1H/JPH3/CACNA1I/TRPV1/CACNA1D/TPCN2/ITPR1/TPCN1/ITPR2/LETM1/ATP2A3/CACNG4/CACNA1A/SLC24A4/SLC24A1/CACNA1G/SLC8A1/ATP2B2/RYR1/ITPR3/CACNA1C/CACNA2D4/TMC1/CACNB4/FAM155A/JPH4/ATP2B4/SLC24A3/CACNA2D3/SEC61A1/GRIN2D/CHRNA10/CACNB1/TRPV4/P2RX4/ATP2A1/NCS1/PKD1L1/PKD1/CACNB2/CACNA2D2/ANXA6/SLC8B1/TRPM4/CACNA2D1/PANX1/SLC24A2/CACNA1B/ATP2A2/SLC8A2/RYR3/MCU/ATP2C2/TRPM3/CACNB3/TRPC3/GRIN2A/CAC…	siUHRF1_vs_siNeg
GO:0034333	adherens junction assembly	90	0.590415	2.25304	0.000999001	0.00209699	TBCD/PTK2/MAP4K4/PIP5K1C/MACF1/BCAS3/BCR/CTTN/ARHGEF7/ABL1/ACTN1/SRC/PTK2B/CORO1C/FMN1/LRP1/CLASP1/SMAD3/LAMA5/SLC9A1/SORBS1/PTPRJ/MMP14/DLC1/DLG5/VCL/LIMCH1/ARHGAP6/BCL2/NRP1/COL16A1/PTEN/RCC2/PHLDB2/FAM107A/EPB41L5/PPM1F/PTPRK/LIMS1/DAPK3/CORO2B/WNT4/CLASP2/RHOD/PDPK1/TAOK2/IQGAP1/EFNA5/FERMT2/SFRP1/DUSP22/ROCK2/CTNNB1/ITGA2/HIPK1/WDPCP/VEGFA/ACTN2/SMAD7/GPM6B/TSC1/PIP5K1A/THBS1/APOD/ROCK1/TRIP…	siUHRF1_vs_siNeg
GO:0098685	Schaffer collateral - CA1 synapse	82	0.595166	2.24826	0.000999001	0.00209699	PRKAR1B/PRKCZ/ABR/BAIAP2/GABBR1/PTPRS/BCR/SYNPO/ITPR1/CAMK2A/DCC/NRXN1/APBA2/DTNBP1/PLCG1/ADCY1/SHANK1/GRASP/AKAP12/STX3/PTPRA/FYN/EPHA4/CPLX1/STAT3/SYN2/LRRC4C/TNR/SYN1/ADCY8/RNF216/PLAT/NPTN/PPP3CA/NTNG1/CACNG2/IQSEC2/EFNB2/P2RX3/DGKI/NTNG2/GSG1L/WNT7A/DGKB/PRKCI/ITGB1/LRRTM2/INA/CTNNB1	siUHRF1_vs_siNeg
GO:0048813	dendrite morphogenesis	141	0.568726	2.23834	0.000999001	0.00209699	SHANK2/CUX1/BAIAP2/LRP8/EPHB2/RERE/NEDD4L/FARP1/HECW1/FBXO31/TRAK1/MINK1/CTNNA2/NGEF/CUX2/DOCK10/PHACTR1/SEMA4D/TNIK/CAMK2B/CAMK2A/SIPA1L1/TIAM1/SS18L1/DTNBP1/DNM3/SHANK1/FBXW8/ANAPC2/NR2E1/SRCIN1/NRP1/KNDC1/MAP2/PTEN/SHANK3/NLGN1/PDLIM5/FYN/EPHA4/RBFOX2/CTNND2/OBSL1/PPP1R9A/KALRN/GSK3B/ABI2/GORASP1/SEMA3A/ANKRD27/MAP6/BTBD3/HECW2/DLG4/SLC11A2/PPP3CA/DCLK1/ILK/TAOK2/RAPGEF2/KIDINS220/KLF7/CHRNB2/…	siUHRF1_vs_siNeg
GO:0007045	cell-substrate adherens junction assembly	81	0.58829	2.2198	0.000999001	0.00209699	PTK2/MAP4K4/MACF1/BCAS3/BCR/CTTN/ARHGEF7/ABL1/ACTN1/SRC/PTK2B/CORO1C/FMN1/LRP1/CLASP1/SMAD3/LAMA5/SLC9A1/SORBS1/PTPRJ/MMP14/DLC1/LIMCH1/ARHGAP6/BCL2/NRP1/COL16A1/PTEN/RCC2/PHLDB2/FAM107A/EPB41L5/PPM1F/PTPRK/LIMS1/DAPK3/CORO2B/WNT4/CLASP2/RHOD/PDPK1/TAOK2/IQGAP1/EFNA5/FERMT2/SFRP1/DUSP22/ROCK2/ITGA2/WDPCP/VEGFA/ACTN2/GPM6B/TSC1/PIP5K1A/THBS1/APOD/ROCK1/TRIP6/THY1/LDB1/DUSP3/RHOA/ACTN3/TESK2/MYOC/I…	siUHRF1_vs_siNeg
GO:0048041	focal adhesion assembly	81	0.58829	2.2198	0.000999001	0.00209699	PTK2/MAP4K4/MACF1/BCAS3/BCR/CTTN/ARHGEF7/ABL1/ACTN1/SRC/PTK2B/CORO1C/FMN1/LRP1/CLASP1/SMAD3/LAMA5/SLC9A1/SORBS1/PTPRJ/MMP14/DLC1/LIMCH1/ARHGAP6/BCL2/NRP1/COL16A1/PTEN/RCC2/PHLDB2/FAM107A/EPB41L5/PPM1F/PTPRK/LIMS1/DAPK3/CORO2B/WNT4/CLASP2/RHOD/PDPK1/TAOK2/IQGAP1/EFNA5/FERMT2/SFRP1/DUSP22/ROCK2/ITGA2/WDPCP/VEGFA/ACTN2/GPM6B/TSC1/PIP5K1A/THBS1/APOD/ROCK1/TRIP6/THY1/LDB1/DUSP3/RHOA/ACTN3/TESK2/MYOC/I…	siUHRF1_vs_siNeg
GO:0005085	guanyl-nucleotide exchange factor activity	209	0.548394	2.20409	0.000999001	0.00209699	ABR/VAV2/TRIO/MCF2L/DENND3/IQSEC1/ARHGEF10/DENND1A/ARHGEF10L/OBSCN/AKAP13/RIN3/HERC2/FARP1/ARHGEF4/BCR/DOCK1/ELMO1/ITSN2/NGEF/DOCK10/RAPGEF1/RALGDS/HPS4/SPATA13/ARHGEF7/RALGPS1/BCAR3/DOCK9/DOCK4/TIAM1/DOCK5/MCF2L2/RAPGEF4/SH3BP5L/RIN2/SERGEF/FGD4/RGL2/HERC1/RASGEF1C/MADD/SBF2/RASGRF1/PLEKHG4B/ARHGEF16/ARHGEF17/EEF1D/EPS8/KNDC1/RGL1/CYTH3/SBF1/PLEKHG5/CYTH1/PSD3/RASGRF2/RCC2/SH3BP5/RASGRP1/ARHGEF2…	siUHRF1_vs_siNeg
GO:0050770	regulation of axonogenesis	182	0.550908	2.19809	0.000999001	0.00209699	EPHB2/FSTL4/CYFIP1/PTPRS/PTK2/PLXNA1/MACF1/TRAK1/CTTN/SEMA4D/ABL1/ROBO1/ZEB2/SYNGAP1/DCC/SIPA1L1/TIAM1/LRP1/BRSK2/PLXNC1/PLXND1/DAB1/TBR1/ARHGAP35/LINGO1/NTN1/DNM2/PLXNB2/UST/KIF13B/ANAPC2/STK25/NRP1/SEMA5B/MEGF8/BDNF/MAP2/WNT3/PTEN/EPHA4/SEMA5A/MAPT/GSK3B/SEMA4C/NIN/DISC1/WNT5A/CDH4/SEMA3A/RET/MAP6/SEMA6D/LRRC4C/TNR/CHN1/PTPRO/PAK1/CNTN2/SEMA4B/PLXNA3/PLXNB3/LIMK1/ZSWIM4/YTHDF1/SEMA3F/RUFY3/ILK/…	siUHRF1_vs_siNeg
GO:0005262	calcium channel activity	120	0.566178	2.19665	0.000999001	0.00209699	RASA3/CACNA1H/JPH3/CACNA1I/TRPV1/CACNA1D/TPCN2/ITPR1/TPCN1/ITPR2/CACNG4/CACNA1A/SLC24A4/SLC24A1/CACNA1G/RYR1/ITPR3/CACNA1C/CACNA2D4/TMC1/CACNB4/FAM155A/JPH4/SLC24A3/CACNA2D3/SEC61A1/GRIN2D/CHRNA10/CACNB1/TRPV4/P2RX4/NCS1/PKD1L1/PKD1/CACNB2/CACNA2D2/ANXA6/TRPM4/CACNA2D1/PANX1/SLC24A2/CACNA1B/RYR3/MCU/TRPM3/CACNB3/TRPC3/GRIN2A/CACNG2/JPH2/TRPM1/IL1RAPL1/STIM2/CACNA1S/CACNA1E/CACNG8/RYR2/PKD2/GRIN1/…	siUHRF1_vs_siNeg
GO:0007044	cell-substrate junction assembly	97	0.571854	2.19418	0.000999001	0.00209699	PTK2/MAP4K4/MACF1/BCAS3/BCR/CTTN/ARHGEF7/ABL1/ACTN1/SRC/PTK2B/CORO1C/FMN1/LRP1/CLASP1/SMAD3/LAMA5/SLC9A1/ITGB4/SORBS1/PTPRJ/MMP14/DST/DLC1/LIMCH1/ARHGAP6/BCL2/NRP1/COL16A1/PTEN/RCC2/PHLDB2/FAM107A/EPB41L5/PPM1F/LAMA3/COL17A1/PTPRK/LIMS1/DAPK3/CORO2B/WNT4/ITGA5/CLASP2/RHOD/PDPK1/TAOK2/IQGAP1/EFNA5/LAMC1/FERMT2/SFRP1/ITGA6/DUSP22/LAMC2/ROCK2/TLN1/ITGA2/WDPCP/FN1/VEGFA/ACTN2/GPM6B/TSC1/PIP5K1A/THBS1…	siUHRF1_vs_siNeg
GO:0034332	adherens junction organization	136	0.558967	2.19227	0.000999001	0.00209699	TBCD/IQSEC1/PTK2/MAP4K4/PIP5K1C/MACF1/BCAS3/BCR/CTTN/ARHGEF7/ABL1/ACTN1/SRC/PTK2B/CORO1C/FMN1/LRP1/CLASP1/SMAD3/LAMA5/SLC9A1/SORBS1/ADD1/PTPRJ/MMP14/DLC1/DLG5/VCL/LIMCH1/ARHGAP6/CTNNA1/BCL2/NRP1/NUMB/COL16A1/PTEN/CADM1/JUP/CDH22/RCC2/CSK/PHLDB2/FAM107A/EPB41L5/PPM1F/PTPRK/LIMS1/CDH4/DAPK3/PLEKHA7/CORO2B/WNT4/CLASP2/CDH12/CDH3/CDH13/RHOD/PDPK1/DSP/TAOK2/IQGAP1/CDH5/CDH20/EFNA5/CDH6/CDH8/FERMT2/SFR…	siUHRF1_vs_siNeg
GO:1900006	positive regulation of dendrite development	73	0.583251	2.18149	0.000999001	0.00209699	SHANK2/CUX1/BAIAP2/LRP8/DAB2IP/CYFIP1/FBXO31/CUX2/CAMK2B/MTOR/CRTC1/TIAM1/SS18L1/COBL/ZMYND8/DLG5/PACSIN1/SHANK1/FBXW8/ANAPC2/SHANK3/NLGN1/EPHA4/OBSL1/CPEB3/PPP1R9A/KALRN/ITSN1/ANKRD27/ALK/ILK/IQGAP1/IL1RAPL1/PAFAH1B1/PTPRD/EEF2K/PSEN1/CUL7/DBNL	siUHRF1_vs_siNeg
GO:0061180	mammary gland epithelium development	71	0.583396	2.17532	0.000999001	0.00209699	LRP5/SCRIB/PML/RREB1/AKT2/SRC/ESR1/ROBO1/MGMT/PTCH1/NTN1/GLI2/WNT3/DDR1/AKT1/FGFR2/LRP5L/WNT5A/CSF1R/KDM5B/WNT4/HOXA5/LBH/LRP6/ATP2C2/EPHA2/VDR/TNFSF11/MAPK1/DEAF1/CSF1/TGFB1/MSX1/RTN4/HIF1A/ELF5/ETV5/SMO/IQGAP3/WNT7B/CCND1/ERBB4/CAV3/JAK2/BTRC/STAT6	siUHRF1_vs_siNeg
GO:0050773	regulation of dendrite development	148	0.547635	2.16248	0.000999001	0.00209699	SHANK2/CUX1/BAIAP2/LRP8/DAB2IP/FSTL4/ASAP1/NEDD4L/CYFIP1/PTPRS/SDK1/HECW1/FBXO31/NGEF/CUX2/SEMA4D/TNIK/CAMK2B/MTOR/DCC/SIPA1L1/CRTC1/TIAM1/SS18L1/COBL/CAMK1D/ZMYND8/DNM3/DLG5/PACSIN1/SHANK1/FBXW8/MEF2C/ANAPC2/NR2E1/SRCIN1/KNDC1/PTEN/SEZ6/SHANK3/NLGN1/PDLIM5/CSMD3/EPHA4/OBSL1/CPEB3/PPP1R9A/KALRN/GSK3B/ABI2/DISC1/ITSN1/CARM1/GORASP1/PREX1/ANKRD27/ALK/HECW2/PPP3CA/ILK/IQGAP1/RAPGEF2/BCL11A/CHRNB2/IL…	siUHRF1_vs_siNeg
GO:0016358	dendrite development	231	0.532652	2.15362	0.000999001	0.00209699	SHANK2/CUX1/BAIAP2/LRP8/EPHB2/DAB2IP/FSTL4/ASAP1/RERE/NEDD4L/CYFIP1/PTPRS/SDK1/FARP1/ARID1B/HECW1/FBXO31/TRAK1/MINK1/CTNNA2/NGEF/CUX2/DOCK10/PHACTR1/SEMA4D/TNIK/CAMK2B/MTOR/SYNGAP1/CAMK2A/DCC/SIPA1L1/CRTC1/TIAM1/SS18L1/COBL/DAB1/CAMK1D/ZMYND8/DTNBP1/PAK4/DNM3/NTN1/DLG5/PACSIN1/SHANK1/FBXW8/MEF2C/ANAPC2/NCK2/NR2E1/SRCIN1/NRP1/KNDC1/MAP2/PTEN/SEZ6/SHANK3/NLGN1/PDLIM5/CSMD3/MECP2/FYN/EPHA4/RBFOX2/CT…	siUHRF1_vs_siNeg
GO:0031267	small GTPase binding	420	0.520431	2.1529	0.000999001	0.00209699	ABR/VAV2/TBC1D22A/TRIO/MCF2L/TBC1D16/DENND3/ARHGEF10/MICAL3/RPH3AL/DENND1A/ARHGEF10L/TSC2/CLEC16A/OBSCN/CDC42BPB/TBC1D14/CYFIP1/AKAP13/RIN3/VPS52/SH3BP4/FARP1/ARHGEF4/RAB11FIP3/BCR/TBC1D9B/DOCK1/ITSN2/NGEF/BICD2/SGSM2/RAPGEF1/ANKFY1/FMNL2/HPS4/SPATA13/ARHGEF7/TBC1D1/MYO9B/ULK1/RAP1GAP/ERC1/RALGPS1/DOCK4/DIAPH1/RAB11FIP4/CORO1C/TIAM1/SRGAP3/GGA2/MCF2L2/EXOC2/EVI5/RABGAP1L/DAAM1/RAPGEF4/MLPH/SH3BP5…	siUHRF1_vs_siNeg
GO:0010769	regulation of cell morphogenesis involved in differentiation	296	0.525043	2.14203	0.000999001	0.00209699	CUX1/BAIAP2/LRP8/EPHB2/FSTL4/NEDD4L/CYFIP1/PTPRS/PTK2/PLXNA1/MACF1/HECW1/DOCK1/FBXO31/TRAK1/RREB1/NGEF/CUX2/CTTN/SEMA4D/ARHGEF7/ABL1/TNIK/CAMK2B/ROBO1/ZEB2/SYNGAP1/DCC/CORO1C/SIPA1L1/TIAM1/LRP1/DOCK5/SS18L1/BRSK2/PLXNC1/PLXND1/DAB1/TBR1/ARHGAP35/ACTN4/LINGO1/DNM3/NTN1/FBLN1/DNM2/PLXNB2/FBXW8/UST/KIF13B/ANAPC2/NR2E1/STK25/SRCIN1/NRP1/SEMA5B/MEGF8/BDNF/KNDC1/MAP2/WNT3/PTEN/SHANK3/NLGN1/PDLIM5/NEDD9…	siUHRF1_vs_siNeg
GO:0005516	calmodulin binding	199	0.535468	2.14202	0.000999001	0.00209699	KCNQ1/PCNT/MYO10/OBSCN/UBR4/SPTBN1/ADCY3/CAMSAP1/MYH9/TRPV1/EGFR/CAMK2B/MYH14/MYO9B/MBP/MYO1E/CAMKK2/CAMK2A/ITPKB/MYO1D/MYH11/SLC9A1/ADD1/CAMK1D/DAPK1/MYO1C/IQGAP2/ADCY1/MYO15A/MYH10/KCNQ5/SLC8A1/PLCB1/ATP2B2/KCNN3/CAMKK1/MYLK/CDK5RAP2/RYR1/MYO7A/CACNA1C/MAP2/PDE1C/RASGRF2/AKT1/PLA2G6/PHKA2/ATP2B4/KCNQ2/MYO1B/PCYT1A/WFS1/EPB41/PHKB/KCNQ4/TRPV4/MAP6/MYLK2/CAMK2G/UNC13C/UNC13A/ADCY8/DAPK2/TTN/TJP1/…	siUHRF1_vs_siNeg
GO:0046578	regulation of Ras protein signal transduction	232	0.529322	2.14056	0.000999001	0.00209699	RASA3/ABR/VAV2/TRIO/MCF2L/IQSEC1/ARHGEF10/DENND1A/EPHB2/DAB2IP/ARHGEF10L/OBSCN/AKAP13/MAP4K4/FARP1/ADGRG1/ARHGEF4/BCR/AUTS2/NRG1/ARFGAP1/ITSN2/NGEF/RAPGEF1/NOTCH1/SPATA13/ARHGEF7/ABL1/MYO9B/RALGPS1/ROBO1/SYNGAP1/ARRB1/ITPKB/TIAM1/NTRK1/MCF2L2/ARHGAP35/FGD4/RGL2/DLC1/TIMP2/LYN/MADD/MAPKAP1/RASGRF1/SH2B2/DNM2/PLEKHG4B/KCTD10/ARHGEF16/ARHGEF17/GPR17/KANK2/EPS8/NRP1/CYTH3/PLEKHG5/CYTH1/PSD3/RASGRF2/F…	siUHRF1_vs_siNeg
GO:0017016	Ras GTPase binding	406	0.515971	2.13341	0.000999001	0.00209699	ABR/VAV2/TBC1D22A/TRIO/MCF2L/TBC1D16/DENND3/ARHGEF10/MICAL3/RPH3AL/DENND1A/ARHGEF10L/CLEC16A/OBSCN/CDC42BPB/TBC1D14/CYFIP1/AKAP13/RIN3/VPS52/SH3BP4/FARP1/ARHGEF4/RAB11FIP3/BCR/TBC1D9B/DOCK1/ITSN2/NGEF/BICD2/SGSM2/RAPGEF1/ANKFY1/FMNL2/HPS4/SPATA13/ARHGEF7/TBC1D1/MYO9B/ULK1/RAP1GAP/ERC1/RALGPS1/DOCK4/DIAPH1/RAB11FIP4/CORO1C/TIAM1/SRGAP3/MCF2L2/EXOC2/EVI5/RABGAP1L/DAAM1/RAPGEF4/MLPH/SH3BP5L/RIN2/SER…	siUHRF1_vs_siNeg
GO:0050772	positive regulation of axonogenesis	85	0.562409	2.13091	0.000999001	0.00209699	CYFIP1/PLXNA1/MACF1/TRAK1/SEMA4D/ROBO1/ZEB2/TIAM1/LRP1/PLXNC1/PLXND1/NTN1/PLXNB2/ANAPC2/STK25/NRP1/MEGF8/BDNF/WNT3/SEMA5A/MAPT/NIN/DISC1/CDH4/MAP6/PAK1/PLXNA3/PLXNB3/LIMK1/RUFY3/ILK/PLXNB1/WNT3A/MAP3K13/EFNA5/PLXNA2/DSCAM/ZFYVE27/PAFAH1B1/ROBO2/ISLR2/PLXNA4/DBNL/NDEL1/NGF/SLITRK1/NTRK2/ADNP/FN1/SHOX2/VEGFA/MAP2K1/IST1/GDI1/GOLGA4/MAP1B/TWF2/STK11/SEMA7A/CDKL5/BMPR2/NGFR/SKIL/RHOA	siUHRF1_vs_siNeg
GO:0019199	transmembrane receptor protein kinase activity	78	0.565287	2.12441	0.000999001	0.00209699	EPHB2/IGF1R/CRIM1/IGF2R/EGFR/LMTK2/NTRK1/TGFBR3/LTBP1/FGFR3/ACVR1B/DDR2/FGFR4/NRP1/DDR1/FGFR1/NRP2/EPHB4/ACVR1/FLT4/FGFR2/EPHA4/FLT3/RET/ALK/CSF1R/TIE1/PDGFRB/ROR2/INSR/BMPR1B/PDGFRL/EPHA2/FLT1/TGFBR2/LTBP4/ERBB3/FGFRL1/ERBB2/EPHB3/ROS1/NTRK2/EPHA10/BMPR1A/ERBB4/LTK/EFEMP1/MERTK/ACVR2B/EPHA1/MUSK/EPHA5/BMPR2/EPHA8/MET/MST1R/TGFBR1/NTRK3/PDGFRA/EPHA6/TEK/ACVR2A/ACVRL1/ACVR1C	siUHRF1_vs_siNeg
GO:0051893	regulation of focal adhesion assembly	60	0.580005	2.12359	0.000999001	0.00209699	PTK2/MAP4K4/MACF1/BCAS3/ABL1/SRC/CORO1C/FMN1/LRP1/CLASP1/SMAD3/SLC9A1/PTPRJ/MMP14/DLC1/LIMCH1/ARHGAP6/NRP1/COL16A1/PTEN/RCC2/PHLDB2/FAM107A/EPB41L5/PPM1F/LIMS1/DAPK3/WNT4/CLASP2/RHOD/IQGAP1/EFNA5/SFRP1/DUSP22/ROCK2/WDPCP/VEGFA/GPM6B/TSC1/THBS1/APOD/ROCK1/THY1/LDB1/DUSP3/RHOA/MYOC/ITGB1BP1/DMTN/TEK/ACVRL1	siUHRF1_vs_siNeg
GO:0090109	regulation of cell-substrate junction assembly	60	0.580005	2.12359	0.000999001	0.00209699	PTK2/MAP4K4/MACF1/BCAS3/ABL1/SRC/CORO1C/FMN1/LRP1/CLASP1/SMAD3/SLC9A1/PTPRJ/MMP14/DLC1/LIMCH1/ARHGAP6/NRP1/COL16A1/PTEN/RCC2/PHLDB2/FAM107A/EPB41L5/PPM1F/LIMS1/DAPK3/WNT4/CLASP2/RHOD/IQGAP1/EFNA5/SFRP1/DUSP22/ROCK2/WDPCP/VEGFA/GPM6B/TSC1/THBS1/APOD/ROCK1/THY1/LDB1/DUSP3/RHOA/MYOC/ITGB1BP1/DMTN/TEK/ACVRL1	siUHRF1_vs_siNeg
GO:0048814	regulation of dendrite morphogenesis	90	0.555699	2.12057	0.000999001	0.00209699	CUX1/BAIAP2/LRP8/NEDD4L/HECW1/FBXO31/NGEF/CUX2/SEMA4D/TNIK/CAMK2B/SIPA1L1/TIAM1/SS18L1/DNM3/FBXW8/ANAPC2/NR2E1/SRCIN1/KNDC1/PTEN/SHANK3/NLGN1/PDLIM5/EPHA4/OBSL1/PPP1R9A/KALRN/GSK3B/ABI2/GORASP1/ANKRD27/HECW2/PPP3CA/ILK/RAPGEF2/CHRNB2/IL1RAPL1/PAFAH1B1/UBE3A/PTPRD/GRIN1/EEF2K/CUL7/DBNL/SDC2/NLGN3/CHRNA3/ADAM10/PARP6	siUHRF1_vs_siNeg
GO:0017137	Rab GTPase binding	161	0.535495	2.11979	0.000999001	0.00209699	TBC1D22A/TBC1D16/DENND3/MICAL3/RPH3AL/DENND1A/CLEC16A/TBC1D14/RIN3/VPS52/RAB11FIP3/TBC1D9B/BICD2/SGSM2/ANKFY1/HPS4/TBC1D1/ULK1/ERC1/RAB11FIP4/EVI5/RABGAP1L/MLPH/SH3BP5L/RIN2/MADD/SBF2/USP6NL/MICAL1/KIF16B/SBF1/SH3BP5/MICALL2/RAB11FIP5/TBC1D2B/LLGL2/TBC1D5/BICD1/MYRIP/TBC1D8/DENND4B/GRTP1/ANKRD27/TBC1D9/TBC1D4/SYTL3/MOBP/DENND5B/MICALL1/RABGAP1/EHD1/RABGGTA/TBC1D2/SGSM1/RHOBTB3/MYO5A/EVI5L/SLC6A4/…	siUHRF1_vs_siNeg
GO:0005096	GTPase activator activity	249	0.522459	2.11915	0.000999001	0.00209699	AGAP1/TBCD/RGS12/RASA3/ABR/TBC1D22A/TBC1D16/DAB2IP/ARHGEF10L/TSC2/ASAP1/TBC1D14/ASAP2/RIN3/SIPA1L3/STARD13/BCR/TBC1D9B/DOCK1/ARHGAP26/ARFGAP1/SGSM2/ARAP1/TBC1D1/RALGAPA2/MYO9B/RGS3/RAP1GAP/SYNGAP1/ARRB1/DOCK4/ARHGAP10/SIPA1L1/GNAQ/DOCK5/ADAP1/SRGAP3/RAP1GAP2/ARHGAP15/EVI5/RABGAP1L/GNB5/ARAP3/RIN2/ARHGAP35/DLC1/USP6NL/PLCB1/ARHGAP32/SRGAP1/ASAP3/ARHGAP6/AGAP3/RGS6/ARHGAP23/NRP1/ARHGAP27/ARAP2/DEPD…	siUHRF1_vs_siNeg
GO:0017048	Rho GTPase binding	174	0.532349	2.11623	0.000999001	0.00209699	ABR/VAV2/TRIO/MCF2L/ARHGEF10/ARHGEF10L/OBSCN/CDC42BPB/CYFIP1/AKAP13/FARP1/ARHGEF4/BCR/DOCK1/ITSN2/NGEF/FMNL2/SPATA13/ARHGEF7/MYO9B/DOCK4/DIAPH1/CORO1C/TIAM1/SRGAP3/MCF2L2/DAAM1/IQGAP2/FGD4/RGL2/INF2/PAK4/RASGRF1/PLEKHG4B/SRGAP1/KCTD10/ARHGEF16/ARHGEF17/KIF3B/EPS8/STRIP1/PLEKHG5/RASGRF2/RCC2/ARHGEF28/FLNA/ARHGEF3/PLEKHG1/ARHGAP17/RHOH/KALRN/ABI2/DIAPH3/ARHGEF18/ITSN1/PREX1/DAPK3/ARHGEF2/DNMBP/ECT2…	siUHRF1_vs_siNeg
GO:0098984	neuron to neuron synapse	341	0.515164	2.11262	0.000999001	0.00209699	SHANK2/PRKAR1B/PRKCZ/ABR/BAIAP2/KCNAB2/SORCS2/LRP8/TSC2/MAGI2/PTPRS/SCRIB/BCR/SYNPO/SPTBN1/DLGAP1/MINK1/ARFGAP1/CTNNA2/TNIK/ITPR1/SRC/DLG2/PTK2B/SYNGAP1/ARRB1/CAMK2A/TANC1/DCC/SIPA1L1/CRTC1/TIAM1/CACNG4/CLSTN1/DLGAP2/RAPGEF4/DAB1/ADD1/PTCH1/DTNBP1/TANC2/DGKZ/DNM3/DLG5/LYN/ADCY1/GRIP2/DNM2/SNAP47/SHANK1/ADORA2A/GRASP/ATP2B2/ARHGAP32/GRID2/MAP4/NCK2/PRR12/SRCIN1/EPS8/GRID1/CACNA1C/MAP2/ANKS1B/PLEKH…	siUHRF1_vs_siNeg
GO:0007215	glutamate receptor signaling pathway	98	0.550072	2.1107	0.000999001	0.00209699	SHANK2/EPHB2/MINK1/DLG2/PTK2B/GRM4/GNAQ/TIAM1/CACNG4/DAPK1/RASGRF1/SHANK1/PLCB1/GRID2/MEF2C/GRID1/HOMER2/SHANK3/NLGN1/FYN/DAGLA/NCSTN/GRIN2D/APP/GRIK4/CAPN1/UNC13A/GRM8/DLG4/RGS9/SHISA9/GRM7/GRM6/GRIA4/DLG1/GRM2/GRIN2A/CACNG2/DAGLB/TRPM1/HOMER3/GRIK3/FRRS1L/NLGN2/CACNG8/GRIN1/GSG1L/GRIN3B/LRRC7/NLGN3/CNIH3/GRIK5/GRIN2C/PPARGC1A/SHISA6/CPEB4/ARC/NECAB2/ACTN2/GRIN2B/GRIA3/GRIK2/GRM1/GRM5/GRIA2/NETO…	siUHRF1_vs_siNeg
GO:0042383	sarcolemma	135	0.53795	2.10998	0.000999001	0.00209699	ANK1/OBSCN/DYSF/BIN1/ANK3/PEMT/ANK2/DMD/AHNAK/CACNA1D/CORO1C/CACNG4/UTRN/SLC9A1/ALOX12/AKAP6/DTNBP1/SYNM/VCL/SGCZ/SLC8A1/DTNA/NOS1AP/RYR1/CACNA1C/CASQ1/FLOT1/FLNC/PDE9A/COL6A3/ATP2B4/LAMA2/SGCE/NCSTN/SNTG2/FXYD1/CACNB1/AQP1/LAMP1/COL6A1/CACNB2/DAG1/SLC8B1/SLMAP/CAMK2D/CACNA2D1/SNTB1/RTN2/PPP3CA/DES/RYR3/NOS1/ATP1A2/KCND3/CAPN3/COL6A2/DLG1/CACNB3/SCN2A/BGN/SGCA/CLCN1/ABCC8/CACNA1S/CACNG8/RYR2/PSEN…	siUHRF1_vs_siNeg
GO:1903391	regulation of adherens junction organization	67	0.569517	2.10988	0.000999001	0.00209699	IQSEC1/PTK2/MAP4K4/MACF1/BCAS3/ABL1/SRC/CORO1C/FMN1/LRP1/CLASP1/SMAD3/SLC9A1/ADD1/PTPRJ/MMP14/DLC1/LIMCH1/ARHGAP6/NRP1/COL16A1/PTEN/RCC2/PHLDB2/FAM107A/EPB41L5/PPM1F/LIMS1/DAPK3/WNT4/CLASP2/RHOD/IQGAP1/EFNA5/SFRP1/DUSP22/ROCK2/PTPN23/WDPCP/MAPRE2/VEGFA/GPM6B/TSC1/THBS1/APOD/ROCK1/THY1/LDB1/DUSP3/RHOA/MYOC/ITGB1BP1/DMTN/TEK/ACVRL1	siUHRF1_vs_siNeg
GO:0048786	presynaptic active zone	69	0.566663	2.10818	0.000999001	0.00209699	CTBP1/CTBP2/PPFIA1/CTNNA2/CACNA1D/ERC2/PPFIA4/NRXN1/ADORA2A/STX3/ADORA1/FLOT1/STX2/ATP2B4/APP/PPFIA2/UNC13C/UNC13A/SYN1/ADCY8/NPTN/SV2A/NTNG1/GRM7/RIMS3/RIMS2/LRFN3/DGKI/STX1B/NTNG2/P2RX1/BRSK1/SLC32A1/PCLO/GPM6A/CTNNB1/SLC17A7/NUFIP1/RIMS4/ATP2B1/STXBP1/RIMS1/BSN/UNC13B/CDH2/STX4	siUHRF1_vs_siNeg
GO:0010770	positive regulation of cell morphogenesis involved in differentiation	152	0.532834	2.10685	0.000999001	0.00209699	CUX1/BAIAP2/LRP8/CYFIP1/PLXNA1/MACF1/DOCK1/FBXO31/TRAK1/RREB1/CUX2/SEMA4D/ARHGEF7/ABL1/CAMK2B/ROBO1/ZEB2/TIAM1/LRP1/DOCK5/SS18L1/PLXNC1/PLXND1/NTN1/DNM2/PLXNB2/FBXW8/ANAPC2/STK25/NRP1/MEGF8/BDNF/WNT3/NEDD9/EPHA4/SEMA5A/MAPT/FLNA/OBSL1/KALRN/NIN/DISC1/LIMS1/CDH4/PREX1/ANKRD27/MAP6/LIMS2/CASS4/PAK1/PLXNA3/PLXNB3/LIMK1/RUFY3/ILK/PLXNB1/WNT3A/MAP3K13/EFNA5/PLXNA2/DSCAM/ZFYVE27/IL1RAPL1/PAFAH1B1/ROBO2…	siUHRF1_vs_siNeg
GO:0042641	actomyosin	74	0.562825	2.10683	0.000999001	0.00209699	HDAC4/PRKCZ/LPP/CDC42BPB/PTK2/SIPA1L3/SYNPO/PXN/MYH9/MYH14/CORO1B/ACTN1/MYO18A/ROR1/FLNB/PDLIM7/WDR1/DAAM1/SORBS1/ACTN4/SH2B2/MYH10/LIMCH1/ABLIM1/MYLK/PDLIM5/MICALL2/FAM107A/NEBL/LIMA1/FBLIM1/CDC42BPA/TPM1/ILK/MYO5A/FERMT2/PDLIM4/PDLIM2/DCTN4/FHOD1/PDLIM1/TPM3/ABLIM3/FSCN1	siUHRF1_vs_siNeg
GO:0044304	main axon	68	0.567678	2.10515	0.000999001	0.00209699	KCNAB2/PARD3/ANK1/SPTBN1/BIN1/ANK3/ANK2/CNTNAP2/MBP/DLG2/TIAM1/MYO1D/ADORA2A/KIF13B/SPTBN4/MAP2/ADORA1/APBB1/KCNAB1/DAGLA/MAPT/KCNQ2/APP/EPB41L3/SIRT2/TNFRSF1B/UCN/DAG1/CNTN2/DLG4/NAV1/NRCAM/DLG1/SCN2A/ROBO2/CNGA3/MAG/KCNJ11/SLC1A2/LRRC7/KCNC1	siUHRF1_vs_siNeg
GO:0032279	asymmetric synapse	322	0.51401	2.10464	0.000999001	0.00209699	SHANK2/PRKCZ/ABR/BAIAP2/KCNAB2/SORCS2/LRP8/TSC2/MAGI2/PTPRS/SCRIB/BCR/SYNPO/SPTBN1/DLGAP1/MINK1/ARFGAP1/CTNNA2/TNIK/ITPR1/SRC/DLG2/PTK2B/SYNGAP1/ARRB1/CAMK2A/TANC1/DCC/SIPA1L1/CRTC1/TIAM1/CACNG4/CLSTN1/DLGAP2/DAB1/ADD1/PTCH1/DTNBP1/TANC2/DGKZ/DNM3/DLG5/LYN/ADCY1/GRIP2/DNM2/SNAP47/SHANK1/ADORA2A/GRASP/ATP2B2/ARHGAP32/GRID2/MAP4/NCK2/PRR12/SRCIN1/EPS8/GRID1/CACNA1C/MAP2/ANKS1B/PLEKHA5/ADORA1/HOMER2…	siUHRF1_vs_siNeg
GO:0005913	cell-cell adherens junction	112	0.543224	2.10259	0.000999001	0.00209699	BAIAP2/PARD3/SCRIB/CTNNA2/MYH9/ACTN1/BAIAP2L1/PDLIM7/SORBS1/ADD1/PTPRM/PAK4/PARD3B/DLG5/LYN/VCL/CTNNA1/JUP/PDLIM5/FLOT1/CDH22/CTNND2/CTNNA3/CD99L2/TMOD3/IGSF21/CDH4/PLEKHA7/PKP1/SHROOM2/DAG1/TJP1/CDH12/STXBP6/TNKS1BP1/CDH3/ATP2A2/CDH13/CXADR/DES/CDC42EP4/DSP/CDH5/CDH20/CDH6/CDH8/APC/CRB1/NRAP/KIFC3/ITGA6/HMCN1/CNN3/LRRC7/PDLIM4/PDLIM2/CTNNB1/PDLIM1/PKP4/FAT2/FRS2/CDH18/PARK7/PDLIM3/VEGFA/RAB10/PP…	siUHRF1_vs_siNeg
GO:0030315	T-tubule	52	0.580335	2.10101	0.000999001	0.00209699	DYSF/BIN1/ANK3/ANK2/AHNAK/CACNA1D/CACNG4/SLC9A1/AKAP6/SLC8A1/NOS1AP/RYR1/CACNA1C/CASQ1/ATP2B4/FXYD1/CACNB2/CACNA2D1/RTN2/NOS1/ATP1A2/CAPN3/CACNB3/SCN2A/CACNA1S/CACNG8/KCNJ11/CACNG1/PRX/ATP1A1/SCN1A/EZR/CAV3/STAC3/ADRA1A/AHNAK2/KCNJ5/CACNG6/TGFB3	siUHRF1_vs_siNeg
GO:0035107	appendage morphogenesis	144	0.532296	2.0981	0.000999001	0.00209699	IFT140/SKI/CREBBP/IQCE/GNA12/GNAS/NOTCH1/CHST11/ECE1/CHD7/GLI3/FMN1/RARB/PTCH1/AFF3/FRAS1/GLI2/ASPH/MEGF8/CACNA1C/WNT3/FGFR1/TBX4/OSR2/FGFR2/ALX4/SMAD4/IFT122/WNT5A/HOXD9/TWIST1/TFAP2A/C2CD3/ROR2/ZNF219/TRAF3IP1/TP63/LRP6/BMPR1B/PITX1/PBX1/MBNL1/B9D1/RARG/ALX3/TBX5/GRHL2/HOXD12/HOXA10/PLXNA2/DLX5/PKDCC/MSX1/LMBR1/PSEN1/ALDH1A2/TFAP2B/SEMA3C/RUNX2/CYP26B1/PBX2/HOXA9/WNT7A/INTU/OSR1/HAND2/HDAC1/SAL…	siUHRF1_vs_siNeg
GO:0035108	limb morphogenesis	144	0.532296	2.0981	0.000999001	0.00209699	IFT140/SKI/CREBBP/IQCE/GNA12/GNAS/NOTCH1/CHST11/ECE1/CHD7/GLI3/FMN1/RARB/PTCH1/AFF3/FRAS1/GLI2/ASPH/MEGF8/CACNA1C/WNT3/FGFR1/TBX4/OSR2/FGFR2/ALX4/SMAD4/IFT122/WNT5A/HOXD9/TWIST1/TFAP2A/C2CD3/ROR2/ZNF219/TRAF3IP1/TP63/LRP6/BMPR1B/PITX1/PBX1/MBNL1/B9D1/RARG/ALX3/TBX5/GRHL2/HOXD12/HOXA10/PLXNA2/DLX5/PKDCC/MSX1/LMBR1/PSEN1/ALDH1A2/TFAP2B/SEMA3C/RUNX2/CYP26B1/PBX2/HOXA9/WNT7A/INTU/OSR1/HAND2/HDAC1/SAL…	siUHRF1_vs_siNeg
GO:1901888	regulation of cell junction assembly	88	0.551811	2.09732	0.000999001	0.00209699	NPHP4/PTK2/MAP4K4/MACF1/BCAS3/RAPGEF1/ABL1/SRC/RUNX1/PRKCH/CORO1C/FMN1/LRP1/CLASP1/SMAD3/SLC9A1/PTPRJ/MYO1C/MMP14/DLC1/LIMCH1/ARHGAP6/NRP1/COL16A1/PTEN/FLOT1/RCC2/PHLDB2/FAM107A/EPB41L5/IKBKB/PPM1F/LIMS1/DAPK3/WNT4/TJP1/PRKACA/CLASP2/RHOD/IQGAP1/EPHA2/RAPGEF2/EFNA5/SFRP1/CBFB/DUSP22/ROCK2/TNF/CLDN5/ACE/NPHP1/WDPCP/AGT/VEGFA/GPM6B/TSC1/THBS1/APOD/ROCK1/THY1/LDB1/DUSP3/RHOA/RAP1A/MYOC/ITGB1BP1/DMTN…	siUHRF1_vs_siNeg
GO:0004713	protein tyrosine kinase activity	134	0.534452	2.09476	0.000999001	0.00209699	EPHB2/IGF1R/HIPK2/PTK2/CRIM1/IGF2R/TNK2/EGFR/ZAP70/ABL1/LMTK2/SRC/PTK2B/CAMKK2/MAP2K2/MAP2K5/NTRK1/TYK2/LYN/FGFR3/DDR2/FGFR4/NRP1/DDR1/FER/FGFR1/NRP2/EPHB4/FLT4/FYN/FGFR2/EPHA4/CSK/DYRK1A/HIPK4/FLT3/ABL2/RET/ALK/CSF1R/TIE1/PDGFRB/ROR2/TTN/LCK/INSR/PDGFRL/TEC/JAK1/EPHA2/CLK3/TXK/FLT1/CLK2/JAK3/SCYL1/HIPK3/DYRK1B/MAP2K6/PKDCC/ERBB3/HCK/MAP2K4/FGR/FGFRL1/ERBB2/EPHB3/FES/ROS1/MATK/NTRK2/DSTYK/HIPK1/E…	siUHRF1_vs_siNeg
GO:0060998	regulation of dendritic spine development	74	0.559447	2.09419	0.000999001	0.00209699	SHANK2/BAIAP2/LRP8/FSTL4/ASAP1/PTPRS/SDK1/NGEF/CUX2/CAMK2B/MTOR/SIPA1L1/TIAM1/ZMYND8/DNM3/DLG5/SHANK1/MEF2C/SRCIN1/PTEN/SHANK3/NLGN1/PDLIM5/EPHA4/CPEB3/PPP1R9A/KALRN/ABI2/DISC1/ITSN1	siUHRF1_vs_siNeg
GO:0060996	dendritic spine development	97	0.545127	2.09163	0.000999001	0.00209699	SHANK2/BAIAP2/LRP8/EPHB2/FSTL4/ASAP1/PTPRS/SDK1/ARID1B/NGEF/CUX2/DOCK10/CAMK2B/MTOR/CAMK2A/SIPA1L1/TIAM1/ZMYND8/PAK4/DNM3/DLG5/SHANK1/MEF2C/NCK2/SRCIN1/PTEN/SHANK3/NLGN1/PDLIM5/EPHA4/CTNND2/CPEB3/PPP1R9A/KALRN/ABI2/DISC1/ITSN1/DLG4/PAFAH1B1/UBE3A/PAK2/SLC12A5/EEF2K/PSEN1/DBNL/WNT7A/EPHB3/NLGN3/ZNF365	siUHRF1_vs_siNeg
GO:0014069	postsynaptic density	318	0.510946	2.09117	0.000999001	0.00209699	SHANK2/PRKCZ/ABR/BAIAP2/KCNAB2/SORCS2/LRP8/TSC2/MAGI2/PTPRS/SCRIB/BCR/SYNPO/SPTBN1/DLGAP1/MINK1/ARFGAP1/CTNNA2/TNIK/ITPR1/SRC/DLG2/PTK2B/SYNGAP1/ARRB1/CAMK2A/TANC1/DCC/SIPA1L1/CRTC1/TIAM1/CACNG4/CLSTN1/DLGAP2/DAB1/ADD1/PTCH1/DTNBP1/TANC2/DGKZ/DNM3/DLG5/LYN/ADCY1/GRIP2/DNM2/SNAP47/SHANK1/ADORA2A/GRASP/ATP2B2/ARHGAP32/GRID2/MAP4/NCK2/PRR12/SRCIN1/EPS8/GRID1/CACNA1C/MAP2/ANKS1B/PLEKHA5/ADORA1/HOMER2…	siUHRF1_vs_siNeg
GO:0018107	peptidyl-threonine phosphorylation	121	0.53801	2.08995	0.000999001	0.00209699	RPTOR/PARD3/PRKCA/PRKAG2/HIPK2/CDC42BPB/LMTK2/ULK1/CIT/MTOR/AXIN1/CAMK2A/CSNK1D/ACVR1B/CSNK2A2/WNK1/BCL2/AKT1/ACVR1/CSNK1G2/DGKQ/VRK2/CSNK2B/DYRK1A/STK39/TTBK1/HIPK4/SPRED2/PRKD2/CAB39/GSK3B/WNT5A/APP/SIRT2/MYLK2/SBK1/PRKACA/CAD/CDC42BPA/TNKS1BP1/CAMK2D/VRK1/CDC7/MAP3K10/PDPK1/NLK/MARK2/TGFBR2/MAPK1/PRKD1/CDK10/PKN1/HIPK3/DYRK1B/TGFB1/SPRED3/INPP5K/EGF/TNKS/ROCK2/EIF4G1/CDC42BPG/PLK1/HIPK1/PPP2R5…	siUHRF1_vs_siNeg
GO:0018210	peptidyl-threonine modification	129	0.534633	2.0891	0.000999001	0.00209699	RPTOR/GALNT2/PARD3/PRKCA/PRKAG2/HIPK2/CDC42BPB/LMTK2/ULK1/CIT/MTOR/AXIN1/CAMK2A/CSNK1D/ACVR1B/CSNK2A2/WNK1/BCL2/AKT1/ACVR1/CSNK1G2/DGKQ/VRK2/CSNK2B/DYRK1A/STK39/TTBK1/HIPK4/GALNTL6/SPRED2/PRKD2/CAB39/GSK3B/WNT5A/APP/SIRT2/MYLK2/SBK1/PRKACA/CAD/CDC42BPA/TNKS1BP1/CAMK2D/VRK1/CDC7/MAP3K10/PDPK1/NLK/MARK2/TGFBR2/MAPK1/PRKD1/CDK10/PKN1/HIPK3/DYRK1B/TGFB1/SPRED3/INPP5K/EGF/TNKS/ROCK2/EIF4G1/CDC42BPG/PL…	siUHRF1_vs_siNeg
GO:0030326	embryonic limb morphogenesis	122	0.536807	2.08858	0.000999001	0.00209699	IFT140/SKI/CREBBP/GNA12/GNAS/NOTCH1/CHST11/ECE1/CHD7/GLI3/RARB/PTCH1/AFF3/FRAS1/GLI2/MEGF8/CACNA1C/WNT3/FGFR1/TBX4/OSR2/ALX4/SMAD4/IFT122/WNT5A/HOXD9/TWIST1/TFAP2A/C2CD3/ROR2/TRAF3IP1/TP63/LRP6/PITX1/PBX1/MBNL1/B9D1/RARG/ALX3/TBX5/GRHL2/HOXD12/HOXA10/DLX5/MSX1/LMBR1/PSEN1/ALDH1A2/RUNX2/CYP26B1/PBX2/HOXA9/WNT7A/INTU/OSR1/HAND2/HDAC1/SALL1/CTNNB1/WDPCP/LRP4/TBX2/ZBTB16/TULP3/LEF1/GDF5/WNT9A/FREM2/H…	siUHRF1_vs_siNeg
GO:0035113	embryonic appendage morphogenesis	122	0.536807	2.08858	0.000999001	0.00209699	IFT140/SKI/CREBBP/GNA12/GNAS/NOTCH1/CHST11/ECE1/CHD7/GLI3/RARB/PTCH1/AFF3/FRAS1/GLI2/MEGF8/CACNA1C/WNT3/FGFR1/TBX4/OSR2/ALX4/SMAD4/IFT122/WNT5A/HOXD9/TWIST1/TFAP2A/C2CD3/ROR2/TRAF3IP1/TP63/LRP6/PITX1/PBX1/MBNL1/B9D1/RARG/ALX3/TBX5/GRHL2/HOXD12/HOXA10/DLX5/MSX1/LMBR1/PSEN1/ALDH1A2/RUNX2/CYP26B1/PBX2/HOXA9/WNT7A/INTU/OSR1/HAND2/HDAC1/SALL1/CTNNB1/WDPCP/LRP4/TBX2/ZBTB16/TULP3/LEF1/GDF5/WNT9A/FREM2/H…	siUHRF1_vs_siNeg
GO:0035023	regulation of Rho protein signal transduction	136	0.532402	2.08809	0.000999001	0.00209699	ABR/VAV2/TRIO/MCF2L/ARHGEF10/ARHGEF10L/OBSCN/AKAP13/FARP1/ADGRG1/ARHGEF4/BCR/ITSN2/NGEF/SPATA13/ARHGEF7/ABL1/MYO9B/ROBO1/ARRB1/TIAM1/MCF2L2/ARHGAP35/FGD4/DLC1/RASGRF1/PLEKHG4B/KCTD10/ARHGEF16/ARHGEF17/GPR17/KANK2/EPS8/NRP1/PLEKHG5/RASGRF2/FLOT1/ARHGEF28/ARHGEF3/PLEKHG1/ABL2/KALRN/ARHGEF18/ITSN1/PREX1/RAF1/ARHGEF2/ABCA1/DNMBP/PDGFRB/GPR20/ECT2L/TIAM2/ARHGEF12/ARHGEF15/HEG1/FGD1/CDC42SE2/SOS1/FGD3/…	siUHRF1_vs_siNeg
GO:0051015	actin filament binding	191	0.52157	2.0848	0.000999001	0.00209699	ABLIM2/MYO10/CYFIP1/MACF1/SYNE2/BIN1/VPS16/CTNNA2/RCSD1/MYH9/EGFR/CTTN/ABL1/MYH14/SHROOM3/SPTB/CORO1B/CAPZB/MYO1E/ACTN1/MYO18A/PSTPIP1/CORO1C/MYO16/MYO1D/SVIL/WDR1/UTRN/MYH11/ADD1/MYO1C/IQGAP2/ACTN4/HIP1/MYH10/SYNE1/ABLIM1/MICAL1/CTNNA1/TLN2/MYO7A/CLMN/WIPF3/ESPNL/CORO2A/MYO7B/TMEM201/MICALL2/LASP1/FLNA/MYO1B/CTNNA3/OBSL1/PPP1R9A/NEBL/ABL2/HIP1R/TRPV4/LIMA1/CORO2B/MYOM3/WIPF1/TTN/SAMD14/SHROOM2/C…	siUHRF1_vs_siNeg
GO:0001725	stress fiber	62	0.567547	2.08175	0.000999001	0.00209699	PRKCZ/LPP/PTK2/SIPA1L3/SYNPO/PXN/MYH9/MYH14/CORO1B/ACTN1/ROR1/FLNB/PDLIM7/DAAM1/SORBS1/ACTN4/SH2B2/MYH10/LIMCH1/ABLIM1/MYLK/PDLIM5/MICALL2/FAM107A/NEBL/LIMA1/FBLIM1/TPM1/ILK/FERMT2/PDLIM4/PDLIM2/DCTN4/FHOD1/PDLIM1/TPM3/ABLIM3/FSCN1	siUHRF1_vs_siNeg
GO:0097517	contractile actin filament bundle	62	0.567547	2.08175	0.000999001	0.00209699	PRKCZ/LPP/PTK2/SIPA1L3/SYNPO/PXN/MYH9/MYH14/CORO1B/ACTN1/ROR1/FLNB/PDLIM7/DAAM1/SORBS1/ACTN4/SH2B2/MYH10/LIMCH1/ABLIM1/MYLK/PDLIM5/MICALL2/FAM107A/NEBL/LIMA1/FBLIM1/TPM1/ILK/FERMT2/PDLIM4/PDLIM2/DCTN4/FHOD1/PDLIM1/TPM3/ABLIM3/FSCN1	siUHRF1_vs_siNeg
GO:0090630	activation of GTPase activity	86	0.548345	2.08156	0.000999001	0.00209699	ABR/TBC1D22A/TBC1D16/ARHGEF10/TBC1D14/SCRIB/BCAS3/BCR/TBC1D9B/AKT2/SGSM2/RAPGEF1/TBC1D1/RALGAPA2/PTK2B/CORO1C/SIPA1L1/TIAM1/EVI5/RABGAP1L/RASGRF1/USP6NL/ARHGEF16/NEDD9/RCC2/RASGRP1/TBC1D2B/TBC1D5/WNT5A/TBC1D8/GRTP1/TBC1D9/TBC1D4/RABGAP1/APC2/TBC1D2/EPHA2/SGSM1/EVI5L/SGSM3/TBC1D30/TBC1D25/NDEL1/TBC1D17	siUHRF1_vs_siNeg
GO:0004714	transmembrane receptor protein tyrosine kinase activity	62	0.566683	2.07858	0.000999001	0.00209699	EPHB2/IGF1R/CRIM1/IGF2R/EGFR/LMTK2/NTRK1/FGFR3/DDR2/FGFR4/NRP1/DDR1/FGFR1/NRP2/EPHB4/FLT4/FGFR2/EPHA4/FLT3/RET/ALK/CSF1R/TIE1/PDGFRB/ROR2/INSR/PDGFRL/EPHA2/FLT1/ERBB3/FGFRL1/ERBB2/EPHB3/ROS1/NTRK2/EPHA10/ERBB4/LTK/EFEMP1/MERTK/EPHA1/MUSK/EPHA5/EPHA8/MET/MST1R/NTRK3/PDGFRA/EPHA6/TEK	siUHRF1_vs_siNeg
GO:0007411	axon guidance	273	0.509837	2.07462	0.000999001	0.00209699	TRIO/EPHB2/APBB2/PRKCA/CYFIP1/PTK2/PLXNA1/SPTBN1/PALLD/EXT1/SEMA4D/SPTB/SRC/RAP1GAP/ROBO1/GLI3/AGRN/CYFIP2/PDLIM7/DCC/SPTBN2/NRXN3/NTRK1/LRP1/PAX6/GRB10/PLXNC1/PLXND1/DAB1/NRXN1/PTPRM/PTCH1/SH3KBP1/GPC1/TBR1/ARX/ARHGAP35/PLCG1/NTN1/MYH10/PLXNB2/GLI2/SPTBN4/BCL11B/NRP1/SEMA5B/MEGF8/NFIB/BDNF/LHX2/WNT3/PTPRA/SHANK3/LHX9/UNC5A/UNC5B/NRP2/EPHB4/GDNF/FYN/DSCAML1/EPHA4/SEMA5A/BOC/CNTN4/LAMA2/SLIT1/SMAD…	siUHRF1_vs_siNeg
GO:0097485	neuron projection guidance	274	0.507759	2.06615	0.000999001	0.00209699	TRIO/EPHB2/APBB2/PRKCA/CYFIP1/PTK2/PLXNA1/SPTBN1/PALLD/EXT1/SEMA4D/SPTB/SRC/RAP1GAP/ROBO1/GLI3/AGRN/CYFIP2/PDLIM7/DCC/SPTBN2/NRXN3/NTRK1/LRP1/PAX6/GRB10/PLXNC1/PLXND1/DAB1/NRXN1/PTPRM/PTCH1/SH3KBP1/GPC1/TBR1/ARX/ARHGAP35/PLCG1/NTN1/MYH10/PLXNB2/GLI2/SPTBN4/BCL11B/NRP1/SEMA5B/MEGF8/NFIB/BDNF/LHX2/WNT3/PTPRA/SHANK3/LHX9/UNC5A/UNC5B/NRP2/EPHB4/GDNF/FYN/DSCAML1/EPHA4/SEMA5A/BOC/CNTN4/LAMA2/SLIT1/SMAD…	siUHRF1_vs_siNeg
GO:0061337	cardiac conduction	143	0.52434	2.06558	0.000999001	0.00209699	KCNQ1/PDE4D/BIN1/ANK2/CACNA1D/ITPR1/ITPR2/ATP2A3/CACNG4/SLC9A1/CACNA1G/SLC8A1/ATP2B2/SPTBN4/ASPH/RYR1/ITPR3/CACNA1C/CACNA2D4/CACNB4/CASQ1/JUP/CORIN/KCNH2/ATP2B4/FLNA/CTNNA3/CACNA2D3/STIM1/FXYD1/CACNB1/KCNK3/KCNJ12/ATP2A1/ATP1A4/KCNIP3/CACNB2/PRKACA/CACNA2D2/TRPM4/CAMK2D/CACNA2D1/ATP2A2/SLC8A2/CXADR/RYR3/DSP/NOS1/SCN4B/ATP1A2/KCND3/KCNIP2/KCNE1/CACNB3/CACNG2/KCNIP4/CACNA1S/CACNG8/RYR2/ATP2B3/GJD3/…	siUHRF1_vs_siNeg
GO:0007409	axonogenesis	463	0.497544	2.06485	0.000999001	0.00209699	BAIAP2/TRIO/PARD3/EPHB2/FSTL4/APBB2/PRKCA/CYFIP1/PTPRS/PTK2/PLXNA1/MACF1/SPTBN1/AUTS2/PALLD/ANK3/TRAK1/CTNNA2/EXT1/NOTCH1/CTTN/SEMA4D/ABL1/ULK1/SPTB/SRC/RAP1GAP/ROBO1/GLI3/ADARB1/ZEB2/AGRN/SYNGAP1/CYFIP2/PDLIM7/DCC/SPTBN2/NRXN3/SIPA1L1/TIAM1/NTRK1/LRP1/PAX6/GRB10/BRSK2/PLXNC1/COBL/PLXND1/DAB1/NRXN1/PTPRM/PTCH1/SH3KBP1/GPC1/TBR1/ARX/ARHGAP35/PLCG1/LINGO1/NTN1/VCL/ADCY1/MYH10/DNM2/PLXNB2/UST/KIF13B…	siUHRF1_vs_siNeg
GO:0051056	regulation of small GTPase mediated signal transduction	331	0.503191	2.06258	0.000999001	0.00209699	RASA3/ABR/VAV2/TRIO/MCF2L/IQSEC1/ARHGEF10/DENND1A/EPHB2/DAB2IP/ARHGEF10L/TSC2/OBSCN/AKAP13/MAP4K4/SIPA1L3/STARD13/FARP1/ADGRG1/ARHGEF4/BCR/AUTS2/NRG1/ARHGAP26/ARFGAP1/ITSN2/NGEF/ARAP1/RAPGEF1/NOTCH1/SPATA13/ARHGEF7/ABL1/RALGAPA2/MYO9B/SRC/RAP1GAP/RALGPS1/ROBO1/SYNGAP1/ARRB1/ITPKB/ARHGAP10/SIPA1L1/TIAM1/NTRK1/SRGAP3/MCF2L2/RAP1GAP2/ARHGAP15/ARAP3/ARHGAP35/FGD4/RGL2/DLC1/TIMP2/LYN/MADD/MAPKAP1/RASG…	siUHRF1_vs_siNeg
GO:0030695	GTPase regulator activity	280	0.506442	2.06174	0.000999001	0.00209699	AGAP1/TBCD/RGS12/RASA3/ABR/TBC1D22A/TBC1D16/DAB2IP/ARHGEF10L/TSC2/ASAP1/TBC1D14/ASAP2/RIN3/SIPA1L3/STARD13/SH3BP4/BCR/TBC1D9B/DOCK1/ARHGAP26/ARFGAP1/SGSM2/ARAP1/TNK2/RALGDS/TBC1D1/RALGAPA2/MYO9B/RGS3/RAP1GAP/SYNGAP1/ARRB1/DOCK4/ARHGAP10/SIPA1L1/GNAQ/DOCK5/ADAP1/SRGAP3/RAP1GAP2/GPSM1/ARHGAP15/EVI5/RABGAP1L/GNB5/ARAP3/RIN2/ARHGAP35/IQGAP2/DLC1/USP6NL/PLCB1/ARHGAP32/SRGAP1/ASAP3/ARHGAP6/AGAP3/RGS6/A…	siUHRF1_vs_siNeg
GO:0034329	cell junction assembly	238	0.50876	2.0608	0.000999001	0.00209699	TBCD/PARD3/PRKCA/NPHP4/PTK2/MAP4K4/PIP5K1C/MACF1/BCAS3/BCR/ANK2/RAPGEF1/CTTN/ARHGEF7/ABL1/ACTN1/SRC/PTK2B/RUNX1/PRKCH/CORO1C/FMN1/LRP1/CLASP1/WDR1/SMAD3/LAMA5/SLC9A1/ITGB4/SORBS1/PTPRJ/MYO1C/MMP14/DST/ACTN4/DLC1/DLG5/HDAC7/VCL/LIMCH1/ARHGAP6/CTNNA1/BCL2/TLN2/NRP1/COL16A1/PTEN/JUP/FLOT1/CDH22/FLNC/RCC2/MICALL2/FLNA/PHLDB2/FAM107A/EPB41L5/CTNND2/IKBKB/PPM1F/LAMA3/COL17A1/PTPRK/TRPV4/LIMS1/CDH4/EPB4…	siUHRF1_vs_siNeg
GO:0060021	roof of mouth development	88	0.54197	2.05992	0.000999001	0.00209699	PRDM16/EPHB2/BCOR/SKI/COL11A2/CHD7/JAG2/GLI3/TGFBR3/FRAS1/ARID5B/LOXL3/MEF2C/BNC2/ASPH/WFIKKN2/TBX1/OSR2/ALX4/SMAD4/WNT5A/TWIST1/NPRL3/TFAP2A/LRP6/LRRC32/WNT3A/DLG1/TGFBR2/SOS1/GABRB3/DHRS3/DLX5/PKDCC/MSX1/WNT7A/EPHB3/TSHZ1/CLDN5/OSR1/HAND2/SATB2/SOX11/WNT11/WDPCP/TBX2/LEF1/BMPR1A/MEOX2/WNT9B/ACVR2B/VAX1/INHBA/TGFB3/IFT172/TIPARP/SGPL1/COL2A1/TBX3/FOXF2/SHH/TGFBR1/SMAD2/SUMO1/PRRX1/PDGFRA	siUHRF1_vs_siNeg
GO:0010975	regulation of neuron projection development	486	0.495224	2.05773	0.000999001	0.00209699	SHANK2/CUX1/BAIAP2/GAK/LRP8/EPHB2/DAB2IP/FSTL4/MAGI2/ASAP1/NEDD4L/CYFIP1/PTPRS/PTK2/PLXNA1/MAP4K4/SDK1/PTPRG/PTPRF/MACF1/HECW1/FBXO31/TRAK1/CTNNA2/ITSN2/NGEF/CUX2/STK24/RAPGEF1/CTTN/SEMA4D/ABL1/TNIK/CAMK2B/PTK2B/MTOR/ROBO1/ZEB2/SYNGAP1/DCC/SIPA1L1/CRTC1/TIAM1/NTRK1/LRP1/NDRG4/SS18L1/RAP1GAP2/BRSK2/PLXNC1/COBL/PLXND1/DAB1/CAMK1D/ZMYND8/TBR1/ARHGAP35/LINGO1/DNM3/NTN1/DLG5/PACSIN1/LYN/DNM2/SHANK1/PL…	siUHRF1_vs_siNeg
GO:0031532	actin cytoskeleton reorganization	101	0.535347	2.05664	0.000999001	0.00209699	BAIAP2/CDC42BPB/BCAS3/AUTS2/MINK1/BCAR1/ARAP1/MYH9/PHACTR1/CTTN/ABL1/TNIK/BAIAP2L1/PTK2B/PARVA/SIPA1L1/PARVB/BRSK2/CAPN10/DTNBP1/EPS8/NRP1/FER/NEDD9/MICALL2/THSD7A/FLNA/ABL2/TRPV4/DAPK3/PTK7/CSF1R/PTPN1/CASS4/CDC42BPA/PAK1/MKLN1/GSN/RHOBTB2/GAB1/RHOD/CXADR/THSD7B/RHOBTB1/BAIAP2L2/ATP2C1/TGFB1/TRPM2/HCK/FES/CDC42BPG/FARP2/PDLIM4/ANTXR1	siUHRF1_vs_siNeg
GO:0022604	regulation of cell morphogenesis	472	0.494771	2.05425	0.000999001	0.00209699	CUX1/BAIAP2/LRP8/EPHB2/FSTL4/MYO10/NEDD4L/CYFIP1/PTPRS/PTK2/PLXNA1/MACF1/GNA12/HECW1/DOCK1/FBXO31/TRAK1/RREB1/ITSN2/NGEF/CAMSAP1/CUX2/ARAP1/MYH9/FMNL2/CTTN/SEMA4D/ARHGEF7/ABL1/TNIK/CAMK2B/MYH14/SHROOM3/CORO1B/CAPZB/SRC/PTK2B/ROBO1/ZEB2/SYNGAP1/DCC/DIAPH1/CORO1C/PARVA/SIPA1L1/TIAM1/PARVB/LRP1/DOCK5/WDR1/SS18L1/BRSK2/PLXNC1/ARHGAP15/PLXND1/DAB1/SH3KBP1/TBR1/ARHGAP35/FGD4/ACTN4/DLC1/LINGO1/DNM3/NTN1…	siUHRF1_vs_siNeg
GO:1990089	response to nerve growth factor	52	0.566734	2.05177	0.000999001	0.00209699	MAGI2/TRPV1/RAPGEF1/NTRK1/KIF1B/BDNF/EIF4A3/PTEN/AKT1/MAPT/APP/RAB35/FOXO3/MICALL1/PDPK1/EHD1/RAPGEF2/KIDINS220/SORT1/UBE3A/EEF2/EEF2K/NGF/KCNC1/NTRK2/DYNC1LI2/TMEM108/STMN2/PTN/CREB1/ACAP2/RPS3/CBL/KAT2A/NTF3/RAP1A/NTRK3/CDC5L/CIB1/CRK/KCNC2/CORO1A	siUHRF1_vs_siNeg
GO:0031252	cell leading edge	394	0.496536	2.05033	0.000999001	0.00209699	PRKCZ/BAIAP2/APBB2/ANK1/MYO10/FAT1/CDC42BPB/CYFIP1/PTK2/PIP5K1C/SCRIB/MACF1/DYSF/ARHGEF4/BCAS3/SYNE2/PXN/SPTBN1/PALLD/KSR1/CTNNA2/WWC1/BCAR1/AKT2/MYH9/TRPV1/CNTNAP2/CTTN/SPATA13/ARHGEF7/ABL1/CORO1B/ACTN1/MCC/SRC/PTK2B/PSTPIP1/PACSIN2/PDLIM7/DIAPH1/CORO1C/PARVA/TIAM1/MYO1D/PARVB/COBL/SLC9A1/ITGB4/SSH1/PLXND1/ARAP3/PTPRM/CDK6/PTPRJ/MYO1C/APPL2/IQGAP2/FGD4/TESC/DST/DGKZ/DLC1/PLCG1/PACSIN1/MTSS1/SH2B…	siUHRF1_vs_siNeg
GO:0035418	protein localization to synapse	63	0.557867	2.04967	0.000999001	0.00209699	PRKCZ/BAIAP2/MAPK8IP3/SCRIB/DLG2/GPC6/CLSTN1/NRXN1/GRIP2/SNAP47/SHANK1/GRASP/NRXN2/STX3/NLGN1/RAPSN/MAPK10/CPLX1/MAPT/WNT5A/CLSTN3/DAG1/DLG4/KIF5C/DLG1/GRIN2A/IQSEC2/ADAM22/TERF2/NLGN2/GRIN1/STX1B/WNT7A/LRRC7/ADAM10/PCLO/GRIN2C/ASIC2/BSN/GRIPAP1/MAP1A/RAB8A/GRIP1/GHSR	siUHRF1_vs_siNeg
GO:0030027	lamellipodium	188	0.513054	2.0484	0.000999001	0.00209699	APBB2/MYO10/FAT1/CDC42BPB/CYFIP1/PTK2/SCRIB/DYSF/SYNE2/PXN/PALLD/CTNNA2/BCAR1/CTTN/SPATA13/ARHGEF7/CORO1B/MCC/PTK2B/PSTPIP1/CORO1C/PARVA/PARVB/SLC9A1/SSH1/PLXND1/ARAP3/PTPRM/IQGAP2/FGD4/TESC/DGKZ/PLCG1/MYH10/DNM2/SLC39A14/ABLIM1/CTNNA1/MYLK/SRCIN1/SORBS2/STX3/PLEKHG5/FER/FLOT1/NEDD9/AMOTL1/SH3RF1/APBB1/STX2/CTNNA3/PPP1R9A/TRPV4/ABI2/ITSN1/APP/DAG1/APBB1IP/PTPRO/CDC42BPA/TIAM2/PIEZO1/PAK1/SCYL3/LI…	siUHRF1_vs_siNeg
GO:0002062	chondrocyte differentiation	114	0.52795	2.04502	0.000999001	0.00209699	RUNX3/CHST11/GLI3/SMAD3/RARB/FGFR3/WNT5B/GLG1/POR/MEF2C/GLI2/NFIB/LTBP3/CREB3L2/FGFR1/COL27A1/OSR2/COL6A3/PTH1R/CHSY1/ADAMTS7/FGF18/COL6A1/ADAMTS12/ZNF219/ANXA6/BMPR1B/COL20A1/ACAN/HMGA2/RARG/SULF2/SCARA3/LOXL2/VIT/EIF2AK3/MATN4/COL6A2/TGFBR2/RELA/MATN2/SERPINH1/POC1A/PKDCC/TGFB1/WNT2B/COL12A1/SULF1/RUNX2/SOX5/WNT7A/TRPS1/OSR1/SOX6/TGFBI/CTNNB1/CHADL/ZBTB16/MAPK14/GDF5/WNT9A/NPPC/COMP/BMPR1A/SHOX…	siUHRF1_vs_siNeg
GO:0034704	calcium channel complex	62	0.557364	2.0444	0.000999001	0.00209699	PDE4D/CACNA1H/CACNA1I/CACNA1D/CACNG4/CACNA1A/AKAP6/CACNA1G/NOS1AP/RYR1/CACNA1C/CACNA2D4/CACNB4/PDE4B/CACNA2D3/CACNB1/ATP2A1/PKD1L1/PKD1/CACNB2/PRKACA/CACNA2D2/CACNA2D1/CACNA1B/RYR3/MCU/NOS1/CACNB3/CACNG2/CACNA1S/CACNA1E/CACNG8/RYR2/HERPUD1/SESTD1/CACNG1/CATSPERG/CATSPER2/STAC3/FKBP1B/MICU1/CACHD1/CACNG6/CATSPER1/CALM1/CACNG7	siUHRF1_vs_siNeg
GO:0050885	neuromuscular process controlling balance	51	0.567427	2.04394	0.000999001	0.00209699	ABR/CAMTA1/CDH23/JPH3/BCR/ABL1/NRXN1/HERC1/MYH10/SHANK1/MYO7A/IGDCC3/JPH4/RBFOX2/APP/TNR/CLN8/DLG4/SLC1A3/ADCY5/GAA/GIGYF2/PAFAH1B1/NLGN2/PSAP/NEUROG1/TPP1/HMX3/GRIN2C/USH1C/PCDH15/HEXB/NBN/ALDH1A3	siUHRF1_vs_siNeg
GO:0048736	appendage development	174	0.514145	2.04387	0.000999001	0.00209699	IFT140/SKI/CREBBP/IQCE/GNA12/GNAS/NOTCH1/CHST11/ECE1/CHD7/GLI3/FMN1/RARB/ITGB4/PITX2/PTCH1/AFF3/FRAS1/RARA/GLI2/ASPH/MEGF8/CACNA1C/WNT3/FGFR1/TBX4/OSR2/FGFR2/ALX4/SMAD4/IFT122/WNT5A/HOXD9/TWIST1/TFAP2A/C2CD3/ROR2/ZNF219/TRAF3IP1/TP63/LRP6/BMPR1B/PITX1/PBX1/MBNL1/B9D1/RARG/ZNRF3/ALX3/TBX5/GRHL2/PRKAB1/HOXD12/HOXA10/PLXNA2/DLX5/ITGA6/PKDCC/MSX1/LMBR1/PSEN1/ALDH1A2/TFAP2B/SEMA3C/RUNX2/CYP26B1/PBX2/H…	siUHRF1_vs_siNeg
GO:0060173	limb development	174	0.514145	2.04387	0.000999001	0.00209699	IFT140/SKI/CREBBP/IQCE/GNA12/GNAS/NOTCH1/CHST11/ECE1/CHD7/GLI3/FMN1/RARB/ITGB4/PITX2/PTCH1/AFF3/FRAS1/RARA/GLI2/ASPH/MEGF8/CACNA1C/WNT3/FGFR1/TBX4/OSR2/FGFR2/ALX4/SMAD4/IFT122/WNT5A/HOXD9/TWIST1/TFAP2A/C2CD3/ROR2/ZNF219/TRAF3IP1/TP63/LRP6/BMPR1B/PITX1/PBX1/MBNL1/B9D1/RARG/ZNRF3/ALX3/TBX5/GRHL2/PRKAB1/HOXD12/HOXA10/PLXNA2/DLX5/ITGA6/PKDCC/MSX1/LMBR1/PSEN1/ALDH1A2/TFAP2B/SEMA3C/RUNX2/CYP26B1/PBX2/H…	siUHRF1_vs_siNeg
GO:0050771	negative regulation of axonogenesis	68	0.551099	2.04367	0.000999001	0.00209699	EPHB2/FSTL4/PTPRS/PTK2/SEMA4D/SYNGAP1/DCC/DAB1/LINGO1/NTN1/NRP1/SEMA5B/MAP2/WNT3/PTEN/SEMA5A/SEMA4C/WNT5A/SEMA3A/SEMA6D/TNR/PTPRO/SEMA4B/PLXNA3/SEMA3F/RUFY3/WNT3A/SEMA3B/SEMA6C/RTN4/PSEN1/SEMA4F/MAG/SEMA3C/MCF2/LRP4/ULK2/SEMA6B/GDI1/SEMA6A/SEMA7A/TRAK2/THY1/NGFR/SEMA4A/IFRD1/RHOA/ARHGAP4/MT3	siUHRF1_vs_siNeg
GO:0042733	embryonic digit morphogenesis	58	0.55899	2.04193	0.000999001	0.00209699	IFT140/CREBBP/GNA12/NOTCH1/CHST11/ECE1/GLI3/GLI2/OSR2/ALX4/SMAD4/IFT122/WNT5A/TWIST1/C2CD3/ROR2/TRAF3IP1/B9D1/GRHL2/HOXD12/MSX1/LMBR1/WNT7A/INTU/OSR1/HAND2/HDAC1/SALL1/CTNNB1/WDPCP/LRP4/TBX2/ZBTB16/TULP3/FREM2/HDAC2/BMPR1A	siUHRF1_vs_siNeg
GO:0060997	dendritic spine morphogenesis	58	0.558757	2.04108	0.000999001	0.00209699	SHANK2/BAIAP2/LRP8/EPHB2/NGEF/CUX2/DOCK10/CAMK2B/SIPA1L1/TIAM1/DNM3/SHANK1/SRCIN1/PTEN/SHANK3/NLGN1/PDLIM5/EPHA4/CTNND2/PPP1R9A/KALRN/ABI2/DLG4/PAFAH1B1/UBE3A/EEF2K/DBNL/WNT7A/EPHB3/NLGN3/ZNF365/ADAM10	siUHRF1_vs_siNeg
GO:0099572	postsynaptic specialization	341	0.497555	2.0404	0.000999001	0.00209699	SHANK2/PRKCZ/ABR/BAIAP2/KCNAB2/SORCS2/LRP8/TSC2/MAGI2/PTPRS/DLGAP4/SCRIB/BCR/SYNPO/SPTBN1/DLGAP1/MINK1/ARFGAP1/CTNNA2/TNIK/ITPR1/SRC/DLG2/PTK2B/SYNGAP1/ARRB1/CAMK2A/TANC1/DCC/SIPA1L1/CRTC1/TIAM1/CACNG4/CLSTN1/DLGAP2/DAB1/ADD1/PTCH1/DTNBP1/TANC2/DGKZ/DNM3/DLG5/LYN/ADCY1/GRIP2/DNM2/SNAP47/SHANK1/ADORA2A/GRASP/ATP2B2/ARHGAP32/GRID2/MAP4/NCK2/PRR12/SRCIN1/EPS8/GRID1/CACNA1C/MAP2/ANKS1B/PLEKHA5/ADORA1…	siUHRF1_vs_siNeg
GO:0004674	protein serine/threonine kinase activity	426	0.492919	2.03936	0.000999001	0.00209699	PRKCZ/GAK/TRIO/RPS6KA2/PRKCA/PRKAG2/HIPK2/AATK/OBSCN/CDC42BPB/AKAP13/MAP4K4/PRKCE/LRRK1/BCR/STK32C/WNK2/MINK1/SPEG/STK10/AKT2/STK24/TNK2/EGFR/NEK6/TNIK/CAMK2B/SIK3/LMTK2/ULK1/GRK5/CIT/PTK2B/MTOR/CAMKK2/MAST4/MAP2K2/PRKCH/PASK/PRKDC/CAMK2A/MAST3/MAP2K5/FAM20C/ADCK1/LATS2/BRSK2/CSNK1D/TGFBR3/CDK6/LTBP1/CAMK1D/TAOK3/DAPK1/PAK4/ERN1/ACVR1B/SRPK2/CSNK2A2/STK40/GTF2H4/WNK1/CAMKK1/CDK15/MYLK/STK25/BRD4/…	siUHRF1_vs_siNeg
GO:0010771	negative regulation of cell morphogenesis involved in differentiation	95	0.532444	2.03888	0.000999001	0.00209699	EPHB2/FSTL4/PTPRS/PTK2/NGEF/SEMA4D/SYNGAP1/DCC/CORO1C/DAB1/ACTN4/LINGO1/DNM3/NTN1/FBLN1/NRP1/SEMA5B/MAP2/WNT3/PTEN/NLGN1/RCC2/SEMA5A/SEMA4C/WNT5A/GORASP1/SEMA3A/SEMA6D/TNR/PTPRO/SEMA4B/PLXNA3/PPP3CA/SEMA3F/RUFY3/WNT3A/RAPGEF2/EFNA5/SEMA3B/UBE3A/SEMA6C/RTN4/PSEN1/SEMA4F/MAG/SEMA3C/NLGN3/MCF2/LRP4/ULK2/SEMA6B/YWHAH/KANK1/GDI1/SEMA6A/SEMA7A/TRAK2/THY1/NGFR/SEMA4A/IFRD1/RHOA/NFATC4/ARHGAP4/MT3/ITGB1B…	siUHRF1_vs_siNeg
GO:0001952	regulation of cell-matrix adhesion	116	0.525596	2.03659	0.000999001	0.00209699	PRKCZ/PTK2/MAP4K4/MACF1/BCAS3/MINK1/ABL1/SRC/PTK2B/CORO1C/FMN1/LRP1/CLASP1/SMAD3/UTRN/SLC9A1/CDK6/PTPRJ/MMP14/DLC1/DDR2/LIMCH1/ARHGAP6/BCL2/NRP1/COL16A1/PTEN/DDR1/JUP/RCC2/PHLDB2/FAM107A/EPB41L5/SKAP1/PPM1F/RASA1/GSK3B/DISC1/LIMS1/DAPK3/WNT4/DAG1/CLASP2/CDH13/RHOD/ILK/IQGAP1/PLEKHA2/EFNA5/NF1/PIK3R1/ONECUT1/ADAM15/EMP2/CSF1/SFRP1/PIK3CB/ONECUT2/DUSP22/ROCK2/WDPCP/BCL6/CCL28/VEGFA/JAG1/CD36/GPM6B/…	siUHRF1_vs_siNeg
GO:0001755	neural crest cell migration	57	0.557486	2.03628	0.000999001	0.00209699	SEMA4D/ZEB2/CORO1C/LAMA5/PITX2/NRP1/SEMA5B/NRP2/TBX1/ACVR1/GDNF/SEMA5A/SEMA4C/SEMA3A/TWIST1/RET/SEMA6D/ANXA6/SEMA4B/EDNRB/SEMA3F/SEMA3B/SEMA6C/SEMA4F/SEMA3C/HIF1A/HAND2/PHOX2B/FN1/SMO/ISL1/ERBB4/SEMA6B/FGF19/PHACTR4/EFNB1/SOX8/BMP7/SEMA6A/SEMA7A	siUHRF1_vs_siNeg
GO:0046777	protein autophosphorylation	233	0.502085	2.03178	0.000999001	0.00209699	IGF1R/PTK2/BCR/PPP2R5C/WNK2/MINK1/STK10/STK24/TNK2/EGFR/NEK6/ZAP70/ABL1/TNIK/CAMK2B/LMTK2/ULK1/ATP13A2/GRK5/SRC/PTK2B/MTOR/CAMKK2/MAP2K2/PASK/CAMK2A/NTRK1/TAOK3/DAPK1/LYN/ERN1/FGFR3/ACVR1B/DDR2/FGFR4/MVP/WNK1/STK25/AAK1/GRK7/DDR1/FER/FGFR1/EPHB4/AKT1/FLT4/CSNK1G2/FYN/FGFR2/EPHA4/CSK/VRK2/DYRK1A/STK39/HIPK4/FLT3/ABL2/PRKD2/GSK3B/NEK10/DAPK3/ALK/CSF1R/MYLK2/MAP4K1/PDGFRB/DAPK2/PRKACA/LCK/CAD/CAMK4/…	siUHRF1_vs_siNeg
GO:0008361	regulation of cell size	177	0.510004	2.02914	0.000999001	0.00209699	RPTOR/SLC12A7/VAV2/FSTL4/CYFIP1/PTPRS/MACF1/CTTN/SEMA4D/ABL1/CLCN6/KCNMA1/MTOR/DCC/LRP1/ANO6/RAP1GAP2/ADD1/NTN1/DNM2/SLC12A4/ANAPC2/SLC12A8/NRP1/SEMA5B/MEGF8/BDNF/MAP2/WNT3/PTEN/AKT3/SHANK3/AKT1/SEMA5A/MAPT/WDTC1/GSK3B/TRPV4/SEMA4C/DISC1/WNT5A/CDH4/SEMA3A/SLC12A9/SLC12A6/AQP1/RET/UCN/PRR16/SEMA6D/SCTR/TNR/CLN8/PAK1/SEMA4B/PLXNA3/LIMK1/DEPTOR/SLC12A3/RARG/SEMA3F/RUFY3/ILK/WNT3A/DPYSL2/MAP3K13/EFNA…	siUHRF1_vs_siNeg
GO:0032432	actin filament bundle	67	0.547111	2.02687	0.000999001	0.00209699	PRKCZ/LPP/PTK2/SIPA1L3/SYNPO/PXN/MYH9/MYH14/CORO1B/ACTN1/ROR1/FLNB/PDLIM7/DAAM1/SORBS1/ACTN4/SH2B2/MYH10/LIMCH1/ABLIM1/MYLK/PDLIM5/MICALL2/FAM107A/NEBL/LIMA1/FBLIM1/PLS1/TPM1/ILK/FERMT2/PDLIM4/PDLIM2/DCTN4/FHOD1/PDLIM1/TPM3/ABLIM3/FSCN1	siUHRF1_vs_siNeg
GO:0060348	bone development	207	0.504091	2.02473	0.000999001	0.00209699	ANKRD11/FOXP1/SLC38A10/SKI/LRP5/AKAP13/ZFPM1/LRRK1/MEIS1/GNAS/SH3PXD2B/FOXN3/SEMA4D/SRC/GLI3/PIP4K2A/FAM20C/RARB/ANO6/SH2B3/MCPH1/CSGALNACT1/PITX2/MMP14/FGFR3/RARA/GLG1/POR/COL13A1/MEF2C/RYR1/MEGF8/LTBP3/COL27A1/CCDC154/OSR2/FGFR2/COL6A3/FBN1/BBX/LRP5L/TRPV4/CARM1/ALPL/TWIST1/TFAP2A/FLI1/CHSY1/FGF18/TAL1/COL6A1/ANXA6/SRD5A1/THPO/LRP6/BMPR1B/P3H1/COL20A1/ENG/RARG/SULF2/SCARA3/SPNS2/PLXNB1/VIT/ZNF3…	siUHRF1_vs_siNeg
GO:0035591	signaling adaptor activity	78	0.537992	2.02184	0.000999001	0.00209699	DAB2IP/AKAP13/MAPK8IP3/KSR1/ITSN2/SRC/AXIN1/SH3BP2/GRB10/SH2B3/LAT/SORBS1/SHB/SH2B2/LDLRAP1/ARHGAP6/NCK2/EPS8/SH3RF1/PAG1/LASP1/SH2B1/SKAP1/GAB2/CHN2/CHN1/GRAP2/CLNK/GAB1/SH2D3C/CDC42SE2/PIK3R1/GRB2/SOCS2/SPAG9/DOK2/RUSC1/MPP7/SH2D2A/SLA2/VAV3/AFAP1L2/TP53BP2/TRADD/FRS2/GRB14	siUHRF1_vs_siNeg
GO:0002433	immune response-regulating cell surface receptor signaling pathway involved in phagocytosis	74	0.539978	2.02131	0.000999001	0.00209699	BAIAP2/VAV2/MYO10/CYFIP1/PTK2/PRKCE/DOCK1/ELMO1/RAPGEF1/ABL1/SRC/CYFIP2/CD247/PTPRJ/MYO1C/APPL2/PLCG1/LYN/ELMO2/PLCG2/WIPF3/FYN/PLA2G6/WIPF1/PAK1/LIMK1/PIK3R1/GRB2/MAPK1/PIK3CB/PTPRC/HCK/ABI1/ARPC1B/FGR/WASF2/PIK3R2	siUHRF1_vs_siNeg
GO:0038096	Fc-gamma receptor signaling pathway involved in phagocytosis	74	0.539978	2.02131	0.000999001	0.00209699	BAIAP2/VAV2/MYO10/CYFIP1/PTK2/PRKCE/DOCK1/ELMO1/RAPGEF1/ABL1/SRC/CYFIP2/CD247/PTPRJ/MYO1C/APPL2/PLCG1/LYN/ELMO2/PLCG2/WIPF3/FYN/PLA2G6/WIPF1/PAK1/LIMK1/PIK3R1/GRB2/MAPK1/PIK3CB/PTPRC/HCK/ABI1/ARPC1B/FGR/WASF2/PIK3R2	siUHRF1_vs_siNeg
GO:0003779	actin binding	417	0.488273	2.01974	0.000999001	0.00209699	ABLIM2/MICAL3/MYO10/CYFIP1/PTK2/AFAP1/PRKCE/MACF1/SYNPO/SYNE2/SPTBN1/EPB41L1/PALLD/BIN1/VPS16/CTNNA2/MPRIP/MAEA/RCSD1/MYH9/DMD/PHACTR1/EGFR/FMNL2/CTTN/ABL1/CAMK2B/MYH14/SHROOM3/MYO9B/SPTB/CORO1B/KCNMA1/CAPZB/MYO1E/ACTN1/MYO18A/BAIAP2L1/CROCC/FLNB/PSTPIP1/PDLIM7/SMTN/DIAPH1/CORO1C/PARVA/SPTBN2/MYO16/FMN1/MYO1D/PARVB/SVIL/WDR1/SETD3/UTRN/MYH11/COBL/DAAM1/SSH1/SORBS1/MLPH/ADD1/MYO1C/IQGAP2/EPB41L2/F…	siUHRF1_vs_siNeg
GO:0043087	regulation of GTPase activity	445	0.486524	2.0158	0.000999001	0.00209699	AGAP1/TBCD/PTPRN2/RGS12/RASA3/ABR/VAV2/TBC1D22A/TBC1D16/IQSEC1/ARHGEF10/DENND1A/DAB2IP/ARHGEF10L/TSC2/ASAP1/TBC1D14/PTK2/PLXNA1/MAP4K4/ASAP2/RIN3/SIPA1L3/STARD13/SH3BP4/SCRIB/BCAS3/BCR/TBC1D9B/DOCK1/ARHGAP26/ARFGAP1/NGEF/AKT2/SGSM2/ARAP1/TNK2/DOCK10/RAPGEF1/SEMA4D/ARHGEF7/TBC1D1/RALGAPA2/MYO9B/RGS3/RAP1GAP/PTK2B/MTOR/GNAO1/DOCK9/LRCH1/AGRN/SYNGAP1/ARRB1/DOCK4/ARHGAP10/CORO1C/SIPA1L1/GNAQ/TIAM1/NT…	siUHRF1_vs_siNeg
GO:0035249	synaptic transmission, glutamatergic	92	0.526403	2.0122	0.000999001	0.00209699	SHANK2/EGFR/PTK2B/GRM4/NTRK1/CACNG4/NRXN1/SHANK1/ADORA2A/GRID2/MEF2C/GRID1/ADORA1/SHANK3/NLGN1/PLA2G6/DISC1/NAPB/UCN/UNC13C/GRIK4/UNC13A/TNR/CLSTN3/ROR2/GRM8/SERPINE2/GRM7/ATP1A2/CDH8/GRM6/NF1/GRM2/CACNG2/GRIK3/RAB3GAP1/DGKI/NLGN2/CACNG8/GRIN1/SYT1/PSEN1/P2RX1/NLGN3/TNF/CNIH3/NAPA/SLC17A7/GRIK5/STXBP1/SLC17A8/TSHZ3/UNC13B/CDH2/GRIK2/KMO/GRM1/GRM5/GRIA2/CNR1	siUHRF1_vs_siNeg
GO:0001726	ruffle	168	0.507781	2.01204	0.000999001	0.00209699	BAIAP2/MYO10/CYFIP1/PIP5K1C/MACF1/ARHGEF4/PALLD/KSR1/WWC1/BCAR1/AKT2/MYH9/CTTN/SPATA13/ARHGEF7/ACTN1/SRC/PACSIN2/PDLIM7/DIAPH1/CORO1C/TIAM1/COBL/ARAP3/CDK6/PTPRJ/MYO1C/APPL2/FGD4/TESC/DLC1/PLCG1/PACSIN1/MTSS1/SH2B2/DNM2/ASAP3/TLN2/EPS8/CLIP1/CYTH3/PSD3/SNX9/PDE9A/FAM107A/EPB41L5/SKAP1/HIP1R/RASA1/TRPV4/ARHGEF2/LIMA1/INPP5E/WIPF1/ITGA5/MTMR14/PDE4A/CLASP2/PAK1/MKLN1/TPM1/GSN/FRMD4B/FGD1/IQGAP1/PAR…	siUHRF1_vs_siNeg
GO:0046332	SMAD binding	80	0.53422	2.01195	0.000999001	0.00209699	PRDM16/ZC3H3/MAGI2/SKI/HIPK2/PML/PMEPA1/SMAD6/AXIN1/ZEB2/PAX6/SMAD3/TCF12/TGFBR3/ACVR1B/TGFBRAP1/SMURF1/PARP1/ACVR1/DROSHA/GATA4/FLNA/SMAD4/ZBTB7A/RANBP3/CREB3L1/BMPR1B/HMGA2/LDLRAD4/MYOCD/COL5A2/TGFBR2/SMAD1/TGIF1/CTNNB1/MEF2A/TRIM33/BMPR1A/COL1A2/AXIN2/IPO7/RNF111/USP15/MEN1/SMAD7/YY1/DAB2/ACVR2B/PURA/SKOR2/BMP2/BMPR2	siUHRF1_vs_siNeg
GO:0007229	integrin-mediated signaling pathway	98	0.524318	2.01188	0.000999001	0.00209699	PTK2/DOCK1/BCAR1/MYH9/ITGB5/ABL1/SRC/PTK2B/LAMA5/ITGAE/ITGB4/LAT/DST/LOXL3/ITGA11/CTNNA1/NRP1/COL16A1/NEDD9/RCC2/ADAMTS13/FLNA/LAMA3/ITGAL/LIMS1/ITGA5/LIMS2/FERMT3/ITGA8/CCM2/ILK/ITGBL1/TEC/FUT8/ITGA2B/ITGB2/PRAM1/ADAM15/PRKD1/EMP2/FERMT2/ITGA6/HCK/NME2/FGR/TYROBP/TLN1/ITGA3/ADAM10/ITGB1/ITGA2/VAV3/TSPAN32/PHACTR4/ADAM11/MADCAM1/ITGA10/CDH17/PTN/ITGAM/SEMA7A/THY1/FERMT1/CUL3/ITGB3/ITGB6/CDC42/ZYX…	siUHRF1_vs_siNeg
GO:0048167	regulation of synaptic plasticity	185	0.503978	2.01163	0.000999001	0.00209699	SHANK2/PRKCZ/BAIAP2/SORCS2/EPHB2/JPH3/SYNPO/MCTP1/ABL1/CAMK2B/PTK2B/SYNGAP1/CAMK2A/SIPA1L1/CRTC1/SSH1/RARA/ADCY1/RASGRF1/SLC24A1/SNAP47/SHANK1/ADORA2A/GRID2/MEF2C/ANAPC2/NR2E1/ITPR3/STX3/PTEN/ADORA1/SHANK3/NLGN1/JPH4/MECP2/EPHA4/HRH1/MAPT/CNTN4/FAM107A/NCSTN/CPEB3/PPP1R9A/GRIN2D/GSK3B/GRID2IP/APP/SCTR/UNC13C/MPP2/UNC13A/TNR/ADCY8/CNTN2/RIN1/DLG4/SLC24A2/NPTN/SHISA9/SLC8A2/SERPINE2/YTHDF1/FGF14/RA…	siUHRF1_vs_siNeg
GO:0060560	developmental growth involved in morphogenesis	231	0.496912	2.00911	0.000999001	0.00209699	PRKCZ/FSTL4/MAGI2/NEDD4L/CYFIP1/PTPRS/PLXNA1/MACF1/AUTS2/ITSN2/KIF26B/NOTCH1/CTTN/SEMA4D/ABL1/ULK1/ESR1/ZEB2/CYFIP2/DCC/MED12/FMN1/TIAM1/LRP1/COBL/NTN1/VCL/DNM2/ANAPC2/SMURF1/NRP1/SEMA5B/MEGF8/BDNF/MAP2/LHX2/WNT3/DDR1/CPNE5/NRP2/LZTS2/FGFR2/SEMA5A/RNF157/MAPT/EPB41L5/SLIT1/ALCAM/GSK3B/SEMA4C/NIN/DISC1/WNT5A/CDH4/SEMA3A/APP/YAP1/PTK7/SEMA6D/KDM5B/UNC13A/TNR/PAK1/SEMA4B/PLXNA3/SYT17/LRP6/BIN3/LIMK1…	siUHRF1_vs_siNeg
GO:0030516	regulation of axon extension	96	0.524517	2.00883	0.000999001	0.00209699	CYFIP1/PTPRS/MACF1/CTTN/SEMA4D/ABL1/LRP1/NTN1/DNM2/ANAPC2/NRP1/SEMA5B/MEGF8/MAP2/WNT3/SEMA5A/MAPT/GSK3B/SEMA4C/DISC1/WNT5A/CDH4/SEMA3A/SEMA6D/TNR/PAK1/SEMA4B/PLXNA3/LIMK1/SEMA3F/RUFY3/ILK/WNT3A/DPYSL2/MAP3K13/NRCAM/DSCAM/SEMA3B/ZFYVE27/PAFAH1B1/ISLR2/SEMA6C/RTN4/SEMA4F/PLXNA4/DBNL/NDEL1/MAG/SEMA3C/ADNP/FN1/BARHL2/SEMA6B/VEGFA/GDI1/GOLGA4/MAP1B/TWF2/SEMA6A/SEMA7A/CDKL5/BMPR2/APOE/SEMA4A/IFRD1/ARHG…	siUHRF1_vs_siNeg
GO:1990138	neuron projection extension	166	0.507074	2.00872	0.000999001	0.00209699	PRKCZ/NEDD4L/CYFIP1/PTPRS/PLXNA1/MACF1/AUTS2/ITSN2/CTTN/SEMA4D/ABL1/ULK1/CYFIP2/TIAM1/LRP1/NTN1/VCL/DNM2/ANAPC2/SMURF1/NRP1/SEMA5B/MEGF8/MAP2/LHX2/WNT3/DDR1/CPNE5/NRP2/SEMA5A/RNF157/MAPT/SLIT1/ALCAM/GSK3B/SEMA4C/DISC1/WNT5A/CDH4/SEMA3A/SEMA6D/UNC13A/TNR/PAK1/SEMA4B/PLXNA3/SYT17/LIMK1/SEMA3F/DCLK1/RUFY3/ILK/IQGAP1/WNT3A/DPYSL2/MAP3K13/SLIT3/NRCAM/BCL11A/RASAL1/DSCAM/SEMA3B/ZFYVE27/PAFAH1B1/ISLR2/R…	siUHRF1_vs_siNeg
GO:0060291	long-term synaptic potentiation	86	0.52873	2.0071	0.000999001	0.00209699	SHANK2/PRKCZ/EPHB2/ABL1/PTK2B/CRTC1/ADCY1/SLC24A1/SNAP47/SHANK1/ADORA2A/NR2E1/ITPR3/STX3/PTEN/ADORA1/SHANK3/NLGN1/MECP2/EPHA4/FAM107A/NCSTN/PPP1R9A/GRIN2D/GSK3B/APP/MPP2/TNR/ADCY8/SLC24A2/NPTN/SLC8A2/SERPINE2/YTHDF1/SYT12/NF1/GRIN2A/MAPK1/LGMN/TYROBP/SLC8A3/NLGN3/LRRTM2/CRHR2/NTRK2/GRIN2C/SCGN/AGER/ARC/TSHZ3/GRIN2B/MME/STX4/PTN/CREB1	siUHRF1_vs_siNeg
GO:0016528	sarcoplasm	78	0.533967	2.00671	0.000999001	0.00209699	ANK1/JPH3/SYNE2/ANK3/CAMK2B/ITPR1/ITPR2/ATP2A3/AKAP6/DTNBP1/CHERP/MEF2C/NOS1AP/ASPH/RYR1/ITPR3/CASQ1/JPH4/JSRP1/FLNC/STIM1/MTMR12/ATP2A1/CAMK2G/FABP3/THBS4/CAMK2D/CACNA2D1/MRVI1/GSN/RTN2/ATP2A2/RYR3/NOS1/SRL/JPH2/P3H2	siUHRF1_vs_siNeg
GO:0010810	regulation of cell-substrate adhesion	208	0.49951	2.00635	0.000999001	0.00209699	TBCD/PRKCZ/PTK2/MAP4K4/PRKCE/MACF1/BCAS3/DOCK1/RREB1/MINK1/NOTCH1/ARHGEF7/ABL1/SRC/PTK2B/CORO1C/FMN1/LRP1/DOCK5/CLASP1/SMAD3/FBLN2/UTRN/SMOC2/SLC9A1/CDK6/PTPRJ/MMP14/ACTN4/DLC1/FBLN1/DDR2/DNM2/LIMCH1/ARHGAP6/BCL2/NRP1/COL16A1/PTEN/DDR1/JUP/ANGPT2/NEDD9/RCC2/SPOCK2/FLNA/PHLDB2/FAM107A/EPB41L5/SKAP1/COL26A1/PPM1F/RASA1/GSK3B/EGFLAM/DISC1/LIMS1/PREX1/EMILIN1/DAPK3/CORO2B/EMID1/WNT4/ITGA5/LIMS2/CASS4…	siUHRF1_vs_siNeg
GO:0034330	cell junction organization	280	0.492115	2.00341	0.000999001	0.00209699	TBCD/IQSEC1/PARD3/PRKCA/NPHP4/PTK2/MAP4K4/PIP5K1C/SDK1/MACF1/BCAS3/BCR/ANK2/RAPGEF1/CTTN/ARHGEF7/ABL1/ACTN1/SDK2/SRC/PTK2B/RUNX1/PRKCH/CORO1C/FMN1/LRP1/CLASP1/WDR1/SMAD3/LAMA5/SLC9A1/ITGB4/SORBS1/ADD1/PTPRJ/MYO1C/MMP14/DST/ACTN4/DLC1/DLG5/HDAC7/VCL/LIMCH1/ARHGAP6/CTNNA1/BCL2/TLN2/NRP1/NUMB/COL16A1/PTEN/CADM1/JUP/FLOT1/CDH22/FLNC/RCC2/MICALL2/CSK/FLNA/PHLDB2/FAM107A/EPB41L5/CTNND2/IKBKB/PPM1F/LAMA…	siUHRF1_vs_siNeg
GO:0008589	regulation of smoothened signaling pathway	77	0.533549	2.00242	0.000999001	0.00209699	IFT140/CREBBP/MGRN1/GLI3/PTCH1/RB1/DLG5/KIF7/POR/RORA/CTNNA1/MEGF8/FGFR2/SCUBE1/IFT122/ZIC1/GPR161/RFX4/DISP1/CHSY1/C2CD3/PRKACA/TRAF3IP1/SERPINE2/GAS8/SFRP1/ULK3/GLIS2/PRKACB/RUNX2/INTU/FBXL17/SALL3/SMO/TULP3/DCDC2/WDR11/WNT9A/CHRD/GPC3/SHOX2/BTRC/KCTD6/OTX2/DYNC2H1/RPGRIP1L/MKS1/IFT172/STK36/SUFU/HHIP/SHH/TTC21B/PRRX1/SCUBE3/PTCH2/IFT81/FUZ/ENPP1	siUHRF1_vs_siNeg
GO:0007160	cell-matrix adhesion	220	0.496492	2.0016	0.000999001	0.00209699	PRKCZ/PTK2/MAP4K4/PPFIA1/MACF1/BCAS3/BCR/MINK1/ITGB5/CTTN/ARHGEF7/ABL1/ACTN1/SRC/PTK2B/SNED1/CORO1C/FMN1/TIAM1/LRP1/CLASP1/SMAD3/LAMA5/UTRN/SLC9A1/ITGB4/SORBS1/CDK6/PTPRJ/MMP14/DLC1/VCL/DDR2/COL13A1/ITGA11/LIMCH1/ARHGAP6/BCL2/NRP1/COL16A1/PTEN/DDR1/JUP/RCC2/ADAMTS13/PHLDB2/SGCE/FAM107A/EPB41L5/SKAP1/PPM1F/ITGAL/COL17A1/RASA1/PTPRK/GSK3B/DISC1/LIMS1/EMILIN1/DAPK3/CORO2B/PPFIA2/WNT4/PKD1/DAG1/ADAMT…	siUHRF1_vs_siNeg
GO:0010976	positive regulation of neuron projection development	273	0.490956	1.99779	0.000999001	0.00209699	SHANK2/CUX1/BAIAP2/LRP8/DAB2IP/MAGI2/NEDD4L/CYFIP1/PLXNA1/MACF1/FBXO31/TRAK1/ITSN2/CUX2/RAPGEF1/SEMA4D/CAMK2B/PTK2B/MTOR/ROBO1/ZEB2/CRTC1/TIAM1/NTRK1/LRP1/NDRG4/SS18L1/PLXNC1/COBL/PLXND1/CAMK1D/ZMYND8/ARHGAP35/NTN1/DLG5/PACSIN1/LYN/SHANK1/PLXNB2/FBXW8/ANAPC2/SMURF1/STK25/NRP1/MEGF8/BDNF/WNT3/TENM3/SHANK3/NLGN1/CREB3L2/FGFR1/CPNE5/FYN/APBB1/EPHA4/ATP8A2/SEMA5A/RNF157/CFLAR/MAPT/OBSL1/CPEB3/PPP1R9A…	siUHRF1_vs_siNeg
GO:0043547	positive regulation of GTPase activity	371	0.484208	1.99594	0.000999001	0.00209699	AGAP1/TBCD/RGS12/RASA3/ABR/TBC1D22A/TBC1D16/IQSEC1/ARHGEF10/DENND1A/DAB2IP/ARHGEF10L/TSC2/ASAP1/TBC1D14/MAP4K4/ASAP2/RIN3/SIPA1L3/STARD13/SCRIB/BCAS3/BCR/TBC1D9B/DOCK1/ARHGAP26/ARFGAP1/AKT2/SGSM2/ARAP1/DOCK10/RAPGEF1/SEMA4D/ARHGEF7/TBC1D1/RALGAPA2/MYO9B/RGS3/RAP1GAP/PTK2B/GNAO1/DOCK9/AGRN/SYNGAP1/ARRB1/DOCK4/ARHGAP10/CORO1C/SIPA1L1/GNAQ/TIAM1/NTRK1/DOCK5/ADAP1/SRGAP3/RAP1GAP2/ARHGAP15/EVI5/RABGAP…	siUHRF1_vs_siNeg
GO:0035637	multicellular organismal signaling	201	0.497638	1.99203	0.000999001	0.00209699	KCNQ1/PDE4D/CACNA1H/BIN1/ANK3/CACNA1I/ANK2/CNTNAP2/MYH14/CACNA1D/ITPR1/ITPR2/ATP2A3/CACNG4/SLC9A1/CACNA1G/SLC8A1/ATP2B2/SPTBN4/ASPH/RYR1/ITPR3/CACNA1C/CACNA2D4/CACNB4/CASQ1/JUP/CORIN/KCNH2/ATP2B4/FLNA/CTNNA3/CACNA2D3/STIM1/FXYD1/CACNB1/KCNK3/SCN4A/FGF12/P2RX4/KCNJ12/ATP2A1/ATP1A4/AVPR1A/TNR/KCNIP3/CACNB2/PRKACA/CACNA2D2/TRPM4/CAMK2D/CACNA2D1/ATP2A2/SLC8A2/CXADR/RYR3/DSP/NOS1/SCN4B/ATP1A2/KCND3/KC…	siUHRF1_vs_siNeg
GO:0048675	axon extension	121	0.512738	1.99178	0.000999001	0.00209699	CYFIP1/PTPRS/MACF1/AUTS2/CTTN/SEMA4D/ABL1/ULK1/LRP1/NTN1/VCL/DNM2/ANAPC2/NRP1/SEMA5B/MEGF8/MAP2/LHX2/WNT3/NRP2/SEMA5A/MAPT/SLIT1/ALCAM/GSK3B/SEMA4C/DISC1/WNT5A/CDH4/SEMA3A/SEMA6D/TNR/PAK1/SEMA4B/PLXNA3/LIMK1/SEMA3F/DCLK1/RUFY3/ILK/WNT3A/DPYSL2/MAP3K13/SLIT3/NRCAM/DSCAM/SEMA3B/ZFYVE27/PAFAH1B1/ISLR2/SEMA6C/SPG11/RTN4/SEMA4F/PLXNA4/DBNL/NDEL1/MAG/SEMA3C/NLGN3/ITGB1/ADNP/FN1/BARHL2/ULK2/SEMA6B/VEGFA…	siUHRF1_vs_siNeg
GO:0031589	cell-substrate adhesion	344	0.485456	1.99137	0.000999001	0.00209699	TBCD/PRKCZ/RADIL/PTK2/MAP4K4/PPFIA1/PRKCE/MACF1/BCAS3/BCR/PXN/DOCK1/HSPG2/RREB1/MINK1/NOTCH1/ITGB5/CTTN/ARHGEF7/ABL1/SMAD6/ACTN1/SRC/PTK2B/SNED1/CORO1C/PARVA/FMN1/TIAM1/PARVB/LRP1/DOCK5/CLASP1/SMAD3/LAMA5/FBLN2/UTRN/SMOC2/SLC9A1/ITGB4/SORBS1/VWF/CDK6/PTPRJ/MMP14/ACTN4/DLC1/FBLN1/VCL/DDR2/DNM2/COL13A1/ITGA11/LIMCH1/ARHGAP6/BCL2/SRCIN1/NRP1/COL16A1/PTEN/DDR1/JUP/FER/ANGPT2/NEDD9/LAMC3/RCC2/SPOCK2/M…	siUHRF1_vs_siNeg
GO:0048864	stem cell development	85	0.525473	1.99096	0.000999001	0.00209699	MSI2/NRG1/SEMA4D/ZEB2/CORO1C/LAMA5/PITX2/NRP1/SEMA5B/TCOF1/NRP2/TBX1/ACVR1/GDNF/SEMA5A/SEMA4C/FAM172A/SEMA3A/TWIST1/RET/SEMA6D/ANXA6/SEMA4B/EDNRB/CYP26C1/SEMA3F/KLHL12/SEMA3B/MAPK1/SEMA6C/PTPRC/PEF1/SEMA4F/ALDH1A2/SEMA3C/WNT7A/HIF1A/TAPT1/SETD2/HAND2/PHOX2B/SOX11/FN1/SMO/ISL1/BMPR1A/ERBB4/SEMA6B/FGF19/PHACTR4/JAG1/EFNB1/SOX8/BMP7/SEMA6A/SEMA7A	siUHRF1_vs_siNeg
GO:0070588	calcium ion transmembrane transport	304	0.487359	1.9902	0.000999001	0.00209699	RASA3/PDE4D/HTT/CACNA1H/PRKCE/DYSF/JPH3/BIN1/CACNA1I/ANK2/DMD/TRPV1/AHNAK/ABL1/THADA/CACNA1D/CHD7/TPCN2/ITPR1/TPCN1/PTK2B/ITPR2/LETM1/SPG7/DIAPH1/ATP2A3/PLCH2/CACNG4/ANO6/CACNA1A/SLC9A1/GNB5/AKAP6/SLC24A4/PLCG1/CHERP/LYN/SLC24A1/CACNA1G/SLC8A1/PLCB1/ATP2B2/PLCG2/NOS1AP/RYR1/ITPR3/CACNA1C/CACNA2D4/TMC1/CACNB4/CASQ1/FAM155A/JPH4/P2RY6/JSRP1/PDE4B/FYN/PLA2G6/ATP2B4/SLC24A3/CACNA2D3/STIM1/SEC61A1/NPS…	siUHRF1_vs_siNeg
GO:0060402	calcium ion transport into cytosol	154	0.502697	1.98816	0.000999001	0.00209699	RASA3/PDE4D/HTT/PRKCE/JPH3/PML/ANK2/DMD/TRPV1/ABL1/CHD7/TPCN2/ITPR1/TPCN1/PTK2B/ITPR2/LETM1/DIAPH1/PLCH2/AKAP6/PLCG1/CHERP/LYN/SLC8A1/PLCB1/PLCG2/BCL2/RYR1/ITPR3/CACNA1C/CASQ1/FAM155A/JPH4/P2RY6/JSRP1/FYN/ATP2B4/NPSR1/GRIN2D/P2RX4/UBASH3B/PRKACA/LCK/SLC8B1/CAMK2D/CACNA2D1/PDPK1/RYR3/PLCE1/NOS1/ATP1A2/CAPN3/CACNB3/TRPC3/GRIN2A/MYO5A/JPH2/TRPM1/P2RX3/P2RX5/PLCB3/RYR2/PTPRC/CD19/PKD2/TGFB1/GRIN1/TRP…	siUHRF1_vs_siNeg
GO:0051209	release of sequestered calcium ion into cytosol	120	0.512194	1.98721	0.000999001	0.00209699	RASA3/PDE4D/HTT/PRKCE/JPH3/ANK2/DMD/TRPV1/ABL1/CHD7/TPCN2/ITPR1/TPCN1/PTK2B/ITPR2/LETM1/DIAPH1/PLCH2/AKAP6/PLCG1/CHERP/LYN/SLC8A1/PLCB1/PLCG2/RYR1/ITPR3/CACNA1C/CASQ1/JPH4/P2RY6/JSRP1/NPSR1/UBASH3B/PRKACA/LCK/SLC8B1/CAMK2D/PDPK1/RYR3/PLCE1/NOS1/ATP1A2/CAPN3/MYO5A/JPH2/PLCB3/RYR2/PTPRC/CD19/PKD2/TGFB1/TRPM2/PTPN6/LIME1	siUHRF1_vs_siNeg
GO:0051283	negative regulation of sequestering of calcium ion	122	0.510582	1.98655	0.000999001	0.00209699	RASA3/PDE4D/HTT/PRKCE/JPH3/ANK2/DMD/TRPV1/ABL1/CHD7/TPCN2/ITPR1/TPCN1/PTK2B/ITPR2/LETM1/DIAPH1/PLCH2/AKAP6/PLCG1/CHERP/LYN/SLC8A1/PLCB1/PLCG2/RYR1/ITPR3/CACNA1C/CASQ1/JPH4/P2RY6/JSRP1/NPSR1/UBASH3B/PRKACA/LCK/ANXA6/SLC8B1/CAMK2D/PDPK1/RYR3/PLCE1/NOS1/ATP1A2/CAPN3/MYO5A/JPH2/PLCB3/RYR2/PTPRC/CD19/PKD2/TGFB1/TRPM2/PTPN6/LIME1	siUHRF1_vs_siNeg
GO:0030018	Z disc	128	0.508552	1.98589	0.000999001	0.00209699	HDAC4/ANK1/OBSCN/SYNPO/SYNE2/PALLD/BIN1/ANK3/DNAJB6/ANK2/DMD/CACNA1D/ACTN1/FLNB/PDLIM7/PARVA/PARVB/DST/ACTN4/FHL2/SLC8A1/FHOD3/NOS1AP/RYR1/CACNA1C/SORBS2/CASQ1/JUP/PDLIM5/FBXO22/FLNC/PDE4B/TRIM54/ATP2B4/FLNA/OBSL1/NEBL/MYOM3/TTN/PAK1/MYOM2/PSEN2/PPP3CA/DES/RYR3/NOS1/CAPN3/PPP1R12B/IGFN1/KCNE1/JPH2/NRAP/MYBPC3/RYR2/PDLIM4/PDLIM2/CTNNB1/PDLIM1/SYNPO2L/CSRP1/SCN1A/NEB/CAV3/PDLIM3/FBXO32/KCNN2/ACTN2/…	siUHRF1_vs_siNeg
GO:0022843	voltage-gated cation channel activity	137	0.505823	1.98513	0.000999001	0.00209699	KCNQ1/KCNAB2/CACNA1H/CACNA1I/CACNA1D/KCNMA1/TPCN2/TPCN1/PTK2B/CACNG4/CACNA1A/CACNA1G/KCNQ5/RYR1/CACNA1C/CACNA2D4/TMC1/CACNB4/KCNT1/KCNH2/KCNAB1/KCNQ2/CACNA2D3/GRIN2D/CACNB1/KCNK3/KCNQ4/KCNJ12/NCS1/CACNB2/CACNA2D2/KCNS1/CACNA2D1/KCNG4/CACNA1B/KCNH1/KCND3/KCNIP2/KCNJ15/KCNE1/CACNB3/GRIN2A/CACNG2/KCNH8/IL1RAPL1/KCNG2/CACNA1S/CACNA1E/CACNG8/PKD2/GRIN1/KCNH7/KCNU1/KCNJ11/KCNK2/KCNC4/KCNJ14/KCNC1/KCNH3…	siUHRF1_vs_siNeg
GO:0048705	skeletal system morphogenesis	232	0.490707	1.9844	0.000999001	0.00209699	ANKRD11/IFT140/SKI/LRP5/WWOX/MTHFD1L/GNAS/SH3PXD2B/FOXN3/PAX5/CHST11/GLI3/HOXC4/MED12/FMN1/SMAD3/RARB/CSGALNACT1/MMP14/WDR60/FGFR3/RARA/GLG1/POR/ARID5B/COL13A1/MEF2C/PPARGC1B/MEGF8/EIF4A3/BMP1/LTBP3/FGFR1/COL27A1/TBX1/TBX4/OSR2/FGFR2/DSCAML1/COL6A3/ALX4/LRP5L/TRPV4/HOXD9/CARM1/ALPL/TWIST1/TFAP2A/CHSY1/FGF18/ROR2/PKD1/COL6A1/HOXA5/MMP2/ANXA6/LRP6/BMPR1B/COL20A1/ACAN/TBX15/RARG/THRA/SCARA3/HYAL2/AL…	siUHRF1_vs_siNeg
GO:0008013	beta-catenin binding	81	0.525805	1.98402	0.000999001	0.00209699	PXN/TCF7L2/ESR1/GLI3/AXIN1/MED12/MED12L/PTPRU/SMAD3/PTPRJ/TBL1X/DLG5/VCL/RORA/CTNNA1/NUMB/TCF7/KDM6B/CHD8/CTNND2/CTNNA3/TCF7L1/PTPRK/GSK3B/SLC9A3R2/CARM1/CTNNBIP1/SHROOM2/TBL1XR1/ASH2L/FOXO3/CXADR/APC2/CDH5/APC/BCL9/DVL3/SETD1A/PSEN1/NR4A2/SALL1/BCL9L/LEF1/AXIN2/FOXO1/BTRC/KANK1/CDH1/SMAD7/CDH2/CD2AP/GRIP1/SUFU/PIN1/HDAC6/TRPC4/FOXO4/AJAP1/DVL1	siUHRF1_vs_siNeg
GO:0031646	positive regulation of neurological system process	62	0.540632	1.98303	0.000999001	0.00209699	SHANK2/PRKCZ/BAIAP2/PARD3/CUX2/PTK2B/MTOR/SSH1/NRXN1/SHANK1/MYRF/PTEN/SHANK3/NLGN1/DICER1/TNFRSF1B/TNR/DAG1/DLG4/CACNB3/P2RX3/RIMS2/NLGN2/GRIN1/STX1B/PTAFR/MAG/TENM4/OPRL1/SLC25A12/WNT7A/RNF10/NLGN3/ABAT/ITGA2/RIMS1/UNC13B/IGSF9B/MTNR1B/SOX10/HGF/ZNF488/RELN/NETO1/CCK/CHRNB4/DVL1	siUHRF1_vs_siNeg
GO:0097553	calcium ion transmembrane import into cytosol	136	0.505332	1.98192	0.000999001	0.00209699	RASA3/PDE4D/HTT/PRKCE/JPH3/ANK2/DMD/TRPV1/ABL1/CHD7/TPCN2/ITPR1/TPCN1/PTK2B/ITPR2/LETM1/DIAPH1/PLCH2/AKAP6/PLCG1/CHERP/LYN/SLC8A1/PLCB1/PLCG2/RYR1/ITPR3/CACNA1C/CASQ1/FAM155A/JPH4/P2RY6/JSRP1/FYN/ATP2B4/NPSR1/GRIN2D/UBASH3B/PRKACA/LCK/SLC8B1/CAMK2D/CACNA2D1/PDPK1/RYR3/PLCE1/NOS1/ATP1A2/CAPN3/GRIN2A/MYO5A/JPH2/PLCB3/RYR2/PTPRC/CD19/PKD2/TGFB1/GRIN1/TRPM2/PTPN6/LIME1	siUHRF1_vs_siNeg
GO:0016529	sarcoplasmic reticulum	69	0.532186	1.97992	0.000999001	0.00209699	ANK1/JPH3/SYNE2/ANK3/CAMK2B/ITPR1/ITPR2/ATP2A3/AKAP6/CHERP/NOS1AP/ASPH/RYR1/ITPR3/CASQ1/JPH4/JSRP1/STIM1/MTMR12/ATP2A1/CAMK2G/THBS4/CAMK2D/CACNA2D1/MRVI1/RTN2/ATP2A2/RYR3/NOS1/SRL/JPH2/P3H2	siUHRF1_vs_siNeg
GO:0050806	positive regulation of synaptic transmission	168	0.499379	1.97875	0.000999001	0.00209699	SHANK2/PRKCZ/BAIAP2/EPHB2/PRKCE/CUX2/EGFR/ABL1/CACNA1D/PTK2B/CRTC1/NTRK1/CACNG4/CLSTN1/SSH1/NRXN1/DTNBP1/ADCY1/SLC24A1/SNAP47/SHANK1/ADORA2A/NR2E1/ITPR3/STX3/BAIAP3/PTEN/ADORA1/SHANK3/NLGN1/RAPSN/FLOT1/MECP2/EPHA4/LAMA2/FAM107A/NCSTN/PPP1R9A/GRIN2D/GSK3B/APP/MPP2/UNC13A/TNR/CLSTN3/ADCY8/ROR2/CACNB2/DLG4/SLC24A2/NPTN/SLC8A2/SERPINE2/YTHDF1/SLC1A3/SYT12/NF1/CACNB3/GRIN2A/CACNG2/CHRNB2/MAPK1/RIMS3/R…	siUHRF1_vs_siNeg
GO:0014902	myotube differentiation	103	0.513918	1.97844	0.000999001	0.00209699	HDAC4/SMYD3/SKI/NFATC2/CACNA1H/CD81/MYH9/NOTCH1/MTOR/TANC1/CAPN2/MMP14/MEF2C/BCL2/RYR1/BDNF/SCGB3A1/FBXO22/FLOT1/TBX1/HDAC9/RBM38/CFLAR/PTGFRN/RBM24/AVPR1A/CD9/BIN3/ADAM12/PPP3CA/IL4R/EHD1/KCNH1/FER1L5/MYOF/NOS1/MYOCD/SORT1/BCL9/DNER/DYRK1B/PLEKHO1/WNT1/CYP26B1/NKX2-5/SMO/MAPK14/MAML1/KLF5/BHLHA15/SHOX2/SIX4/CAV3/STAC3/HDAC5/CD53	siUHRF1_vs_siNeg
GO:0014033	neural crest cell differentiation	90	0.518172	1.97736	0.000999001	0.00209699	NRG1/SEMA4D/ZEB2/CORO1C/LAMA5/PITX2/MEF2C/NRP1/SEMA5B/TCOF1/NRP2/TBX1/ACVR1/GDNF/SEMA5A/SMAD4/SEMA4C/FAM172A/SEMA3A/TWIST1/RET/SEMA6D/ANXA6/SEMA4B/LRP6/EDNRB/CYP26C1/SEMA3F/KLHL12/SEMA3B/MAPK1/SEMA6C/SFRP1/WNT10A/PEF1/SEMA4F/ALDH1A2/SEMA3C/HIF1A/TAPT1/FBXL17/HAND2/PHOX2B/SOX11/FN1/SMO/ISL1/BMPR1A/ERBB4/SEMA6B/FGF19/PHACTR4/JAG1/EFNB1/SOX8/BMP7/SEMA6A/SEMA7A	siUHRF1_vs_siNeg
GO:0000118	histone deacetylase complex	57	0.541334	1.97729	0.000999001	0.00209699	HDAC4/NCOR2/RERE/MTA1/MECOM/CHD3/GATAD2A/TRERF1/MTA3/TBL1X/HDAC7/CHD5/HDAC9/PHF21A/CHD4/ZBTB7A/TAL1/TBL1XR1/CBX5/NCOR1/HDAC8/SIN3B/MBD3/HDAC3/MBD2/MORF4L1/DNTTIP1/HDAC1/SATB2/ZNF541/NRIP1/HDAC2/PHF12/HDAC5	siUHRF1_vs_siNeg
GO:0002431	Fc receptor mediated stimulatory signaling pathway	80	0.524955	1.97706	0.000999001	0.00209699	BAIAP2/VAV2/MYO10/CYFIP1/PTK2/PRKCE/DOCK1/ELMO1/RAPGEF1/ABL1/SRC/CYFIP2/CD247/PTPRJ/MYO1C/APPL2/PLCG1/LYN/ELMO2/PLCG2/WIPF3/FYN/PLA2G6/CSK/WIPF1/PAK1/LIMK1/PIK3R1/GRB2/MAPK1/PIK3CB/PTPRC/HCK/ABI1/ARPC1B/FGR/RABGEF1/WASF2/PIK3R2	siUHRF1_vs_siNeg
GO:0008328	ionotropic glutamate receptor complex	50	0.550017	1.9752	0.000999001	0.00209699	SHANK2/SCRIB/DLG2/PTK2B/CACNG4/SHANK1/GRID2/EPS8/SHANK3/NLGN1/ABHD12/GRIN2D/GRIK4/DLG4/SHISA9/GRIA4/DLG1/GRIN2A/CACNG2/GRIK3/CACNG8/GRIN1/GRIN3B/LRRC7/OLFM2/CNIH3/GRIK5/GRIN2C/SHISA6/GRIN2B/GRIA3/GRIK2/GRIA2/PORCN/ABHD6/CACNG7	siUHRF1_vs_siNeg
GO:0051282	regulation of sequestering of calcium ion	123	0.507338	1.97488	0.000999001	0.00209699	RASA3/PDE4D/HTT/PRKCE/JPH3/ANK2/DMD/TRPV1/ABL1/CHD7/TPCN2/ITPR1/TPCN1/PTK2B/ITPR2/LETM1/DIAPH1/PLCH2/AKAP6/PLCG1/CHERP/LYN/SLC8A1/PLCB1/PLCG2/RYR1/ITPR3/CACNA1C/CASQ1/JPH4/P2RY6/JSRP1/NPSR1/UBASH3B/PRKACA/LCK/ANXA6/SLC8B1/CAMK2D/PDPK1/RYR3/PLCE1/NOS1/ATP1A2/CAPN3/MYO5A/JPH2/PLCB3/RYR2/PTPRC/CD19/PKD2/TGFB1/TRPM2/PTPN6/LIME1	siUHRF1_vs_siNeg
GO:0061387	regulation of extent of cell growth	109	0.511122	1.97481	0.000999001	0.00209699	FSTL4/CYFIP1/PTPRS/MACF1/CTTN/SEMA4D/ABL1/DCC/LRP1/NTN1/DNM2/ANAPC2/NRP1/SEMA5B/MEGF8/BDNF/MAP2/WNT3/SEMA5A/MAPT/GSK3B/SEMA4C/DISC1/WNT5A/CDH4/SEMA3A/SEMA6D/TNR/PAK1/SEMA4B/PLXNA3/LIMK1/SEMA3F/RUFY3/ILK/WNT3A/DPYSL2/MAP3K13/EFNA5/NRCAM/DSCAM/SEMA3B/ZFYVE27/PAFAH1B1/ISLR2/SEMA6C/RTN4/SEMA4F/PLXNA4/DBNL/NDEL1/MAG/SEMA3C/NGF/ADNP/FN1/BARHL2/ULK2/SEMA6B/VEGFA/IST1/GDI1/GOLGA4/MAP1B/TWF2/SEMA6A/SEMA7A…	siUHRF1_vs_siNeg
GO:0060401	cytosolic calcium ion transport	164	0.498508	1.97429	0.000999001	0.00209699	RASA3/PDE4D/HTT/PRKCE/JPH3/PML/ANK2/DMD/TRPV1/ABL1/CHD7/TPCN2/ITPR1/TPCN1/PTK2B/ITPR2/LETM1/DIAPH1/PLCH2/AKAP6/PLCG1/CHERP/LYN/SLC8A1/PLCB1/PLCG2/BCL2/RYR1/ITPR3/CACNA1C/CASQ1/FAM155A/JPH4/P2RY6/JSRP1/FYN/ATP2B4/NPSR1/GRIN2D/P2RX4/UBASH3B/PRKACA/LCK/SLC8B1/CAMK2D/CACNA2D1/ATP2A2/PSEN2/PDPK1/RYR3/MCU/PLCE1/NOS1/ATP1A2/CAPN3/CACNB3/TRPC3/GRIN2A/MYO5A/JPH2/TRPM1/P2RX3/P2RX5/PLCB3/AFG3L2/RYR2/PTPRC/C…	siUHRF1_vs_siNeg
GO:0060090	molecular adaptor activity	225	0.488628	1.97251	0.000999001	0.00209699	RPTOR/CUX1/BAIAP2/PCNT/DAB2IP/FRMD4A/ANK1/AP2A2/AKAP13/MAPK8IP3/COL11A2/MAGI1/ANK3/KSR1/WWC1/ITSN2/BICD2/ANK2/SRC/CDYL/AXIN1/ARRB1/SH3BP2/GRB10/GATAD2A/SH2B3/TELO2/WWC2/SLC9A1/LAT/SORBS1/SHB/MLPH/AKAP6/HIP1/SASH1/SH2B2/LDLRAP1/ARHGAP6/SPSB1/NCK2/EPS8/SORBS2/PDE4DIP/SH3RF1/AMFR/PAG1/LASP1/CNOT1/MAPT/SH2B1/SKAP1/OBSL1/HIP1R/CHCHD3/CRADD/ABI2/DISC1/AP2M1/SLC9A3R2/BICD1/ITSN1/HCFC1/TJP2/GAB2/CHN2/CHN…	siUHRF1_vs_siNeg
GO:0001954	positive regulation of cell-matrix adhesion	51	0.547461	1.97202	0.000999001	0.00209699	PRKCZ/MAP4K4/ABL1/PTK2B/FMN1/SMAD3/UTRN/CDK6/PTPRJ/NRP1/COL16A1/JUP/EPB41L5/SKAP1/PPM1F/GSK3B/DISC1/LIMS1/WNT4/DAG1/CDH13/ILK/IQGAP1/PLEKHA2/EMP2/CSF1/SFRP1	siUHRF1_vs_siNeg
GO:0038094	Fc-gamma receptor signaling pathway	77	0.525338	1.9716	0.000999001	0.00209699	BAIAP2/VAV2/MYO10/CYFIP1/PTK2/PRKCE/DOCK1/ELMO1/RAPGEF1/ABL1/SRC/CYFIP2/CD247/PTPRJ/MYO1C/APPL2/PLCG1/LYN/ELMO2/PLCG2/WIPF3/FYN/PLA2G6/WIPF1/PAK1/LIMK1/PIK3R1/GRB2/MAPK1/PIK3CB/PTPRC/HCK/ABI1/ARPC1B/FGR/WASF2/PIK3R2	siUHRF1_vs_siNeg
GO:0005938	cell cortex	288	0.483388	1.97081	0.000999001	0.00209699	PRKCZ/CTBP1/CTBP2/PARD3/MICAL3/MYO10/DYNC1H1/AKAP13/PTK2/PXN/SPTBN1/EXOC3/TRAK1/CTNNA2/MAEA/AKT2/MYH9/CTTN/ARHGEF7/SHROOM3/MYO9B/SPTB/ERC2/PTK2B/ITPR2/FLNB/DCTN1/CORO1C/SPTBN2/PHLDB1/MYO1D/FRYL/CLASP1/WDR1/UTRN/GPSM1/CAPN2/EXOC2/COBL/RAI14/MLPH/EPB41L2/DST/ACTN4/DLC1/PARD3B/HIP1/MYH10/EXOC6B/EXOC4/ARHGAP32/SPTBN4/AKAP12/ASPH/RYR1/FMN2/EPS8/MYO7A/WIPF3/FER/FLOT1/NEDD9/NUMA1/CLTB/GRK4/SNX9/FGFR2/LA…	siUHRF1_vs_siNeg
GO:0010977	negative regulation of neuron projection development	150	0.498215	1.96907	0.000999001	0.00209699	GAK/EPHB2/FSTL4/ASAP1/PTPRS/PTK2/MAP4K4/PTPRG/NGEF/SEMA4D/SYNGAP1/DCC/LRP1/RAP1GAP2/DAB1/LINGO1/DNM3/NTN1/RTN4RL1/GFI1/NRP1/SEMA5B/MAP2/WNT3/PTEN/NLGN1/EPHA4/SEMA5A/RGMA/PMP22/GSK3B/TRPV4/SEMA4C/WNT5A/CARM1/GORASP1/SEMA3A/SEMA6D/CBFA2T2/TNR/PTPRO/CTSZ/SEMA4B/PLXNA3/PPP3CA/SEMA3F/ADCY6/RUFY3/ITM2C/WNT3A/RAPGEF2/INPP5F/BCL11A/EFNB2/SEMA3B/PAFAH1B1/UBE3A/SEMA6C/STX1B/RTN4/PSEN1/SEMA4F/MAG/SEMA3C/KRE…	siUHRF1_vs_siNeg
GO:1900449	regulation of glutamate receptor signaling pathway	63	0.535776	1.96851	0.000999001	0.00209699	SHANK2/EPHB2/MINK1/DLG2/PTK2B/CACNG4/DAPK1/RASGRF1/SHANK1/MEF2C/SHANK3/NLGN1/FYN/APP/CAPN1/UNC13A/DLG4/RGS9/SHISA9/GRIA4/DLG1/GRIN2A/CACNG2/FRRS1L/NLGN2/CACNG8/GRIN1/GSG1L/LRRC7/NLGN3/CNIH3/PPARGC1A/SHISA6/ARC/NECAB2/ACTN2/GRIN2B/GRIA3/GRIA2/NETO2/OPRM1/CRH/CACNG7/RELN/NETO1/IFNG	siUHRF1_vs_siNeg
GO:0051668	localization within membrane	147	0.498975	1.96779	0.000999001	0.00209699	PRKCZ/MAGI2/SCRIB/CD81/DLG2/AGRN/SYNGAP1/CACNG4/GPC6/CLSTN1/SSH1/NRXN1/DNM3/HIP1/GRIP2/DNM2/SNAP47/GRASP/SEC24D/RFTN1/NRXN2/NUMB/STX3/ANKS1B/RER1/CLIP1/SEC31B/AP3D1/SHANK3/NLGN1/MAPK10/CPLX1/FLNA/KIF17/ITGAL/IFT122/RILPL1/DAG1/DLG4/NPTN/KIF5C/GSN/GPHN/CDH13/EPS15/MAL/USP46/DLG1/ITGB2/CACNG2/IQSEC2/EFNB2/ADAM22/DOCK2/STX7/CACNG8/PTPRC/TGFB1/STX1B/MIA3/GSG1L/NUP133/TYROBP/LRRC7/ADAM10/SEC23A/ETV5/A…	siUHRF1_vs_siNeg
GO:0048640	negative regulation of developmental growth	112	0.508085	1.96658	0.000999001	0.00209699	JARID2/FSTL4/PTPRS/PTK2/RAI1/MEIS1/WWC1/SEMA4D/TP73/DCC/WWC2/CTDP1/PTCH1/NTN1/FGFR3/NRP1/SEMA5B/MAP2/WNT3/PTEN/STC2/SEMA5A/STK3/SEMA4C/WNT5A/SEMA3A/SEMA6D/TNR/PAK1/STK4/SEMA4B/PLXNA3/SEMA3F/WNT3A/TBX5/BCL11A/SLC6A4/SEMA3B/PPARA/SOCS2/TGFBR2/RIPK1/TLL2/SEMA6C/SFRP1/WWC3/LGMN/RTN4/SEMA4F/SAV1/MAG/SEMA3C/KCNK2	siUHRF1_vs_siNeg
GO:0050804	modulation of chemical synaptic transmission	429	0.475257	1.96654	0.000999001	0.00209699	SHANK2/PRKAR1B/PRKCZ/ABR/BAIAP2/SORCS2/LRP8/EPHB2/CYFIP1/PTPRS/PRKCE/JPH3/BCR/SYNPO/CUX2/MCTP1/EGFR/ABL1/CAMK2B/CACNA1D/GNAI2/SRC/PTK2B/MTOR/SYNGAP1/CAMK2A/GRM4/PACSIN2/DCC/SIPA1L1/CRTC1/NTRK1/CACNG4/CACNA1A/CLSTN1/SSH1/NRXN1/ZMYND8/NRG3/APBA2/DTNBP1/PNKD/PLCG1/RARA/ADCY1/RASGRF1/SLC24A1/SNAP47/SHANK1/ADORA2A/PLCB1/GRID2/MEF2C/ANAPC2/NR2E1/AKAP12/GRID1/SYBU/ITPR3/BDNF/STX3/EIF4A3/BAIAP3/PTPRA/PTE…	siUHRF1_vs_siNeg
GO:0010811	positive regulation of cell-substrate adhesion	119	0.507065	1.96637	0.000999001	0.00209699	PRKCZ/MAP4K4/PRKCE/DOCK1/RREB1/ARHGEF7/ABL1/PTK2B/FMN1/DOCK5/SMAD3/FBLN2/UTRN/SMOC2/CDK6/PTPRJ/DNM2/NRP1/COL16A1/JUP/NEDD9/SPOCK2/FLNA/EPB41L5/SKAP1/COL26A1/PPM1F/GSK3B/EGFLAM/DISC1/LIMS1/PREX1/EMILIN1/EMID1/WNT4/ITGA5/LIMS2/CASS4/DAG1/ABI3BP/CDH13/ILK/NID1/IQGAP1/PLEKHA2/VIT/EMILIN2/RSU1/EMP2/CSF1/SFRP1/ITGA6/EDIL3/HSD17B12/ITGA3/EMILIN3/CCDC80/FN1/ARPC2/CCL28/JAK2/VEGFA/CD36/MMRN2/TRIOBP/TSC1/E…	siUHRF1_vs_siNeg
GO:0015629	actin cytoskeleton	487	0.473251	1.96624	0.000999001	0.00209699	HDAC4/PRKCZ/BAIAP2/LPP/ABLIM2/MYO10/ASAP1/CDC42BPB/AKAP13/PTK2/AFAP1/SIPA1L3/MACF1/SYNPO/PXN/SPTBN1/AUTS2/PALLD/BIN1/SH3PXD2A/CTNNA2/MPRIP/BCAR1/MAEA/RCSD1/MYH9/SH3PXD2B/CTTN/AHNAK/ABL1/MYH14/SHROOM3/MYO9B/SPTB/CORO1B/CAPZB/CIT/MYO1E/ACTN1/MYO18A/SRC/BAIAP2L1/ROR1/CROCC/FLNB/PSTPIP1/PDLIM7/SMTN/CORO1C/PARVA/SPTBN2/MYO16/FMN1/MYO1D/PARVB/SVIL/WDR1/UTRN/ACACA/CAPN2/MYH11/COBL/DAAM1/SORBS1/MLPH/ADD1…	siUHRF1_vs_siNeg
GO:0003279	cardiac septum development	109	0.508848	1.96602	0.000999001	0.00209699	ZFPM1/ANK2/NOTCH1/SMAD6/CHD7/ROBO1/PARVA/RARB/PLXND1/TGFBR3/LTBP1/RARA/MYH10/DNM2/NRP1/GATA6/NRP2/TBX1/ACVR1/FGFR2/GATA4/SMAD4/LUZP1/ZFPM2/WNT5A/NPRL3/PTK7/HEYL/RBPJ/ENG/HEG1/TBX5/SLIT3/ADAMTS6/MATR3/PRDM1/ROBO2/TGFBR2/DHRS3/PDE2A/FGFRL1/SAV1/SEMA3C/DNAH11/NOS3/SALL1/NKX2-5/SOX11/WNT11/AP2B1/NOTCH2/TBX2/SMO/LRP2/ISL1/PAX8/MAML1/STRA6/FRS2/BMPR1A/TAB1/JAG1/SMAD7/BMP7/DCTN5/MKS1/BMPR2/FGF8/SUFU/SAL…	siUHRF1_vs_siNeg
GO:0060589	nucleoside-triphosphatase regulator activity	318	0.479348	1.96185	0.000999001	0.00209699	AGAP1/TBCD/RGS12/RASA3/ABR/TBC1D22A/TBC1D16/DAB2IP/ARHGEF10L/TSC2/ASAP1/TBC1D14/ASAP2/RIN3/SIPA1L3/STARD13/SH3BP4/BCR/TBC1D9B/DOCK1/ARHGAP26/ARFGAP1/DNAJB6/SGSM2/ARAP1/TNK2/RALGDS/TBC1D1/RALGAPA2/MYO9B/RGS3/RAP1GAP/SYNGAP1/ARRB1/DOCK4/ARHGAP10/SIPA1L1/GNAQ/DOCK5/SIL1/ADAP1/SRGAP3/RAP1GAP2/GPSM1/BRSK2/ARHGAP15/EVI5/RABGAP1L/GNB5/ARAP3/RIN2/ARHGAP35/IQGAP2/DLC1/USP6NL/PLCB1/ARHGAP32/SRGAP1/ASAP3/AR…	siUHRF1_vs_siNeg
GO:0099177	regulation of trans-synaptic signaling	430	0.473998	1.96178	0.000999001	0.00209699	SHANK2/PRKAR1B/PRKCZ/ABR/BAIAP2/SORCS2/LRP8/EPHB2/CYFIP1/PTPRS/PRKCE/JPH3/BCR/SYNPO/CUX2/MCTP1/EGFR/ABL1/CAMK2B/CACNA1D/GNAI2/SRC/PTK2B/MTOR/SYNGAP1/CAMK2A/GRM4/PACSIN2/DCC/SIPA1L1/CRTC1/NTRK1/CACNG4/CACNA1A/CLSTN1/SSH1/NRXN1/ZMYND8/NRG3/APBA2/DTNBP1/PNKD/PLCG1/RARA/ADCY1/RASGRF1/SLC24A1/SNAP47/SHANK1/ADORA2A/PLCB1/GRID2/MEF2C/ANAPC2/NR2E1/AKAP12/GRID1/SYBU/ITPR3/BDNF/STX3/EIF4A3/BAIAP3/PTPRA/PTE…	siUHRF1_vs_siNeg
GO:0048588	developmental cell growth	228	0.485465	1.96094	0.000999001	0.00209699	PRKCZ/FSTL4/NEDD4L/CYFIP1/AKAP13/PTPRS/PLXNA1/MACF1/AUTS2/ITSN2/CTTN/SEMA4D/ABL1/ULK1/MTOR/ZEB2/CYFIP2/DCC/TIAM1/LRP1/COBL/CTDP1/AKAP6/NTN1/VCL/DNM2/ANAPC2/SMURF1/NRP1/SEMA5B/MEGF8/BDNF/SORBS2/MAP2/LHX2/WNT3/KMT2D/DDR1/PDLIM5/CPNE5/NRP2/SEMA5A/RNF157/MAPT/GATA4/SLIT1/ALCAM/GSK3B/SEMA4C/NIN/DISC1/WNT5A/CDH4/SEMA3A/APP/SEMA6D/UNC13A/TNR/PAK1/SEMA4B/PLXNA3/SYT17/LIMK1/RARG/SEMA3F/DCLK1/RUFY3/ILK/IQG…	siUHRF1_vs_siNeg
GO:0098978	glutamatergic synapse	344	0.477765	1.95982	0.000999001	0.00209699	PRKAR1B/PRKCZ/ABR/BAIAP2/CTBP1/CTBP2/EPHB2/PTPRS/DLGAP4/SCRIB/BCR/SYNPO/SPTBN1/NRG1/TNIK/ERC2/ACTN1/CADPS/SRC/DLG2/PTK2B/MTOR/SYNGAP1/PACSIN2/SPTBN2/CRTC1/TIAM1/CACNG4/GPC6/CLSTN1/NRXN1/NRG3/DTNBP1/TANC2/DGKZ/PLCG1/DNM3/HIP1/LYN/ADCY1/GRIP2/MYH10/DNM2/SNAP47/SHANK1/ADORA2A/GRASP/PLCB1/ATP2B2/GRID2/BCAN/NOS1AP/EPS8/NRP1/NUMB/GRID1/PPM1H/STX3/EIF4A3/PLEKHA5/AP3D1/HOMER2/NLGN1/FLOT1/NRP2/MAPK10/FYN/…	siUHRF1_vs_siNeg
GO:0021987	cerebral cortex development	111	0.505766	1.95733	0.000999001	0.00209699	TRAPPC9/LRP8/DAB2IP/CCDC85C/PTPRS/ADGRG1/SYNE2/PAX5/PHACTR1/EGFR/CNTNAP2/TACC2/ROBO1/GLI3/LRP1/PAX6/MCPH1/DAB1/NDE1/TBR1/ARX/PLCB1/CSNK2A2/NR2E1/NRP1/LHX2/SUN2/TACC3/NRP2/DIXDC1/FLNA/GSK3B/DISC1/TACC1/SEMA3A/GNG12/NCOA1/LAMB1/BTBD3/SRD5A1/LRP6/DMRTA2/NF1/PAFAH1B1/XAB2/FOXP2/GRIN1/RTN4/SUN1/PSEN1/NDEL1/HIF1A/CTNNB1/NTRK2/SMO/POU3F3/HTR6/EMX2/SRGAP2/CDH2/YWHAE/TSC1/EMX1	siUHRF1_vs_siNeg
GO:0014031	mesenchymal cell development	85	0.515868	1.95457	0.000999001	0.00209699	NRG1/NOTCH1/SEMA4D/ZEB2/CORO1C/LAMA5/PITX2/BCL2/NRP1/SEMA5B/TCOF1/NRP2/TBX1/ACVR1/GDNF/SEMA5A/SEMA4C/FAM172A/SEMA3A/TWIST1/RET/SEMA6D/ANXA6/HEYL/SEMA4B/EDNRB/CYP26C1/SEMA3F/KLHL12/SEMA3B/MAPK1/SEMA6C/PEF1/SEMA4F/ALDH1A2/SEMA3C/HIF1A/TAPT1/HAND2/PHOX2B/SOX11/FN1/SMO/ISL1/BMPR1A/ERBB4/SEMA6B/FGF19/PHACTR4/JAG1/EFNB1/SOX8/BMP7/SEMA6A/SEMA7A	siUHRF1_vs_siNeg
GO:0097061	dendritic spine organization	79	0.519503	1.95454	0.000999001	0.00209699	SHANK2/BAIAP2/LRP8/EPHB2/IGF1R/NGEF/CUX2/DOCK10/CTTN/CAMK2B/TANC1/SIPA1L1/TIAM1/ZMYND8/DNM3/SHANK1/SRCIN1/PTEN/SHANK3/NLGN1/PDLIM5/FYN/EPHA4/CTNND2/PPP1R9A/KALRN/ABI2/DLG4/INSR/PAFAH1B1/UBE3A/LGMN/EEF2K/DBNL/WNT7A/EPHB3/NLGN3/ZNF365/ITGA3/ADAM10	siUHRF1_vs_siNeg
GO:0050839	cell adhesion molecule binding	465	0.470961	1.95419	0.000999001	0.00209699	TNXB/BAIAP2/GOLGA3/SND1/DAB2IP/PRKCA/HDLBP/ASAP1/PTPRF/SCRIB/MACF1/PXN/SPTBN1/EXOC3/CD81/ANK3/NRG1/CTNNA2/MPRIP/LRRFIP1/STK24/MYH9/EGFR/FMNL2/ITGB5/CTTN/AHNAK/CORO1B/CAPZB/ACTN1/SRC/ERC1/BAIAP2L1/DOCK9/PI4KA/FLNB/PACSIN2/PARVA/SPTBN2/NRXN3/LAMA5/UTRN/CSNK1D/ITGB4/LARP1/TENM2/VWF/NRXN1/ADD1/PTPRM/PTPRJ/MMP14/DST/ACTN4/TIMP2/PAK4/LYN/VCL/PPL/ARHGEF16/EEF1D/COL5A1/CTNNA1/PFKP/NRXN2/NUMB/FRMD5/COL16A…	siUHRF1_vs_siNeg
GO:0097110	scaffold protein binding	59	0.535397	1.95387	0.000999001	0.00209699	BAIAP2/KCNQ1/PDE4D/CACNA1H/CIT/SRC/ITPR2/MAP2K2/KIF1B/CACNA1G/SHANK1/GRID2/NCK2/TCOF1/SHANK3/NLGN1/KCNH2/ATP2B4/IKBKB/DLG4/CASP8/PANX1/DLL1/DSP/ADCY5/NOS1	siUHRF1_vs_siNeg
GO:0021675	nerve development	79	0.519184	1.95334	0.000999001	0.00209699	EPHB2/NAV2/LRIG1/CHD7/GLI3/ADARB1/NTRK1/NRP1/BDNF/NRP2/DICER1/TBX1/COL25A1/SEMA3A/TFAP2A/RET/UNC13A/DAG1/PLXNA3/SERPINE2/SULF2/SEMA3F/ILK/SLC1A3/TCIRG1/CHRNB2/GABRB3/AFG3L2/ERBB3/NEUROG1/PLXNA4/SULF1/PHOX2A/ATP8B1/PRKCG/NGF/SALL1/CTNNB1/PHOX2B/ISL1/SIX4/HOXA3/UNC13B/HOXB2/HOXB3/HOXD3/GABRA5/RNF165	siUHRF1_vs_siNeg
GO:0106027	neuron projection organization	87	0.51399	1.95178	0.000999001	0.00209699	SHANK2/BAIAP2/LRP8/EPHB2/IGF1R/NGEF/CUX2/DOCK10/CTTN/CAMK2B/TANC1/DCTN1/SIPA1L1/TIAM1/ZMYND8/DNM3/SHANK1/SRCIN1/PTEN/SHANK3/NLGN1/PDLIM5/FYN/EPHA4/CTNND2/PPP1R9A/KALRN/GSK3B/ABI2/APP/DLG4/INSR/PAFAH1B1/UBE3A/LGMN/EEF2K/PSEN1/DBNL/WNT7A/EPHB3/NLGN3/ZNF365/ITGA3/ADAM10	siUHRF1_vs_siNeg
GO:0070509	calcium ion import	76	0.520414	1.95094	0.000999001	0.00209699	CACNA1H/DYSF/CACNA1I/TRIM27/TRPV1/CACNA1D/CACNA1A/CACNA1G/SLC8A1/CACNA1C/FAM155A/FYN/CASR/ATP2B4/TRPV4/GCK/ATP2A1/UCN/PDGFRB/CACNB2/CACNA2D1/CACNA1B/ATP2A2/PSEN2/MCU/ATP2C2/GRM6/CACNA1S/AFG3L2/CACNA1E/PKD2/TRPM2/EGF/SLC8A3/TRPV3	siUHRF1_vs_siNeg
GO:0030427	site of polarized growth	173	0.490866	1.95087	0.000999001	0.00209699	SHANK2/PARD3/APBB2/CYFIP1/MAPK8IP3/AUTS2/EXOC3/PALLD/TRAK1/NGEF/CTTN/MYH14/LMTK2/ERC2/PTK2B/TIAM1/LRP1/UTRN/GDPD5/COBL/SSH1/TENM2/PTCH1/DTNBP1/TIMP2/RASGRF1/MYH10/DNM2/EXOC4/IGHMBP2/KLC1/EPS8/NRP1/KIF21B/STX3/MAP2/DICER1/APBB1/EPHA4/PCDH9/AMFR/BOC/MAPT/PPP1R9A/TRPV4/NIN/DISC1/APP/PREX1/SIRT2/CRTAC1/PTPRO/TIAM2/CTSZ/KIF5C/CXADR/RUFY3/TAOK2/IQGAP1/DCTN2/GRM6/ACAP3/MYO5A/TRPM1/DSCAM/ZFYVE27/PAFAH1B1…	siUHRF1_vs_siNeg
GO:0021954	central nervous system neuron development	78	0.518696	1.94932	0.000999001	0.00209699	EPHB2/PTK2/ROBO1/ADARB1/ZEB2/DCC/ARX/ARHGAP35/GLI2/SPTBN4/NR2E1/NRP1/NFIB/MAP2/PTEN/NRP2/FGFR2/EPHA4/DCLK2/MAPT/GATA2/NIN/DISC1/WNT5A/SEMA3A/CNTN2/PLXNA3/DCLK1/RAPGEF2/SZT2/LHX8/CHRNB2/PAFAH1B1/ROBO2/GABRB1/PLXNA4/NDEL1/EPHB3/MYCBP2/NR4A2/NTRK2/PHOX2B/SALL3	siUHRF1_vs_siNeg
GO:0018105	peptidyl-serine phosphorylation	291	0.477809	1.9486	0.000999001	0.00209699	RPTOR/PRKCZ/SMYD3/PDE4D/PRKCA/HIPK2/PRKCE/STK32C/AKT2/DMD/EGFR/NEK6/LMTK2/ULK1/SRC/BCAR3/MTOR/MAST4/MAP2K2/AXIN1/PRKCH/PRKDC/ARRB1/CAMK2A/MAST3/LATS2/BRSK2/CSNK1D/MAPKAP1/ERN1/CSNK2A2/WNK1/NCK2/BCL2/SPTBN4/AKT3/SGK1/AKT1/CSNK1G2/DGKQ/VRK2/DYRK1A/DCLK2/STK39/MAST2/ATP2B4/TTBK1/HIPK4/IKBKB/PPM1F/PRKD2/CAB39/GSK3B/FNIP2/WNT5A/PLCL1/APP/RAF1/RET/UCN/SBK1/MAP4K1/PKD1/PRKACA/CAMK4/ATM/PLCL2/PAK1/STK4/T…	siUHRF1_vs_siNeg
GO:0014704	intercalated disc	50	0.54235	1.94767	0.000999001	0.00209699	ANK3/ANK2/ACTN1/SLC9A1/AKAP6/VCL/SLC8A1/CTNNA1/SPTBN4/JUP/CTNNA3/OBSL1/FXYD1/ANKRD23/PAK1/DES/DSP/SCN4B/ATP1A2/DLG1/SCN2A/NRAP/KCNJ11/ITGB1/CTNNB1/FHOD1/ATP1A1/SCN1A/CAV3/YWHAH/CDH2/GJC1	siUHRF1_vs_siNeg
GO:0051208	sequestering of calcium ion	126	0.499513	1.94697	0.000999001	0.00209699	RASA3/PDE4D/HTT/PRKCE/JPH3/ANK2/DMD/TRPV1/ABL1/CHD7/TPCN2/ITPR1/TPCN1/PTK2B/ITPR2/LETM1/DIAPH1/PLCH2/AKAP6/PLCG1/CHERP/LYN/SLC8A1/PLCB1/PLCG2/RYR1/ITPR3/CACNA1C/CASQ1/JPH4/P2RY6/JSRP1/NPSR1/UBASH3B/PRKACA/LCK/ANXA6/SLC8B1/CAMK2D/PDPK1/RYR3/PLCE1/NOS1/ATP1A2/CAPN3/MYO5A/JPH2/PLCB3/RYR2/PTPRC/CD19/PKD2/TGFB1/TRPM2/PTPN6/LIME1	siUHRF1_vs_siNeg
GO:1905475	regulation of protein localization to membrane	181	0.488022	1.94645	0.000999001	0.00209699	PRKCZ/EPHB2/PPFIA1/PRKCE/SPTBN1/CD81/ANK3/AKT2/EGFR/NKD2/TP73/PRKCH/PPP1R13B/LRP1/GPC6/TFDP1/SSH1/SORBS1/ZMYND8/GPC1/MYO1C/MMP14/STX8/LDLRAP1/GRASP/DPP10/CNST/ARHGEF16/BCL2/NUMB/STX3/MTCL1/RER1/AKT1/FYN/MRAP/CSK/BCL2L1/NMT1/AP2M1/ACSL3/DAG1/TFDP2/PAK1/PLS1/TP63/CASP8/GSN/PDPK1/CLTC/WNT3A/BID/EPHA2/DLG1/ITGB2/KCNE1/CACNB3/CACNG2/PIK3R1/IQSEC2/STX7/GPC5/PKDCC/TGFB1/PPP3R1/CLIP3/INPP5K/KCNJ11/ERBB2/…	siUHRF1_vs_siNeg
GO:1905477	positive regulation of protein localization to membrane	118	0.501493	1.94471	0.000999001	0.00209699	EPHB2/PRKCE/SPTBN1/CD81/ANK3/AKT2/EGFR/NKD2/TP73/PRKCH/PPP1R13B/LRP1/TFDP1/SSH1/SORBS1/MYO1C/DPP10/CNST/ARHGEF16/BCL2/STX3/MTCL1/RER1/AKT1/FYN/NMT1/ACSL3/TFDP2/PAK1/PLS1/TP63/CASP8/PDPK1/WNT3A/BID/EPHA2/DLG1/ITGB2/CACNB3/CACNG2/PIK3R1/TGFB1/PPP3R1/CLIP3/KCNJ11/ERBB2/PRKCI/TNF/ITGA3/ITGB1/MIEF1/AP2B1/LRP4/TP53BP2/PTPN9/EZR/YWHAG/STAC3/YWHAZ/NECAB2/YWHAH/YWHAB/CEMIP/YWHAE/STX4/RAB11FIP2/TCAF1/PTN/I…	siUHRF1_vs_siNeg
GO:0021537	telencephalon development	245	0.479896	1.94462	0.000999001	0.00209699	TRAPPC9/LRP8/EPHB2/DAB2IP/CCDC85C/SKI/PTPRS/KDM2B/ADGRG1/SYNE2/NRG1/EXT1/PAX5/PHACTR1/EGFR/CNTNAP2/CHD7/TACC2/ROBO1/GLI3/ZEB2/LRP1/PAX6/RARB/MCPH1/DAB1/NDE1/CDK6/NRG3/TBR1/ARX/KIRREL3/RARA/MYH10/SLC8A1/PLCB1/RTN4RL1/CSNK2A2/PHLPP2/BCAN/NR2E1/BCL11B/NRP1/NUMB/NFIB/LHX2/PTEN/SUN2/SHANK3/TACC3/KDM6B/NRP2/DIXDC1/DCLK2/ATP2B4/FLNA/GSK3B/NIN/DISC1/TACC1/WNT5A/SEMA3A/AQP1/GNG12/NCOA1/ALK/AVPR1A/CSF1R/RF…	siUHRF1_vs_siNeg
GO:0050905	neuromuscular process	104	0.504991	1.94454	0.000999001	0.00209699	ABR/CAMTA1/KCNAB2/CDH23/JPH3/BCR/CTNNA2/ABL1/CSMD1/ADARB1/DCTN1/NRXN1/PNKD/HERC1/MYH10/SHANK1/ADORA2A/GRID2/MYO7A/PTEN/IGDCC3/BACE1/JPH4/CHD8/MECP2/ATP8A2/RBFOX2/GRIN2D/FGF12/APP/UCN/TNR/CLN8/DLG4/SLC1A3/ADCY5/GAA/GRIN2A/GIGYF2/PAFAH1B1/NLGN2/PSAP/GRIN1/NEUROG1/PENK/TPP1/MYCBP2/HMX3/GRIN2C/SCN1A/STRA6/COMP/USH1C/SLC6A3/PCDH15/HEXB/OPA3/NBN/ALDH1A3/NKX6-2/TCF15/GM2A/AGTPBP1/TMEM150C/KCNA1/CLN3/ZMP…	siUHRF1_vs_siNeg
GO:0099601	regulation of neurotransmitter receptor activity	72	0.520366	1.94302	0.000999001	0.00209699	SHANK2/EPHB2/MINK1/SRC/DLG2/PTK2B/CACNG4/DAPK1/RASGRF1/SHANK1/MEF2C/SHANK3/NLGN1/APP/CAPN1/DLG4/LYNX1/RGS9/SHISA9/GRIA4/DLG1/GRIN2A/CACNG2/NLGN2/CACNG8/GRIN1/GSG1L/LRRC7/NLGN3/LYPD6B/CNIH3/AKAP9/PPARGC1A/SHISA6/ARC/ACTN2/LYPD6/GRIN2B/GRIA3/NPTX2/GRIA2/NPTX1/NETO2/OPRM1/CRH/CACNG7/RELN/NETO1/FNTA/IFNG	siUHRF1_vs_siNeg
GO:0060349	bone morphogenesis	111	0.501905	1.94239	0.000999001	0.00209699	SKI/LRP5/GNAS/FOXN3/GLI3/RARB/CSGALNACT1/MMP14/FGFR3/RARA/GLG1/POR/COL13A1/MEF2C/MEGF8/LTBP3/COL27A1/OSR2/FGFR2/COL6A3/LRP5L/TRPV4/CARM1/ALPL/TWIST1/TFAP2A/CHSY1/FGF18/COL6A1/ANXA6/LRP6/BMPR1B/COL20A1/RARG/SCARA3/VIT/MATN4/COL6A2/CDX1/TGFBR2/MATN2/DHRS3/DLX5/SERPINH1/POC1A/TGFB1/MSX1/NAB1/NEUROG1/COL12A1/RUNX2/CYP26B1/THBS3/COL1A1/PAPPA2/NPPC/COMP/SHOX2/SMPD3/AXIN2/PAX1/MATN1/MEF2D/INPPL1/COL7A1/…	siUHRF1_vs_siNeg
GO:0086003	cardiac muscle cell contraction	66	0.525954	1.94143	0.000999001	0.00209699	KCNQ1/PDE4D/NEDD4L/BIN1/ANK2/CACNA1D/SLC9A1/CACNA1G/NOS1AP/CACNA1C/ADORA1/JUP/PDE4B/KCNH2/GATA4/FLNA/CTNNA3/FGF12/ATP2A1/CACNB2/TRPM4/CAMK2D/CACNA2D1/DSP/SCN4B/ATP1A2/KCND3/DLG1/KCNE1	siUHRF1_vs_siNeg
GO:0030426	growth cone	168	0.48962	1.94008	0.000999001	0.00209699	SHANK2/PARD3/APBB2/CYFIP1/MAPK8IP3/AUTS2/EXOC3/PALLD/TRAK1/NGEF/CTTN/MYH14/LMTK2/ERC2/PTK2B/TIAM1/LRP1/UTRN/GDPD5/COBL/SSH1/TENM2/PTCH1/DTNBP1/TIMP2/RASGRF1/MYH10/DNM2/EXOC4/IGHMBP2/KLC1/EPS8/NRP1/KIF21B/STX3/MAP2/DICER1/APBB1/EPHA4/PCDH9/AMFR/BOC/MAPT/PPP1R9A/TRPV4/NIN/DISC1/APP/PREX1/SIRT2/CRTAC1/PTPRO/TIAM2/CTSZ/KIF5C/CXADR/RUFY3/TAOK2/IQGAP1/DCTN2/ACAP3/MYO5A/DSCAM/ZFYVE27/PAFAH1B1/ADCY10/UNC…	siUHRF1_vs_siNeg
GO:0051279	regulation of release of sequestered calcium ion into cytosol	79	0.515627	1.93996	0.000999001	0.00209699	PDE4D/HTT/PRKCE/JPH3/ANK2/DMD/ABL1/CHD7/PTK2B/DIAPH1/AKAP6/PLCG1/LYN/SLC8A1/CACNA1C/CASQ1/JPH4/P2RY6/JSRP1/NPSR1/UBASH3B/PRKACA/CAMK2D/PDPK1/NOS1/ATP1A2/CAPN3/MYO5A/JPH2/RYR2/CD19/PKD2/TGFB1/PTPN6/LIME1	siUHRF1_vs_siNeg
GO:0060411	cardiac septum morphogenesis	74	0.518177	1.9397	0.000999001	0.00209699	ZFPM1/NOTCH1/SMAD6/CHD7/ROBO1/PARVA/RARB/TGFBR3/RARA/NRP1/GATA6/NRP2/TBX1/ACVR1/FGFR2/GATA4/SMAD4/ZFPM2/WNT5A/HEYL/RBPJ/ENG/TBX5/SLIT3/ROBO2/TGFBR2/DHRS3/FGFRL1/SAV1/SEMA3C/DNAH11/NOS3/NKX2-5/SOX11/WNT11/NOTCH2/TBX2/SMO/LRP2/ISL1/BMPR1A/JAG1/SMAD7/BMP7/MKS1/BMPR2/FGF8/TBX3/GJA5/HEY1/TGFBR1/SLIT2	siUHRF1_vs_siNeg
GO:0017124	SH3 domain binding	128	0.496365	1.9383	0.000999001	0.00209699	SHANK2/DENND1A/DAB2IP/AFAP1/DOCK1/ELMO1/BCAR1/UVRAG/RAPGEF1/ABL1/CIT/SYNGAP1/SH3BP2/DOCK4/INPP5D/FMN1/SH3KBP1/SYNJ2/LYN/DNM2/SHANK1/ELMO2/ARHGAP6/MICAL1/WIPF3/SHANK3/ARHGAP27/SGIP1/ADAM19/SH3BP5/MAPT/SKAP1/HIP1R/ARHGAP17/DNAJC6/ABI2/RUFY1/WIPF1/DTX1/ADAM12/EPS15/ILK/FUT8/DOCK3/ENAH/GRB2/ADAM15/MAPK15/CTTNBP2/SOS1/ABI1/PTPN6/WASF2/SH2D2A/DPYSL3/ADAM10/CBLC/GRIK5/AFAP1L2/TP53BP2/AFAP1L1/KHDRBS3/LRP…	siUHRF1_vs_siNeg
GO:0099072	regulation of postsynaptic membrane neurotransmitter receptor levels	65	0.525558	1.9359	0.000999001	0.00209699	PRKCZ/SCRIB/DLG2/CACNG4/GPC6/CLSTN1/DNM3/GRIP2/DNM2/SNAP47/GRASP/EPS8/NUMB/STX3/MAPK10/CPLX1/DAG1/DLG4/GPHN/EPS15/USP46/DLG1/CACNG2/IQSEC2/EFNB2/ADAM22/FRRS1L/CACNG8/STX1B/GSG1L/LRRC7/PRKCI/ADAM10/AP2B1/SHISA6/ARC/GRIPAP1/YWHAE/RAB8A/GRIP1/GHSR/PORCN/CACNG7/ITGB3/FLOT2/DRD4/RAP1A	siUHRF1_vs_siNeg
GO:0098839	postsynaptic density membrane	72	0.518395	1.93566	0.000999001	0.00209699	PTPRS/SCRIB/DLG2/DCC/TIAM1/CACNG4/CLSTN1/ADCY1/ATP2B2/GRID2/GRID1/GRIN2D/LRRC4C/CLSTN3/PTPRO/DLG4/RGS9/NPTN/SHISA9/SLC16A3/LRFN1/NRCAM/DLG1/GRIN2A/CACNG2/EFNB2/ADAM22/OPRD1/LRFN3/DGKI/CACNG8/GRIN1/GSG1L/SLITRK1/LRRTM2/CHRM3/GRIK5/GRIN2C/AKAP9/ERBB4/SHISA6/ARC/ACTN2/GRIN2B/GRM1/GRM5/SORCS3/LRFN2/CACNG7/CLSTN2/NETO1	siUHRF1_vs_siNeg
GO:0034394	protein localization to cell surface	61	0.52827	1.93545	0.000999001	0.00209699	KCNAB2/NEDD4L/ANK2/PTPRU/GGA2/CD247/VCL/SMURF1/BDNF/STX3/COMMD1/AKT1/RAB11FIP5/FLNA/PTPRK/TM9SF4/GGA3/GBF1/ASTN2/EMP2/ANGPT1/ABCA7/USP4/EGF/TYROBP/TNF/CTNNB1/WNT11/ERBB4/CAV3/GGA1/ACTN2/ABCA12/GPM6B/STX4/PICALM/HSP90AB1/MAP1A/GPD1L	siUHRF1_vs_siNeg
GO:0017053	transcriptional repressor complex	83	0.511608	1.9348	0.000999001	0.00209699	HDAC4/NCOR2/PRDM16/CTBP1/CTBP2/SKI/MTA1/ZFPM1/CHD3/GLI3/GATAD2A/MTA3/TBL1X/BAZ2A/JAZF1/GFI1/CHD5/CORO2A/CHD4/ZBTB7A/SIRT2/TBL1XR1/TBX18/RBPJ/CBX5/TBX15/SPEN/NCOR1/RCOR1/MBD3/RELB/HDAC3/SUV39H1/BAHD1/RCOR2/TFAP4/HDAC1/MIER1/ZBTB16/CCND1/HDAC2/N4BP2L2/PHF12/YWHAB/ZNF350/CSNK2A1/LIN37/ETV3/GATA1	siUHRF1_vs_siNeg
GO:0060079	excitatory postsynaptic potential	100	0.503344	1.93369	0.000999001	0.00209699	SHANK2/PRKCZ/BAIAP2/CUX2/TRPV1/PTK2B/SSH1/NRXN1/ZMYND8/SHANK1/ADORA2A/GRID2/MEF2C/EIF4A3/PTEN/ADORA1/SEZ6/NPFF/SHANK3/NLGN1/AKT1/MECP2/PPP1R9A/GRIN2D/CHRNA10/GSK3B/APP/P2RX4/MPP2/DLG4/PPP3CA/CACNB3/GRIN2A/CHRNB2/P2RX3/RAB3GAP1/P2RX5/RIMS2/DGKI/NLGN2/ARRB2/GRIN1/STX1B/P2RX1/WNT7A/CELF4/NLGN3/CHRNA3/SLC17A7/CHRNA2/GRIK5/GRIN2C/P2RX7/RIMS1/CHRNB3/MTMR2/GRIN2B/TMEM108/GRIK2	siUHRF1_vs_siNeg
GO:0030055	cell-substrate junction	405	0.467707	1.93347	0.000999001	0.00209699	GAK/TNS3/LPP/TSPAN9/FAT1/CYFIP1/PTK2/AFAP1/MAP4K4/PPFIA1/MRC2/PIP5K1C/SYNE2/PXN/GNA12/CD81/PALLD/HSPG2/ARHGAP26/MPRIP/BCAR1/IGF2R/MYH9/DMD/EGFR/ITGB5/CTTN/AHNAK/ARHGEF7/CORO1B/ACTN1/PTK2B/MAP2K2/PI4KA/LMO7/FLNB/IRF2/PACSIN2/PDLIM7/CORO1C/PARVA/PARVB/LRP1/CLASP1/SVIL/CAPN2/SLC9A1/ITGB4/SORBS1/ADD1/SH3KBP1/MMP14/EPB41L2/DST/ACTN4/DLC1/FHL2/PAK4/VCL/FGFR3/DDR2/DNM2/LAP3/ITGA11/ASAP3/CTNNA1/AKAP12/TL…	siUHRF1_vs_siNeg
GO:0030032	lamellipodium assembly	62	0.52708	1.93332	0.000999001	0.00209699	HDAC4/VAV2/ABLIM2/CYFIP1/ARHGEF4/AUTS2/SPATA13/ARHGEF7/CAPZB/MTOR/PARVB/VCL/DNM2/ABLIM1/NCK2/FER/SH2B1/PTPRO/PLXNB3/BIN3/CDH13/RHOD/EPHA2/RAC2/WNT1/WASF2/ITGB1/VAV3/ARHGEF6/ABLIM3/FSCN1/ARPC2/CCDC88A	siUHRF1_vs_siNeg
GO:0099504	synaptic vesicle cycle	191	0.48361	1.93307	0.000999001	0.00209699	PRKAR1B/GAK/CTBP2/DENND1A/MAGI2/CYFIP1/PIP5K1C/SCRIB/CACNA1D/ERC2/CADPS/BTBD9/CAMK2A/BRSK2/RAPGEF4/NRXN1/AP3B1/APBA2/DTNBP1/DNM3/PACSIN1/ADCY1/DNM2/SNAP47/ADORA2A/OTOF/STX3/PTEN/BACE1/AP3D1/NLGN1/DGKQ/STX2/CPLX1/DNAJC6/GSK3B/CHRM2/ITSN1/SYN2/SYN3/NAPB/PPFIA2/UNC13C/UNC13A/DDC/SYN1/NCS1/CACNB2/SYT17/ATP2A2/SV2A/CADPS2/FGF14/PLD1/DNAJC5/SYT8/WNT3A/SYT12/SYT7/CHRNB2/RIMS3/RAB3GAP1/RIMS2/DGKI/NLGN2/S…	siUHRF1_vs_siNeg
GO:1990778	protein localization to cell periphery	302	0.473448	1.93269	0.000999001	0.00209699	PRKCZ/GAK/EPHB2/ANK1/TTC7B/PACS2/PPFIA1/PRKCE/SCRIB/MACF1/SEC16A/SPTBN1/CD81/ANK3/AKT2/ANK2/EGFR/NKD2/TNIK/DLG2/TTC7A/PRKCH/RAMP1/LRP1/LAMA5/PACS1/KIF13A/GGA2/GPC6/CLSTN1/SORBS1/TSPAN5/PTCH1/KIF1B/MMP14/EPB41L2/TESC/PACSIN1/GRIP2/SNAP47/STX8/DPP6/LDLRAP1/GRASP/DPP10/CNST/ARHGEF16/SPTBN4/SMURF1/RAB31/NUMB/STX3/RER1/CLIP1/JUP/RAPSN/FLOT1/NUMA1/AKT1/MAPK10/MRAP/CSK/CPLX1/MAP7/FLNA/SKAP1/BCL2L1/IKBKB…	siUHRF1_vs_siNeg
GO:0035258	steroid hormone receptor binding	89	0.50716	1.93238	0.000999001	0.00209699	NCOR2/FOXP1/SMARCA4/DDX54/SRC/ESR1/ARRB1/NR4A1/SMAD3/PRPF6/DAXX/RB1/FHL2/NCOA3/PPARGC1B/KDM4C/PARP1/CNOT1/FLT3/ZBTB7A/STAT3/TACC1/NCOA1/CCDC62/PADI2/FUS/NSD1/RNF4/STAT5B/NCOA4/FOXP2/PKN1/PPARG/PRMT2/KDM3A/ZNF366/PIAS1/BRCA1/NR4A2/MMS19/ARID5A/NCOA6/CTNNB1/ETS2/LEF1/ISL1/NRIP1/PPARGC1A/PARK7	siUHRF1_vs_siNeg
GO:0007009	plasma membrane organization	101	0.502794	1.93159	0.000999001	0.00209699	BAIAP2/ASAP1/DYSF/SPTBN1/BIN1/ANK3/AKT2/ANK2/MYH9/BAIAP2L1/PACSIN2/ANO6/ANO7/PACSIN1/MTSS1/MYH10/DNM2/PLEKHM2/MYRF/COL5A1/CLU/PTEN/SGIP1/FLOT1/AKT1/SNX9/STX2/XKR6/A4GALT/OSBPL2/EPB41L3/ANXA6/BIN3/GSN/ATP2A2/MICALL1/MYOF/SYT7/BAIAP2L2/CRB1/PSAP/BIN2/PTPRC/ABCA7/FA2H/DMKN/ANO4/XKR7/SYTL4/TMEFF2/P2RX7/CAV3/FCHO1/PLSCR3/TRIM72/XKR4/PLSCR4	siUHRF1_vs_siNeg
GO:0045666	positive regulation of neuron differentiation	362	0.469222	1.93118	0.000999001	0.00209699	SHANK2/CUX1/BAIAP2/LRP8/DAB2IP/MAGI2/NEDD4L/CYFIP1/PLXNA1/TCF3/MACF1/FBXO31/TRAK1/ITSN2/CUX2/RAPGEF1/TCF4/SEMA4D/CAMK2B/PTK2B/MTOR/ROBO1/ZEB2/CRTC1/TIAM1/NTRK1/LRP1/NDRG4/RARB/SS18L1/PLXNC1/GDPD5/CSNK1D/COBL/TCF12/PLXND1/DAB1/CAMK1D/ZMYND8/ARHGAP35/TIMP2/NTN1/DLG5/PACSIN1/LYN/RARA/SHANK1/PLXNB2/FBXW8/MEF2C/GLI2/ANAPC2/BCL2/SMURF1/STK25/NRP1/KDM4C/MEGF8/BDNF/WNT3/PTEN/TENM3/SHANK3/NLGN1/CREB3L2/FG…	siUHRF1_vs_siNeg
GO:0007269	neurotransmitter secretion	165	0.48785	1.93104	0.000999001	0.00209699	PTPRN2/CTBP2/PPFIA1/PIP5K1C/SCRIB/MCTP1/CACNA1D/ERC2/CADPS/CAMK2A/GRM4/PPFIA4/NRXN1/APBA2/DTNBP1/PNKD/ADCY1/SNAP47/ADORA2A/OTOF/MEF2C/NRXN2/STX3/BAIAP3/BACE1/NLGN1/STX2/CPLX1/PPP1R9A/SLC6A9/GSK3B/CHRM2/SYN2/SYN3/MCTP2/ASIC1/NAPB/PPFIA2/UNC13C/UNC13A/SYN1/NCS1/CACNB2/SYT17/CACNA1B/ATP2A2/SV2A/CADPS2/DNAJC5/SYT8/SYT12/NF1/SYT7/CHRNB2/RIMS3/RAB3GAP1/RIMS2/DGKI/SYT2/SYT1/STX1B/PSEN1/GIT1/P2RX1/WNT7A/…	siUHRF1_vs_siNeg
GO:0033267	axon part	376	0.468185	1.93044	0.000999001	0.00209699	SHANK2/PTPRN2/PRKCZ/KCNAB2/PARD3/APBB2/ANK1/DYNC1H1/CYFIP1/MAPK8IP3/SPTBN1/AUTS2/EXOC3/PALLD/BIN1/ANK3/TRAK1/NGEF/ANK2/CNTNAP2/CTTN/MYH14/LMTK2/MBP/ERC2/DLG2/PTK2B/ROR1/TANC1/SPG7/TIAM1/MYO1D/LRP1/UTRN/BRSK2/GDPD5/COBL/SSH1/TENM2/AP3B1/PTCH1/KIF1B/DTNBP1/DST/TIMP2/PACSIN1/RASGRF1/MYH10/DNM2/ADORA2A/CNGB1/EXOC4/IGHMBP2/KIF13B/MICAL1/SPTBN4/KIF3B/KLC1/EPS8/NRP1/AAK1/SYBU/KIF21B/STX3/MAP2/ADORA1/AP3…	siUHRF1_vs_siNeg
GO:0043401	steroid hormone mediated signaling pathway	178	0.484544	1.93018	0.000999001	0.00209699	NCOR2/FOXP1/AKAP13/PMEPA1/RXRA/SMARCA4/DDX54/SRC/ESR1/AXIN1/RUNX1/NR4A1/RARB/DAXX/RB1/NR5A2/FHL2/RARA/NCOA3/RORA/ESRRG/NR2C2/PPARGC1B/NR2E1/KANK2/ABHD2/PARP1/KMT2D/RBFOX2/NR3C1/CNOT1/ARID1A/UBR5/PPP5C/NR6A1/ZBTB7A/RXRB/CARM1/DDRGK1/YAP1/NCOA1/PADI2/HEYL/PAK1/TP63/LBH/RARG/THRA/OR51E2/NR5A1/NCOR1/RNF4/VDR/THRB/NR3C2/PPARA/UBE3A/NCOA4/ARNTL/CRY2/PPARG/ARRB2/SFRP1/PRMT2/CBFB/NR1I2/KDM3A/ZNF366/PIAS1…	siUHRF1_vs_siNeg
GO:0035725	sodium ion transmembrane transport	139	0.491047	1.93017	0.000999001	0.00209699	NEDD4L/PRKCE/SLC9A3/HECW1/ANK3/WNK2/DMD/TPCN1/ANO6/UTRN/SLC9A1/TESC/SLC24A4/ACTN4/SLC24A1/DNM2/SLC8A1/WNK1/COMMD1/SLC5A10/STK39/ATP2B4/SLC24A3/FXYD1/SLC9A8/SLC20A2/SCN4A/ATP4B/FGF12/SLC4A11/ASIC1/ATP1A4/CNNM4/HECW2/SHROOM2/SLC8B1/SLMAP/TRPM4/CAMK2D/SLC9A9/SLC24A2/SLC12A3/SLC8A2/TRPM5/NOS1/SCN4B/ATP1A2/DLG1/PTPN3/SCN2A/NALCN/PCSK9/SCNN1A/PKD2/TRPM2/SLC28A3/WNK4/SLC20A1/SLC8A3/SLC23A1/OSR1/SLC12A1/…	siUHRF1_vs_siNeg
GO:0098878	neurotransmitter receptor complex	52	0.532962	1.92951	0.000999001	0.00209699	SHANK2/SCRIB/DLG2/PTK2B/CACNG4/SHANK1/GRID2/EPS8/SHANK3/NLGN1/ABHD12/GRIN2D/GRIK4/DLG4/SHISA9/GRIA4/DLG1/GRIN2A/CACNG2/GRIK3/CACNG8/GRIN1/GRIN3B/LRRC7/OLFM2/CNIH3/GRIK5/GRIN2C/SHISA6/GRIN2B/GRIA3/GRIK2/GRIA2/PORCN/ABHD6/CACNG7	siUHRF1_vs_siNeg
GO:0021545	cranial nerve development	51	0.53565	1.92948	0.000999001	0.00209699	EPHB2/NAV2/CHD7/GLI3/ADARB1/NTRK1/NRP1/NRP2/TBX1/SEMA3A/TFAP2A/PLXNA3/SEMA3F/SLC1A3/TCIRG1/CHRNB2/ERBB3/NEUROG1/PLXNA4/PHOX2A/ATP8B1/SALL1/CTNNB1/PHOX2B/ISL1/SIX4/HOXA3/HOXB2/HOXB3/HOXD3	siUHRF1_vs_siNeg
GO:0018209	peptidyl-serine modification	311	0.472074	1.92923	0.000999001	0.00209699	RPTOR/PRKCZ/GALNT2/SMYD3/PDE4D/PRKCA/HIPK2/PRKCE/STK32C/MGAT5B/AKT2/DMD/EGFR/NEK6/LMTK2/ULK1/SRC/BCAR3/MTOR/MAST4/MAP2K2/AXIN1/PRKCH/PRKDC/ARRB1/CAMK2A/MAST3/LATS2/BRSK2/CSNK1D/MAPKAP1/ERN1/CSNK2A2/WNK1/NCK2/BCL2/SPTBN4/PARP1/AKT3/SGK1/AKT1/CSNK1G2/DGKQ/SPOCK2/VRK2/DYRK1A/DCLK2/STK39/MAST2/ATP2B4/TTBK1/HIPK4/IKBKB/PPM1F/PRKD2/CAB39/GSK3B/FNIP2/EGFLAM/WNT5A/PLCL1/APP/RAF1/RET/UCN/SBK1/MAP4K1/PKD1/…	siUHRF1_vs_siNeg
GO:0097581	lamellipodium organization	79	0.512372	1.92771	0.000999001	0.00209699	HDAC4/VAV2/ABLIM2/CYFIP1/ARHGEF4/AUTS2/RREB1/CTTN/SPATA13/ARHGEF7/CORO1B/CAPZB/SRC/MTOR/CORO1C/PARVB/VCL/DNM2/ABLIM1/NCK2/FER/SH2B1/PTPRO/PLXNB3/BIN3/CDH13/RHOD/EPHA2/ABI1/PLEKHO1/RAC2/WNT1/WASF2/ITGB1/VAV3/ARHGEF6/ABLIM3/FSCN1/SNX2/ARPC2/CCDC88A	siUHRF1_vs_siNeg
GO:0014032	neural crest cell development	81	0.510764	1.92727	0.000999001	0.00209699	NRG1/SEMA4D/ZEB2/CORO1C/LAMA5/PITX2/NRP1/SEMA5B/TCOF1/NRP2/TBX1/ACVR1/GDNF/SEMA5A/SEMA4C/FAM172A/SEMA3A/TWIST1/RET/SEMA6D/ANXA6/SEMA4B/EDNRB/CYP26C1/SEMA3F/KLHL12/SEMA3B/MAPK1/SEMA6C/PEF1/SEMA4F/ALDH1A2/SEMA3C/HIF1A/TAPT1/HAND2/PHOX2B/SOX11/FN1/SMO/ISL1/BMPR1A/ERBB4/SEMA6B/FGF19/PHACTR4/JAG1/EFNB1/SOX8/BMP7/SEMA6A/SEMA7A	siUHRF1_vs_siNeg
GO:0072080	nephron tubule development	93	0.503565	1.92665	0.000999001	0.00209699	KIF26B/NOTCH1/GLI3/FMN1/LAMA5/PTCH1/MTSS1/MEF2C/BCL2/LGR4/LZTS2/GDNF/AHI1/SMAD4/YAP1/CTNNBIP1/GZF1/WNT4/PKD1/HEYL/PBX1/DLL1/ILK/PROM1/DLG1/WWTR1/FGF1/PKD2/EYA1/TGFB1/ADAMTS16/WNT2B/WNT1/TFAP2B/WNK4/LHX1/STAT1/HNF1B/WNT6/OSR1/SALL1/CTNNB1/MAGED1/WNT11/SMO/POU3F3/DCHS1/PAX8/KLHL3/AGT/WNT7B/WT1/GPC3/SIX4/VEGFA/JAG1/WNT9B/SOX8/UMOD/BMP2/FGF8/PGF	siUHRF1_vs_siNeg
GO:0010522	regulation of calcium ion transport into cytosol	99	0.501686	1.92562	0.000999001	0.00209699	PDE4D/HTT/PRKCE/JPH3/PML/ANK2/DMD/ABL1/CHD7/PTK2B/DIAPH1/AKAP6/PLCG1/LYN/SLC8A1/BCL2/CACNA1C/CASQ1/JPH4/P2RY6/JSRP1/FYN/NPSR1/P2RX4/UBASH3B/PRKACA/CAMK2D/PDPK1/NOS1/ATP1A2/CAPN3/TRPC3/MYO5A/JPH2/P2RX3/P2RX5/RYR2/CD19/PKD2/TGFB1/GRIN1/PTPN6/LIME1/CD4	siUHRF1_vs_siNeg
GO:0042626	ATPase activity, coupled to transmembrane movement of substances	100	0.500767	1.92379	0.000999001	0.00209699	ABCC1/ATP13A2/TAP2/ATP2A3/ABCA3/TAPBP/ATP2B2/ABCA2/ABCA4/ABCC10/ABCG1/ABCB9/ATP2B4/ABCC4/ABCG2/ATP6V1H/ATP4B/ABCC5/ABCA1/ATP2A1/ATP1A4/ATP6V0A2/TAP1/ATP2A2/ABCB8/ATP6V0E1/ABCG4/ATP2C2/TCIRG1/ATP1A2/ATP6V1C2/ABCD4/ATP6V0D1/ATP13A1/ABCC8/ATP6V0A1/ATP2C1/RALBP1/ABCC6/ABCA7/ABCC2/ATP2B3/ABCB10/ATP8A1/ABCB4/ATP1A1/ATP2B1/ABCB5/ABCA13/ATP1A3/FXYD2/ABCA12/ATP6V0C/ABCB6/ABCC3/ABCG5/ABCG8/ANXA5/ATP6V0D2/A…	siUHRF1_vs_siNeg
GO:0043492	ATPase activity, coupled to movement of substances	100	0.500767	1.92379	0.000999001	0.00209699	ABCC1/ATP13A2/TAP2/ATP2A3/ABCA3/TAPBP/ATP2B2/ABCA2/ABCA4/ABCC10/ABCG1/ABCB9/ATP2B4/ABCC4/ABCG2/ATP6V1H/ATP4B/ABCC5/ABCA1/ATP2A1/ATP1A4/ATP6V0A2/TAP1/ATP2A2/ABCB8/ATP6V0E1/ABCG4/ATP2C2/TCIRG1/ATP1A2/ATP6V1C2/ABCD4/ATP6V0D1/ATP13A1/ABCC8/ATP6V0A1/ATP2C1/RALBP1/ABCC6/ABCA7/ABCC2/ATP2B3/ABCB10/ATP8A1/ABCB4/ATP1A1/ATP2B1/ABCB5/ABCA13/ATP1A3/FXYD2/ABCA12/ATP6V0C/ABCB6/ABCC3/ABCG5/ABCG8/ANXA5/ATP6V0D2/A…	siUHRF1_vs_siNeg
GO:0008593	regulation of Notch signaling pathway	97	0.501298	1.92346	0.000999001	0.00209699	ZMIZ1/CREBBP/WWP2/MAML3/NOTCH4/NOTCH1/EGFR/SLC35C2/JAG2/ROBO1/ARRB1/GDPD5/MAML2/TSPAN5/MMP14/AAK1/EPN2/LFNG/AKT1/GATA5/GATA2/LLGL2/ZBTB7A/NOTCH3/STAT3/CBFA2T2/DTX1/TSPAN14/TP63/POFUT1/RBPJ/DLL1/ROBO2/SLC35C1/LLGL1/FBXW7/WNT1/EGF/NOS3/DLK1/PRKCI/ADAM10/EGFL7/TSPAN15/BCL6/DLX1/MAML1/GAS2/GALNT11/NEURL1/JAG1/GSX2/BEND6/BMP7/IL6ST	siUHRF1_vs_siNeg
GO:0044291	cell-cell contact zone	67	0.51911	1.92313	0.000999001	0.00209699	SCRIB/ANK3/ANK2/AHNAK/ACTN1/TIAM1/SLC9A1/AKAP6/VCL/SLC8A1/CTNNA1/SPTBN4/JUP/FLOT1/PCDH9/CTNNA3/OBSL1/FXYD1/ANKRD23/PAK1/DES/DSP/SCN4B/ATP1A2/DLG1/SCN2A/BAIAP2L2/NRAP/FGFRL1/KCNJ11/ITGB1/CTNNB1/FHOD1/FLCN/ATP1A1/PKP4/SCN1A/CAV3/YWHAH/CDH2/GJC1	siUHRF1_vs_siNeg
GO:0005924	cell-substrate adherens junction	402	0.465008	1.92155	0.000999001	0.00209699	GAK/TNS3/LPP/TSPAN9/FAT1/CYFIP1/PTK2/AFAP1/MAP4K4/PPFIA1/MRC2/PIP5K1C/SYNE2/PXN/GNA12/CD81/PALLD/HSPG2/ARHGAP26/MPRIP/BCAR1/IGF2R/MYH9/EGFR/ITGB5/CTTN/AHNAK/ARHGEF7/CORO1B/ACTN1/PTK2B/MAP2K2/PI4KA/LMO7/FLNB/IRF2/PACSIN2/PDLIM7/CORO1C/PARVA/PARVB/LRP1/CLASP1/SVIL/CAPN2/SLC9A1/ITGB4/SORBS1/ADD1/SH3KBP1/MMP14/EPB41L2/DST/ACTN4/DLC1/FHL2/PAK4/VCL/FGFR3/DDR2/DNM2/LAP3/ITGA11/ASAP3/CTNNA1/AKAP12/TLN2/N…	siUHRF1_vs_siNeg
GO:0051961	negative regulation of nervous system development	306	0.470581	1.92127	0.000999001	0.00209699	GAK/EPHB2/FSTL4/SKI/ASAP1/PTPRS/TERT/PTK2/MAP4K4/MEIS1/PTPRG/ADGRG1/ZHX2/NRG1/NGEF/NOTCH1/SEMA4D/TP73/GLI3/SYNGAP1/DCC/LRP1/PAX6/RAP1GAP2/DAB1/NRG3/APPL2/LINGO1/DNM3/NTN1/RTN4RL1/GFI1/CTNNA1/NR2E1/CDK5RAP2/NRP1/SEMA5B/MAP2/LHX2/WNT3/PTEN/NLGN1/DICER1/DIXDC1/EPHA4/SEMA5A/CNTN4/RGMA/SORL1/PMP22/ASCL2/SLIT1/GSK3B/IFT122/TRPV4/SEMA4C/LDLR/NOTCH3/HOOK3/STAT3/WNT5A/CARM1/GORASP1/SEMA3A/APP/SIRT2/GPR161…	siUHRF1_vs_siNeg
GO:0051219	phosphoprotein binding	83	0.508007	1.92118	0.000999001	0.00209699	VAV2/IGF2R/TRPV1/ZAP70/ABL1/SRC/MTOR/ARRB1/SH3BP2/SHB/RB1/LYN/LDLRAP1/PLCG2/NCK2/ABL2/EPB41/RASA1/DPYS/UBASH3B/LCK/PLAT/MID1/SHF/SAG/THRAP3/PTPN3/PIK3R1/GRB2/PAFAH1B1/MAPK1/FBXW7/PKD2/HCK/PTPN6/SCAF4/PRKCSH/FGR/PTPN5/PIK3R2/GPRIN1/LRP11/PIK3R3/CBLC/YES1/BTRC/TBK1/YWHAB/YWHAE/URI1/TBL2/CBL/PIN1/CBLB/RTF1/FKBP4	siUHRF1_vs_siNeg
GO:0048704	embryonic skeletal system morphogenesis	93	0.502071	1.92094	0.000999001	0.00209699	IFT140/MTHFD1L/GNAS/PAX5/CHST11/GLI3/HOXC4/MED12/SMAD3/MMP14/WDR60/MEF2C/MEGF8/EIF4A3/TBX1/OSR2/FGFR2/DSCAML1/ALX4/HOXD9/TWIST1/TFAP2A/HOXA5/TBX15/ALX3/GRHL2/DLG1/HOXA4/TGFBR2/HOXA2/HOXB4/EYA1/RUNX2/LHX1/HOXA6/HOXD4/OSR1/SETD2/SATB2/CTNNB1/SOX11/MTHFD1/TULP3/WNT9A/HYAL1/SHOX2/SIX4/ZEB1/HOXA3/HOXB2/MDFI/HOXB3/HOXD3/WNT9B/NODAL/BMP7/NIPBL/COL11A1/TGFB3/COL2A1/HOXB6/TGFBR1/SMAD2/PRRX1/PDGFRA	siUHRF1_vs_siNeg
GO:1903779	regulation of cardiac conduction	72	0.514422	1.92083	0.000999001	0.00209699	PDE4D/ANK2/ITPR1/ITPR2/ATP2A3/SLC8A1/ATP2B2/ASPH/RYR1/ITPR3/CASQ1/CORIN/ATP2B4/FLNA/STIM1/FXYD1/ATP2A1/ATP1A4/PRKACA/TRPM4/CAMK2D/ATP2A2/SLC8A2/CXADR/RYR3/NOS1/ATP1A2/RYR2/ATP2B3/KCNJ11/SLC8A3/NKX2-5/ATP1A1/ATP2B1/NPR1/NPPC/AGT/NPR2/ATP1A3/FXYD2/NPPA/FKBP1B/DMPK/AHCYL1/ATP1B3/CALM1/EHD3	siUHRF1_vs_siNeg
GO:0097060	synaptic membrane	425	0.464186	1.92053	0.000999001	0.00209699	SHANK2/BAIAP2/DENND1A/EPHB2/GABBR1/ANK1/PTPRS/SCRIB/BCR/SYNPO/EXOC3/ANK3/DLGAP1/MINK1/CTNNA2/ANK2/DMD/TRPV1/CACNA1D/ERC2/KCNMA1/DLG2/ERC1/ARRB1/CAMK2A/TANC1/GRM4/DCC/SIPA1L1/TIAM1/CACNG4/UTRN/CLSTN1/DLGAP2/TENM2/NRXN1/DTNBP1/DNM3/HIP1/DLG5/ADCY1/GRIP2/DNM2/SHANK1/SLC8A1/ADORA2A/GRASP/ATP2B2/ARHGAP32/COL13A1/GRID2/SYNE1/PRR12/SRCIN1/NRP1/GRID1/CACNA1C/STX3/ANKS1B/PTPRA/PTEN/ADORA1/HOMER2/GABBR2/SH…	siUHRF1_vs_siNeg
GO:0061035	regulation of cartilage development	63	0.522679	1.92039	0.000999001	0.00209699	GLI3/SMAD3/RARB/RARA/GLG1/POR/GLI2/BMP1/LTBP3/WNT5A/CARM1/ADAMTS7/FGF18/ADAMTS12/ZNF219/BMPR1B/RARG/LOXL2/RELA/PKDCC/TGFB1/RUNX2/SOX5/SMAD1/TRPS1/TAPT1/SOX6/CTNNB1/CHADL/WNT11/ZBTB16/GDF5/WNT9A/SHOX2/SMPD3/EFEMP1/AXIN2/LEP/NKX3-2/ANXA2/SCIN/BMP2/BMPR2/GREM1	siUHRF1_vs_siNeg
GO:1904377	positive regulation of protein localization to cell periphery	62	0.523437	1.91995	0.000999001	0.00209699	EPHB2/PRKCE/SPTBN1/EGFR/NKD2/PRKCH/LRP1/SORBS1/EPB41L2/DPP10/CNST/ARHGEF16/STX3/RER1/NUMA1/AKT1/EPB41/ACSL3/PLS1/PDPK1/WNT3A/EPHA2/DLG1/CACNG2/PIK3R1/CLIP3/KCNJ11/PRKCI/TNF/ITGA3/ITGB1/PTPN9/EZR/STAC3	siUHRF1_vs_siNeg
GO:0072073	kidney epithelium development	140	0.487495	1.9176	0.000999001	0.00209699	MAGI2/KIF26B/NOTCH1/SMAD6/MYO1E/GLI3/FMN1/SMAD3/LAMA5/RARB/BMPER/PTCH1/MTSS1/RARA/MEF2C/BCL2/KANK2/LGR4/FGFR1/LZTS2/GDNF/FGFR2/EPHA4/AHI1/SMAD4/RET/YAP1/CTNNBIP1/GZF1/WNT4/PKD1/PTPRO/HEYL/PBX1/DLL1/SIM1/ILK/IQGAP1/PROM1/DLG1/CD34/EFNB2/WWTR1/ROBO2/SFRP1/FGF1/PKD2/EYA1/TGFB1/ADAMTS16/WNT2B/WNT1/TFAP2B/WNK4/LHX1/SMAD1/STAT1/HNF1B/WNT6/OSR1/SALL1/CTNNB1/MAGED1/WNT11/SMO/POU3F3/DCHS1/PAX8/KLHL3/AGT/W…	siUHRF1_vs_siNeg
GO:0061326	renal tubule development	95	0.500767	1.91758	0.000999001	0.00209699	KIF26B/NOTCH1/GLI3/FMN1/LAMA5/PTCH1/MTSS1/MEF2C/BCL2/COL4A1/LGR4/LZTS2/GDNF/AHI1/SMAD4/YAP1/CTNNBIP1/GZF1/WNT4/PKD1/HEYL/PBX1/DLL1/ILK/PROM1/DLG1/WWTR1/FGF1/PKD2/EYA1/TGFB1/ADAMTS16/WNT2B/WNT1/TFAP2B/WNK4/LHX1/STAT1/HNF1B/WNT6/OSR1/SALL1/CTNNB1/MAGED1/WNT11/SMO/POU3F3/DCHS1/PAX8/KLHL3/AGT/WNT7B/WT1/GPC3/SIX4/VEGFA/JAG1/WNT9B/SOX8/UMOD/BMP2/FGF8/PGF	siUHRF1_vs_siNeg
GO:0045211	postsynaptic membrane	317	0.468609	1.91754	0.000999001	0.00209699	SHANK2/EPHB2/GABBR1/ANK1/PTPRS/SCRIB/BCR/SYNPO/ANK3/DLGAP1/MINK1/CTNNA2/ANK2/DMD/TRPV1/KCNMA1/DLG2/ARRB1/CAMK2A/TANC1/DCC/SIPA1L1/TIAM1/CACNG4/UTRN/CLSTN1/DLGAP2/TENM2/DTNBP1/DNM3/HIP1/DLG5/ADCY1/GRIP2/DNM2/SHANK1/SLC8A1/ADORA2A/GRASP/ATP2B2/ARHGAP32/COL13A1/GRID2/SYNE1/PRR12/SRCIN1/NRP1/GRID1/CACNA1C/ANKS1B/PTEN/ADORA1/HOMER2/GABBR2/SHANK3/NLGN1/RAPSN/PSD3/PDLIM5/NRP2/APBB1/EPHA4/DAGLA/PRRT1/CPE…	siUHRF1_vs_siNeg
GO:0043235	receptor complex	388	0.464858	1.91729	0.000999001	0.00209699	SHANK2/PTPRN2/LRP8/EPHB2/GABBR1/IGF1R/LRP5/TOLLIP/PLXNA1/SCRIB/RXRA/NOTCH1/EGFR/ZAP70/ITGB5/IL6R/LMTK2/DLG2/PTK2B/ITPR2/ROR1/RAMP1/NTRK1/LRP1/CACNG4/SMAD3/ITGAE/PLXNC1/ITGB4/PLXND1/SORBS1/TGFBR3/CD247/LYN/FGFR3/ACVR1B/TRAF3/DDR2/SHANK1/PLXNB2/ITGA11/GRID2/FGFR4/EPS8/NRP1/ITPR3/PTPRA/DDR1/GABBR2/SHANK3/NLGN1/VIPR1/FGFR1/NRP2/EPHB4/ACVR1/FLT4/CSF3R/FGFR2/EPHA4/SKAP1/IKBKB/FLT3/ABHD12/ITGAL/LRP5L/GR…	siUHRF1_vs_siNeg
GO:0099643	signal release from synapse	166	0.483952	1.91713	0.000999001	0.00209699	PTPRN2/CTBP2/PPFIA1/PIP5K1C/SCRIB/MCTP1/CACNA1D/ERC2/CADPS/CAMK2A/GRM4/PPFIA4/NRXN1/APBA2/DTNBP1/PNKD/ADCY1/SNAP47/ADORA2A/OTOF/MEF2C/NRXN2/STX3/BAIAP3/BACE1/NLGN1/STX2/CPLX1/PPP1R9A/SLC6A9/GSK3B/CHRM2/SYN2/SYN3/MCTP2/ASIC1/NAPB/PPFIA2/UNC13C/UNC13A/SYN1/NCS1/CACNB2/SYT17/CACNA1B/ATP2A2/SV2A/CADPS2/DNAJC5/SYT8/SYT12/NF1/SYT7/CHRNB2/RIMS3/RAB3GAP1/RIMS2/DGKI/SYT2/SYT1/STX1B/PSEN1/GIT1/P2RX1/WNT7A/…	siUHRF1_vs_siNeg
GO:0003151	outflow tract morphogenesis	77	0.510722	1.91675	0.000999001	0.00209699	ZFPM1/NOTCH1/SMAD6/ROBO1/PARVA/RARB/PLXND1/TGFBR3/PITX2/RARA/MEF2C/RYR1/NRP1/GATA6/NRP2/TBX1/FGFR2/SMAD4/ZFPM2/WNT5A/TWIST1/HEYL/RBPJ/ENG/ILK/ROBO2/TGFBR2/DHRS3/EYA1/SEMA3C/HIF1A/CLDN5/HAND2/CTNNB1/NKX2-5/SOX11/WNT11/TBX2/LRP2/ISL1/ELN/BMPR1A/VEGFA/JAG1/BMP7/NIPBL/BMPR2/FGF8/SFRP2/SEC24B/TBX3/GJA5	siUHRF1_vs_siNeg
GO:0042054	histone methyltransferase activity	52	0.529195	1.91587	0.000999001	0.00209699	PRDM16/SMYD3/EHMT2/EHMT1/MECOM/DOT1L/SETD3/WDR5/PRMT7/SETD1B/SETD5/KMT2D/PRDM2/PRDM6/CARM1/ASH2L/ASH1L/PRDM13/NSD1/SUV39H1/PRMT2/SETD1A/KMT2C/SETD2/EED/PRMT8/SETMAR/SETD7	siUHRF1_vs_siNeg
GO:0045296	cadherin binding	308	0.469059	1.9156	0.000999001	0.00209699	BAIAP2/GOLGA3/SND1/DAB2IP/HDLBP/ASAP1/SCRIB/MACF1/SPTBN1/EXOC3/ANK3/CTNNA2/MPRIP/LRRFIP1/STK24/MYH9/EGFR/FMNL2/CTTN/AHNAK/CORO1B/CAPZB/SRC/ERC1/BAIAP2L1/DOCK9/PI4KA/FLNB/PACSIN2/PARVA/SPTBN2/CSNK1D/LARP1/ADD1/PTPRM/PTPRJ/PAK4/VCL/PPL/ARHGEF16/EEF1D/CTNNA1/PFKP/NUMB/PUF60/EPS15L1/JUP/EPN2/PDLIM5/CDH22/ACVR1/FASN/SNX9/ESYT2/LASP1/FLNA/PHLDB2/CTNND2/MYO1B/CTNNA3/TMOD3/NOTCH3/DIAPH3/CDH4/SLC9A3R2/P2R…	siUHRF1_vs_siNeg
GO:0005925	focal adhesion	399	0.463704	1.91526	0.000999001	0.00209699	GAK/TNS3/LPP/TSPAN9/FAT1/CYFIP1/PTK2/AFAP1/MAP4K4/PPFIA1/MRC2/PIP5K1C/SYNE2/PXN/GNA12/CD81/PALLD/HSPG2/ARHGAP26/MPRIP/BCAR1/IGF2R/MYH9/EGFR/ITGB5/CTTN/AHNAK/ARHGEF7/CORO1B/ACTN1/PTK2B/MAP2K2/PI4KA/LMO7/FLNB/IRF2/PACSIN2/PDLIM7/CORO1C/PARVA/PARVB/LRP1/CLASP1/SVIL/CAPN2/SLC9A1/ITGB4/SORBS1/ADD1/SH3KBP1/MMP14/EPB41L2/DST/ACTN4/DLC1/FHL2/PAK4/VCL/FGFR3/DDR2/DNM2/LAP3/ITGA11/ASAP3/CTNNA1/AKAP12/TLN2/N…	siUHRF1_vs_siNeg
GO:0005261	cation channel activity	313	0.467948	1.9137	0.000999001	0.00209699	RASA3/ANO1/KCNQ1/KCNAB2/CACNA1H/JPH3/CACNA1I/TRPV1/CACNA1D/KCNMA1/TPCN2/ITPR1/TPCN1/PTK2B/ITPR2/CACNG4/ANO6/CACNA1A/SLC24A4/SLC24A1/CACNA1G/KCNQ5/CNGB1/KCNN3/RYR1/ITPR3/CACNA1C/CACNA2D4/TMC1/CACNB4/FAM155A/KCNT1/JPH4/KCNH2/KCNAB1/KCNQ2/SLC24A3/CACNA2D3/TMEM63B/SEC61A1/GRIN2D/CHRNA10/CACNB1/KCNK3/KCNQ4/TRPV4/SCN4A/SLC4A11/P2RX4/ASIC1/AQP1/KCNJ12/GRIK4/KCNIP3/NCS1/PKD1L1/PKD1/SHROOM2/CACNB2/TMEM175…	siUHRF1_vs_siNeg
GO:0035176	social behavior	51	0.53099	1.91269	0.000999001	0.00209699	SHANK2/ATXN1/CNTNAP2/MTOR/NRXN3/NRXN1/SHANK1/NR2E1/NRXN2/GRID1/PTEN/SHANK3/TBX1/CHD8/MECP2/KALRN/UCN/AVPR1A/CLN8/DLG4/GNB1L/PCM1/SLC6A4/CHRNB2/GRIN1/NLGN3/AVP	siUHRF1_vs_siNeg
GO:0051703	intraspecies interaction between organisms	51	0.53099	1.91269	0.000999001	0.00209699	SHANK2/ATXN1/CNTNAP2/MTOR/NRXN3/NRXN1/SHANK1/NR2E1/NRXN2/GRID1/PTEN/SHANK3/TBX1/CHD8/MECP2/KALRN/UCN/AVPR1A/CLN8/DLG4/GNB1L/PCM1/SLC6A4/CHRNB2/GRIN1/NLGN3/AVP	siUHRF1_vs_siNeg
GO:0051966	regulation of synaptic transmission, glutamatergic	70	0.512606	1.91038	0.000999001	0.00209699	SHANK2/EGFR/PTK2B/GRM4/NTRK1/CACNG4/NRXN1/SHANK1/ADORA2A/MEF2C/ADORA1/SHANK3/NLGN1/PLA2G6/DISC1/UCN/UNC13A/TNR/ROR2/GRM8/SERPINE2/GRM7/ATP1A2/GRM6/GRM2/CACNG2/GRIK3/RAB3GAP1/DGKI/NLGN2/CACNG8/SYT1/PSEN1/NLGN3/TNF/STXBP1/TSHZ3/CDH2/GRIK2/KMO/GRM1/GRM5/CNR1/CACNG7/HTR2A/TPRG1L/RELN	siUHRF1_vs_siNeg
GO:0008360	regulation of cell shape	145	0.484429	1.90932	0.000999001	0.00209699	BAIAP2/MYO10/CYFIP1/PTK2/PLXNA1/GNA12/ARAP1/MYH9/FMNL2/SEMA4D/MYH14/SHROOM3/PTK2B/DIAPH1/PARVA/PARVB/WDR1/PLXNC1/ARHGAP15/PLXND1/SH3KBP1/ARHGAP35/FGD4/DLC1/MYH10/PLXNB2/EPS8/FAM171A1/FYN/EPB41/RASA1/RHOH/ARHGEF18/PALM/ATP10A/EPB41L3/DAPK3/CSF1R/DNMBP/FBLIM1/DAG1/MKLN1/PLXNA3/PLXNB3/TPM1/RHOD/CDC42EP4/PLXNB1/FGD1/MARK2/TAOK2/RHOBTB3/PLXNA2/DLG1/ITGB2/CDC42SE2/ARHGAP18/FERMT2/FGD3/HCK/PLEKHO1/PLXNA…	siUHRF1_vs_siNeg
GO:0061098	positive regulation of protein tyrosine kinase activity	51	0.529986	1.90908	0.000999001	0.00209699	LRP8/NRG1/SRC/SRCIN1/BDNF/ADORA1/NEDD9/FYN/EPHA4/GPRC5B/CSF1R/PTPN1/CASS4/TAL1/DLG4/ERCC6/WNT3A/DOCK3/NCAPG2/PAK2/FBXW7/ERBB3/ABI1/DOK7/EGF/UNC119/NTRK2/ACE/AFAP1L2/AGT	siUHRF1_vs_siNeg
GO:0030198	extracellular matrix organization	358	0.464257	1.90891	0.000999001	0.00209699	TNXB/APBB2/THSD4/PTK2/COL11A2/COL18A1/COL23A1/ADAMTS2/HSPG2/SH3PXD2A/DNAJB6/SH3PXD2B/NOTCH1/ITGB5/ABL1/MMP17/COL4A2/MYO1E/AGRN/ETS1/PHLDB1/LRP1/CLASP1/SMAD3/LAMA5/FBLN2/ITGAE/SMOC2/CAPN2/MYH11/COL9A3/ITGB4/CSGALNACT1/VWF/RB1/MMP14/TIMP2/FBLN1/LOXL1/DDR2/LOXL3/COL13A1/ITGA11/FGFR4/BCAN/COL5A1/NR2E1/COL16A1/COL4A1/BMP1/DDR1/PXDN/FLOT1/COL27A1/LAMC3/ST7/ADAMTSL4/PLOD1/COL25A1/ADAM19/SCUBE1/SPOCK2/CO…	siUHRF1_vs_siNeg
GO:0005884	actin filament	108	0.494064	1.90843	0.000999001	0.00209699	AKAP13/PALLD/RCSD1/CTTN/MYO9B/CORO1B/ACTN1/SRC/PSTPIP1/PDLIM7/SMTN/FMN1/WDR1/COBL/MYO1C/SH2B2/ARHGAP6/WIPF3/ESPNL/PDLIM5/FYN/FLNA/MYO1B/DAPK3/GNG12/WIPF1/SPTBN5/GAS7/PAK1/PLS1/BIN3/TPM1/MYO3A/APC2/MARK2/IQGAP1/AIF1L/MYO5A/PSTPIP2/PKD2/HCK/RAC2/LMOD1/DBNL/DUSP22/KEAP1/PDLIM4/PDLIM2/DPYSL3/COTL1/PDLIM1/TPM3/MYO6/GAS2/YES1/EZR/PDLIM3/VPS18/ACTN2/SMTNL2/TSC1/TMOD1/TWF2/CD2AP/MYO18B/SPECC1L/PAWR/LCP1/…	siUHRF1_vs_siNeg
GO:0016079	synaptic vesicle exocytosis	117	0.491922	1.9078	0.000999001	0.00209699	CTBP2/PIP5K1C/SCRIB/CACNA1D/ERC2/CADPS/CAMK2A/APBA2/DTNBP1/ADCY1/SNAP47/ADORA2A/OTOF/STX3/BACE1/NLGN1/STX2/CPLX1/GSK3B/CHRM2/NAPB/PPFIA2/UNC13C/UNC13A/SYN1/NCS1/CACNB2/SYT17/ATP2A2/SV2A/CADPS2/DNAJC5/SYT8/SYT12/SYT7/CHRNB2/RIMS3/RAB3GAP1/RIMS2/DGKI/SYT2/SYT1/STX1B/PSEN1/GIT1/P2RX1/WNT7A/PRKCG/DOC2A/SNPH/NAPA/PCLO/GRIK5/RIMS4/CPLX2/STXBP1/P2RX7/RIMS1/UNC13B/VPS18/CHRNB3/SNAP23/STX4/ADRA1A/TRIM9/ST…	siUHRF1_vs_siNeg
GO:0002028	regulation of sodium ion transport	84	0.503778	1.90644	0.000999001	0.00209699	NEDD4L/PRKCE/HECW1/ANK3/WNK2/DMD/UTRN/SLC9A1/TESC/ACTN4/DNM2/SLC8A1/WNK1/SPTBN4/COMMD1/AKT1/STK39/ATP2B4/FXYD1/FGF12/P2RX4/HECW2/SLMAP/CAMK2D/SERPINE2/NOS1/SCN4B/ATP1A2/DLG1/PTPN3/PCSK9/TGFB1/WNK4/NKAIN4/NOS3/OSR1/NKX2-5/ATP1A1/MLLT6/P2RX7/CAV3/CNTN1/NKAIN1/YWHAH/FXYD2/FXYD5/CNKSR3/NKAIN3/GPD1L/AHCYL1/NETO2/NKAIN2/ATP1B3	siUHRF1_vs_siNeg
GO:0044448	cell cortex part	166	0.481156	1.90605	0.000999001	0.00209699	PRKCZ/CTBP1/CTBP2/AKAP13/SPTBN1/EXOC3/CTNNA2/MAEA/MYH9/CTTN/SHROOM3/SPTB/ERC2/DCTN1/SPTBN2/PHLDB1/CLASP1/WDR1/UTRN/CAPN2/EXOC2/MLPH/EPB41L2/ACTN4/DLC1/HIP1/EXOC6B/EXOC4/SPTBN4/ASPH/WIPF3/FLOT1/NUMA1/CLTB/SNX9/LASP1/FLNA/PHLDB2/LLGL2/PPP1R9A/STIM1/EPB41/HIP1R/TRPV4/MYRIP/UNC13C/UNC13A/WIPF1/SPTBN5/SHROOM2/CLASP2/CTSZ/PLS1/DLG4/STXBP6/BIN3/MOBP/EXOC3L2/GSN/LANCL2/CALD1/ACTR1B/RIMS3/RIMS2/LLGL1/EXOC…	siUHRF1_vs_siNeg
GO:0050769	positive regulation of neurogenesis	463	0.459264	1.90598	0.000999001	0.00209699	SHANK2/CUX1/BAIAP2/LRP8/EPHB2/DAB2IP/MAGI2/NEDD4L/CYFIP1/PLXNA1/TCF3/MACF1/FBXO31/BIN1/TRAK1/ITSN2/CUX2/RAPGEF1/NOTCH1/TCF4/SEMA4D/TP73/CAMK2B/PTK2B/MTOR/ROBO1/GLI3/PRKCH/ZEB2/CRTC1/TIAM1/NTRK1/LRP1/PAX6/NDRG4/RARB/SS18L1/PLXNC1/GDPD5/CSNK1D/COBL/TCF12/PLXND1/DAB1/CAMK1D/ZMYND8/ARHGAP35/TIMP2/NTN1/DLG5/PACSIN1/LYN/RARA/SHANK1/PLXNB2/FBXW8/MEF2C/GLI2/ANAPC2/BCL2/SMURF1/STK25/NRP1/NUMB/KDM4C/MEGF8/…	siUHRF1_vs_siNeg
GO:0031345	negative regulation of cell projection organization	182	0.477382	1.90473	0.000999001	0.00209699	GAK/EPHB2/FSTL4/ASAP1/PTPRS/PTK2/MAP4K4/PTPRG/NGEF/SEMA4D/CAPZB/RAP1GAP/SYNGAP1/DCC/LRP1/RAP1GAP2/DAB1/LINGO1/DNM3/NTN1/DNM2/RTN4RL1/GFI1/MAP4/NRP1/SEMA5B/MAP2/WNT3/PTEN/NLGN1/FYN/EPHA4/SEMA5A/RGMA/PMP22/GSK3B/TRPV4/SEMA4C/WNT5A/CARM1/GORASP1/SEMA3A/SEMA6D/CBFA2T2/TNR/PTPRO/CTSZ/SEMA4B/PLXNA3/PLXNB3/PPP3CA/SEMA3F/ADCY6/RUFY3/ITM2C/WNT3A/RAPGEF2/INPP5F/BCL11A/EFNB2/EVI5L/SEMA3B/PAFAH1B1/TBC1D30/UB…	siUHRF1_vs_siNeg
GO:0005244	voltage-gated ion channel activity	191	0.476292	1.90382	0.000999001	0.00209699	ANO1/KCNQ1/KCNAB2/CACNA1H/CACNA1I/CLCN7/CLCN6/CACNA1D/KCNMA1/TPCN2/TPCN1/PTK2B/CACNG4/ANO6/CACNA1A/CACNA1G/KCNQ5/RYR1/CACNA1C/CACNA2D4/TMC1/CACNB4/KCNT1/KCNH2/KCNAB1/KCNQ2/CACNA2D3/GRIN2D/CACNB1/KCNK3/KCNQ4/SCN4A/KCNJ12/KCNIP3/NCS1/CACNB2/CACNA2D2/KCNK12/KCNS1/CACNA2D1/KCNG4/CLCN5/KCNK4/CACNA1B/TRPM5/KCNH1/SCN4B/KCND3/KCNIP2/KCNJ15/KCNE1/CACNB3/SCN2A/GRIN2A/CACNG2/NALCN/KCNH8/KCNIP4/IL1RAPL1/KCNG…	siUHRF1_vs_siNeg
GO:0022832	voltage-gated channel activity	191	0.476292	1.90382	0.000999001	0.00209699	ANO1/KCNQ1/KCNAB2/CACNA1H/CACNA1I/CLCN7/CLCN6/CACNA1D/KCNMA1/TPCN2/TPCN1/PTK2B/CACNG4/ANO6/CACNA1A/CACNA1G/KCNQ5/RYR1/CACNA1C/CACNA2D4/TMC1/CACNB4/KCNT1/KCNH2/KCNAB1/KCNQ2/CACNA2D3/GRIN2D/CACNB1/KCNK3/KCNQ4/SCN4A/KCNJ12/KCNIP3/NCS1/CACNB2/CACNA2D2/KCNK12/KCNS1/CACNA2D1/KCNG4/CLCN5/KCNK4/CACNA1B/TRPM5/KCNH1/SCN4B/KCND3/KCNIP2/KCNJ15/KCNE1/CACNB3/SCN2A/GRIN2A/CACNG2/NALCN/KCNH8/KCNIP4/IL1RAPL1/KCNG…	siUHRF1_vs_siNeg
GO:0046873	metal ion transmembrane transporter activity	432	0.459985	1.90373	0.000999001	0.00209699	SLC12A7/RASA3/KCNQ1/KCNAB2/CACNA1H/SLC9A3/JPH3/CACNA1I/TRPV1/CACNA1D/SLC23A2/KCNMA1/TPCN2/ITPR1/TPCN1/ITPR2/LETM1/ATP2A3/CACNG4/SLC6A6/CACNA1A/SLC9A1/SLC39A11/SLC24A4/SLC24A1/SLC6A18/CACNA1G/KCNQ5/SLC8A1/SLC12A4/ATP2B2/SLC39A7/KCNN3/SLC39A14/SLC12A8/RYR1/ITPR3/CACNA1C/CACNA2D4/TMC1/CACNB4/FAM155A/KCNT1/JPH4/SLC5A10/KCNH2/KCNAB1/SLC6A19/ATP2B4/KCNQ2/SLC24A3/CACNA2D3/SEC61A1/GRIN2D/CHRNA10/SLC9A8/S…	siUHRF1_vs_siNeg
GO:0150034	distal axon	280	0.467561	1.90345	0.000999001	0.00209699	SHANK2/PTPRN2/KCNAB2/PARD3/APBB2/CYFIP1/MAPK8IP3/AUTS2/EXOC3/PALLD/TRAK1/NGEF/CTTN/MYH14/LMTK2/ERC2/PTK2B/ROR1/TANC1/TIAM1/LRP1/UTRN/BRSK2/GDPD5/COBL/SSH1/TENM2/PTCH1/DTNBP1/TIMP2/PACSIN1/RASGRF1/MYH10/DNM2/CNGB1/EXOC4/IGHMBP2/MICAL1/KLC1/EPS8/NRP1/AAK1/KIF21B/STX3/MAP2/ADORA1/AP3D1/NPFF/RNF40/DICER1/APBB1/EPHA4/PCDH9/AMFR/CASR/CPLX1/BOC/MAPT/POLG/PPP1R9A/TRPV4/CHRM2/NIN/DISC1/TBC1D24/ITSN1/USH2A…	siUHRF1_vs_siNeg
GO:0072659	protein localization to plasma membrane	251	0.468993	1.90294	0.000999001	0.00209699	PRKCZ/GAK/EPHB2/ANK1/TTC7B/PACS2/PPFIA1/PRKCE/SCRIB/MACF1/SEC16A/SPTBN1/CD81/ANK3/AKT2/ANK2/EGFR/NKD2/TNIK/TTC7A/PRKCH/RAMP1/LRP1/LAMA5/PACS1/KIF13A/GGA2/SORBS1/TSPAN5/PTCH1/MMP14/TESC/PACSIN1/GRIP2/STX8/DPP6/LDLRAP1/GRASP/DPP10/CNST/ARHGEF16/SPTBN4/SMURF1/RAB31/NUMB/STX3/RER1/JUP/FLOT1/AKT1/MRAP/CSK/MAP7/FLNA/SKAP1/BCL2L1/IKBKB/EFR3B/AP2M1/PALM/GORASP1/EPB41L3/RILPL1/KCNIP3/ACSL3/CACNB2/TSPAN14/…	siUHRF1_vs_siNeg
GO:0099565	chemical synaptic transmission, postsynaptic	106	0.493799	1.90286	0.000999001	0.00209699	SHANK2/PRKCZ/BAIAP2/CUX2/TRPV1/PTK2B/SSH1/NRXN1/ZMYND8/SHANK1/ADORA2A/GRID2/MEF2C/EIF4A3/PTEN/ADORA1/SEZ6/NPFF/SHANK3/NLGN1/AKT1/MECP2/PPP1R9A/GRIN2D/CHRNA10/GSK3B/APP/P2RX4/MPP2/DLG4/PPP3CA/CACNB3/GRIN2A/CHRNB2/P2RX3/RAB3GAP1/P2RX5/RIMS2/DGKI/NLGN2/GABRB3/ARRB2/GRIN1/STX1B/P2RX1/WNT7A/CELF4/NLGN3/CHRNA3/ABAT/SLC17A7/CHRNA2/GRIK5/GRIN2C/P2RX7/RIMS1/UNC13B/CHRNB3/MTMR2/GRIN2B/TMEM108/GRIK2	siUHRF1_vs_siNeg
GO:0003707	steroid hormone receptor activity	56	0.52182	1.90241	0.000999001	0.00209699	RXRA/ESR1/NR4A1/RARB/NR5A2/RARA/RORA/ESRRG/NR2C2/NR2E1/ABHD2/NR3C1/NR6A1/RXRB/RARG/THRA/OR51E2/NR5A1/VDR/THRB/NR3C2/PPARA/PPARG/NR1I2/NR4A2/PPARD/NR1H2/ESR2/HNF4A/LEF1/NR2F1/PAQR7/RORC/NR2F2/NR1H3/ESRRB	siUHRF1_vs_siNeg
GO:0098982	GABA-ergic synapse	69	0.511262	1.90207	0.000999001	0.00209699	CTBP1/CTBP2/GABBR1/NRG1/ERC2/CLSTN1/NRXN1/PLCB1/ATP2B2/FLOT1/GABRG3/CLSTN3/DAG1/PTPRO/SLC6A1/NPTN/ACAN/SV2A/CDH13/KCND3/EFNA5/NLGN2/GABRB3/GABRB1/ATP2B3/IQSEC3/MDGA1/SLC32A1/NLGN3/SLITRK1/LRRTM2/ATP2B1/KCND2/SLC6A17/ERBB4/BSN/GABRA1/GABRA5/CNTN5/GABRR2/GABRR1/ADRA1A/IGSF9B/CNR1/CSPG5/ABHD6/GABRB2/GABRA4/GABRD	siUHRF1_vs_siNeg
GO:0030900	forebrain development	375	0.461063	1.90138	0.000999001	0.00209699	TRAPPC9/LRP8/EPHB2/DAB2IP/CCDC85C/SKI/PTPRS/KDM2B/ADGRG1/SYNE2/NRG1/EXT1/PAX5/PHACTR1/NOTCH1/EGFR/CNTNAP2/CHD7/TACC2/AKNA/SRC/GNAO1/ROBO1/GLI3/ZEB2/ETS1/MYO1D/LRP1/PAX6/RARB/GDPD5/MCPH1/DAB1/PITX2/NDE1/CDK6/NRG3/TBR1/ARX/ARHGAP35/DLC1/KIRREL3/RARA/MYH10/SLC8A1/PLCB1/RTN4RL1/CSNK2A2/GLI2/PHLPP2/BCAN/NR2E1/BCL11B/CHD5/NRP1/NUMB/NFIB/LHX2/PTEN/SUN2/SHANK3/FGFR1/TACC3/KDM6B/NRP2/FYN/FGFR2/DIXDC1/SEMA…	siUHRF1_vs_siNeg
GO:0019838	growth factor binding	130	0.486189	1.90063	0.000999001	0.00209699	FSTL4/IGF1R/CRIM1/IGF2R/EGFR/NKD2/IL6R/NTRK1/ITGB4/TGFBR3/LTBP1/RHBDF2/GPC1/FGFR3/ACVR1B/GLG1/FGFR4/COL5A1/NRP1/PCSK6/WFIKKN2/COL4A1/PXDN/LTBP3/LTBP2/FGFR1/NRP2/ACVR1/HTRA3/FLT4/CSF3R/FGFR2/GHR/IL1R1/PDGFRB/COL6A1/IGFBP2/FURIN/KLB/INSR/BMPR1B/LRRC32/IL1R2/ENG/HYAL2/IL2RA/LIFR/FLT1/SORT1/TGFBR2/ITGA6/LTBP4/ERBB3/IGFBPL1/RHBDF1/FGFRL1/ERBB2/A2M/NTRK2/COL1A1/HTRA4/PDGFA/BMPR1A/COL1A2/HTRA1/CD36/API5…	siUHRF1_vs_siNeg
GO:0071230	cellular response to amino acid stimulus	63	0.517262	1.90048	0.000999001	0.00209699	RPTOR/BAIAP2/DNMT3A/SH3BP4/EGFR/MTOR/CAPN2/DNMT1/HSF1/COL16A1/COL4A1/ASS1/FYN/BCL2L1/CPEB3/COL6A1/MMP2/CPEB1/BCL11A/COL5A2/KLHL22/PDGFD/IPO5/TNF/NTRK2/COL1A1/COL1A2/CPEB4/ZEB1/NEURL1/GCLC/UBR1/SESN2/PDGFC/HNRNPD	siUHRF1_vs_siNeg
GO:0072009	nephron epithelium development	109	0.491745	1.89994	0.000999001	0.00209699	MAGI2/KIF26B/NOTCH1/MYO1E/GLI3/FMN1/LAMA5/PTCH1/MTSS1/MEF2C/BCL2/LGR4/LZTS2/GDNF/AHI1/SMAD4/YAP1/CTNNBIP1/GZF1/WNT4/PKD1/PTPRO/HEYL/PBX1/DLL1/ILK/IQGAP1/PROM1/DLG1/CD34/WWTR1/FGF1/PKD2/EYA1/TGFB1/ADAMTS16/WNT2B/WNT1/TFAP2B/WNK4/LHX1/STAT1/HNF1B/WNT6/OSR1/SALL1/CTNNB1/MAGED1/WNT11/SMO/POU3F3/DCHS1/PAX8/KLHL3/AGT/WNT7B/WT1/GPC3/SIX4/KLF15/VEGFA/JAG1/BASP1/LAMB2/WNT9B	siUHRF1_vs_siNeg
GO:1901019	regulation of calcium ion transmembrane transporter activity	84	0.502053	1.89991	0.000999001	0.00209699	PDE4D/HTT/DYSF/JPH3/ANK2/DMD/AHNAK/THADA/SLC9A1/GNB5/AKAP6/PLCG2/NOS1AP/CACNB4/CASQ1/JPH4/P2RY6/JSRP1/PDE4B/PLA2G6/STIM1/CACNB1/ATP2A1/CACNB2/PRKACA/CAMK2D/CACNA2D1/FGF14/NOS1/ATP1A2/CACNB3/TLR9/MYO5A/JPH2/STIM2/RYR2/PKD2/OPRL1/GPR35/CAV3/GSTO1/STAC3/REM1/KCNE3/YWHAE/NPPA/FKBP1B/HAP1	siUHRF1_vs_siNeg
GO:0031674	I band	139	0.483254	1.89953	0.000999001	0.00209699	HDAC4/ANK1/OBSCN/SYNPO/SYNE2/PALLD/BIN1/ANK3/DNAJB6/ANK2/DMD/CACNA1D/ACTN1/FLNB/PDLIM7/PARVA/PARVB/DST/ACTN4/FHL2/SLC8A1/FHOD3/NOS1AP/RYR1/CACNA1C/SORBS2/CASQ1/JUP/PDLIM5/FBXO22/FLNC/PDE4B/TRIM54/ATP2B4/FLNA/OBSL1/NEBL/MYOM3/TTN/PAK1/MYOM2/PSEN2/PPP3CA/DES/RYR3/NOS1/CAPN3/PPP1R12B/IGFN1/KCNE1/JPH2/FERMT2/CACNA1S/NRAP/MYBPC3/RYR2/PDLIM4/PDLIM2/CTNNB1/PDLIM1/SYNPO2L/CSRP1/SCN1A/NEB/CAV3/PDLIM3/FBXO…	siUHRF1_vs_siNeg
GO:0061448	connective tissue development	258	0.46712	1.8986	0.000999001	0.00209699	LRP5/COL11A2/RUNX3/GNAS/SH3PXD2B/PAX7/NOTCH1/CHST11/IL6R/AACS/GLI3/HOXC4/FTO/SMAD3/RARB/CSGALNACT1/FGFR3/RARA/WNT5B/GLG1/ZNF516/POR/ARID5B/MEF2C/GLI2/COL5A1/NFIB/BMP1/LTBP3/CREB3L2/FGFR1/COL27A1/OSR2/CASR/COL6A3/CFLAR/SORL1/LRP5L/UMODL1/TRPV4/CHRDL2/WNT5A/CARM1/PTH1R/DDRGK1/CHSY1/ADAMTS7/FGF18/PDGFRB/SPTLC2/ROR2/PKD1/COL6A1/TBL1XR1/HOXA5/ADAMTS12/EBF2/ZNF219/ANXA6/TRPM4/LRP6/BMPR1B/PITX1/COL20A1/…	siUHRF1_vs_siNeg
GO:0030048	actin filament-based movement	135	0.484044	1.89855	0.000999001	0.00209699	KCNQ1/PDE4D/NEDD4L/SYNE2/BIN1/ANK2/MYH9/DMD/MYH14/CACNA1D/MYO9B/MYO1E/PARVA/SLC9A1/MYO1C/ACTN4/MYH10/CACNA1G/NOS1AP/MYO7A/WIPF3/CACNA1C/SUN2/ADORA1/JUP/PDE4B/KCNH2/GATA4/FLNA/EPB41L5/MYO1B/CTNNA3/FGF12/FRMD6/ATP2A1/MYLK2/WIPF1/TTN/CACNB2/TRPM4/CAMK2D/CACNA2D1/TPM1/DES/DSP/SCN4B/ATP1A2/KCND3/DLG1/KCNE1/MYO5A/EMP2/MYBPC3/TNNT2/MYL2/RYR2/WASF2/TNNC2/ATP1A1/TPM3/SCN1A/MYO6/NEB/TNNT3/CAV3/MYL6/KCNN2/A…	siUHRF1_vs_siNeg
GO:0031256	leading edge membrane	165	0.479575	1.89828	0.000999001	0.00209699	ANK1/PIP5K1C/MACF1/ARHGEF4/SYNE2/SPTBN1/KSR1/WWC1/AKT2/TRPV1/CNTNAP2/SPATA13/SRC/PACSIN2/DIAPH1/CORO1C/TIAM1/MYO1D/PLXND1/PTPRJ/MYO1C/APPL2/TESC/DLC1/PACSIN1/DNM2/ADORA2A/EPS8/ADORA1/PSD3/UNC5A/PDE9A/MAPT/SGCE/FAM107A/EPB41L5/HIP1R/GABRG3/PTPRK/TRPV4/USH2A/PALM/EPB41L3/ARHGEF2/MPP2/ITGA5/PDE4A/CLASP2/PIEZO1/PAK1/INSR/ITGA8/TPM1/SHISA9/APC2/EPHA2/AIF1L/APC/ROBO2/OPRD1/FERMT2/SNTG1/ABCA7/PLEKHO1/FG…	siUHRF1_vs_siNeg
GO:0032587	ruffle membrane	91	0.496334	1.89742	0.000999001	0.00209699	PIP5K1C/MACF1/ARHGEF4/KSR1/WWC1/AKT2/SPATA13/SRC/PACSIN2/DIAPH1/CORO1C/TIAM1/PTPRJ/MYO1C/APPL2/TESC/DLC1/PACSIN1/DNM2/EPS8/PSD3/PDE9A/FAM107A/EPB41L5/HIP1R/TRPV4/ARHGEF2/ITGA5/PDE4A/CLASP2/PAK1/TPM1/EPHA2/AIF1L/APC/SNTG1/ABCA7/PLEKHO1/FGR/INPP5K/TLN1/PSD4/ITGB1/MTMR6/MYO6/EZR/KANK1/PIP5K1A/FGD5/CDKL5/RPS3/FERMT1/EPS8L3/RASGRP2/LCP1/RHOA/SH3YL1/ITGB3/PPP1R9B/PDPN/CIB1/THEM4/C2CD5	siUHRF1_vs_siNeg
GO:0051899	membrane depolarization	86	0.49972	1.89698	0.000999001	0.00209699	PRKCZ/NEDD4L/CACNA1H/ANK3/CACNA1I/ANK2/ABL1/CACNA1D/SRC/CACNG4/CACNA1A/ALOX12/CACNA1G/SLC8A1/ADORA2A/BCL2/CACNA1C/PARP1/CACNB4/FHL1/NPFF/KCNH2/SCN4A/FGF12/P2RX4/CACNB2/SLMAP/TRPM4/CAMK2D/CACNA2D1/CACNA1B/SCN4B/ATP1A2/CACNB3/PTPN3/SCN2A/CACNG2/CHRNB2	siUHRF1_vs_siNeg
GO:0097479	synaptic vesicle localization	158	0.479218	1.89693	0.000999001	0.00209699	CTBP2/MAGI2/PIP5K1C/SCRIB/CACNA1D/ERC2/CADPS/CAMK2A/BRSK2/AP3B1/APBA2/DTNBP1/DNM3/ADCY1/DNM2/SNAP47/ADORA2A/OTOF/STX3/MAP2/PTEN/BACE1/AP3D1/NLGN1/STX2/CPLX1/GSK3B/CHRM2/SYN2/SYN3/NAPB/PPFIA2/UNC13C/UNC13A/SYN1/NCS1/CACNB2/SYT17/KIF5C/ATP2A2/SV2A/CADPS2/DNAJC5/SYT8/SYT12/SYT7/CHRNB2/RIMS3/RAB3GAP1/RIMS2/DGKI/NLGN2/SPG11/SYT2/SYT1/STX1B/PSEN1/GIT1/P2RX1/WNT7A/BRSK1/NLGN3/PRKCG/DOC2A/SNPH/NAPA/PCLO/…	siUHRF1_vs_siNeg
GO:0001501	skeletal system development	497	0.456131	1.89644	0.000999001	0.00209699	HDAC4/ANKRD11/IFT140/FOXP1/SLC38A10/SKI/LRP5/AKAP13/COL11A2/RAI1/ZFPM1/LRRK1/MEIS1/KIAA1217/RUNX3/WWOX/MTHFD1L/GNAS/EXT1/SH3PXD2B/FOXN3/PAX5/PAX7/CHST11/SEMA4D/CHD7/SRC/JAG2/GLI3/HOXC4/PIP4K2A/FAM20C/MED12/FMN1/SMAD3/RARB/ANO6/SH2B3/MCPH1/CSGALNACT1/PITX2/MMP14/WDR60/WDR5/FGFR3/RARA/WNT5B/GLG1/POR/ARID5B/COL13A1/MEF2C/GLI2/BCAN/PPARGC1B/RYR1/TCOF1/MEGF8/NFIB/WFIKKN2/EIF4A3/BMP1/LTBP3/CREB3L2/FGFR…	siUHRF1_vs_siNeg
GO:0050808	synapse organization	401	0.458938	1.89634	0.000999001	0.00209699	SHANK2/BAIAP2/CTBP2/LRP8/EPHB2/DAB2IP/MAGI2/IGF1R/CYFIP1/PTPRS/PTK2/SDK1/FARP1/PTPRF/SYNPO/ANK3/NRG1/CTNNA2/NGEF/CUX2/DOCK10/CTTN/SEMA4D/ABL1/CAMK2B/ERC2/ACTN1/SDK2/DLG2/AGRN/SYNGAP1/TANC1/DCTN1/SPTBN2/SIPA1L1/TIAM1/NTRK1/UTRN/CLSTN1/SSH1/PLXND1/NRXN1/ZMYND8/DNM3/KIRREL3/NTN1/DLG5/MYH10/SHANK1/PLXNB2/GRID2/MEF2C/BCAN/ANAPC2/NFIA/NOS1AP/SRCIN1/NRXN2/NRP1/SYBU/BDNF/COL4A1/RER1/PTEN/CACNB4/SEZ6/SHAN…	siUHRF1_vs_siNeg
GO:0021953	central nervous system neuron differentiation	183	0.474886	1.89524	0.000999001	0.00209699	EPHB2/PTK2/PAX7/ROBO1/GLI3/ADARB1/ZEB2/DCC/PAX6/GDPD5/CSNK1D/PTCH1/TBR1/ARX/ARHGAP35/HERC1/MDGA2/RORA/GRID2/GLI2/SPTBN4/NR2E1/BCL11B/CHD5/NRP1/NFIB/KNDC1/MAP2/WNT3/PTEN/SHANK3/NRP2/EVX1/FGFR2/EPHA4/DCLK2/MAPT/GATA2/NIN/DISC1/WNT5A/SEMA3A/CSF1R/TAL1/CLN8/CNTN2/PLXNA3/LRP6/UNC5D/DCLK1/WNT3A/RAPGEF2/SZT2/GIGYF2/LHX8/LHX4/CHRNB2/PAFAH1B1/ROBO2/SFRP1/DLX5/GABRB1/OTP/PSEN1/PLXNA4/WNT1/FAIM2/NDEL1/PHOX2…	siUHRF1_vs_siNeg
GO:0043010	camera-type eye development	310	0.463606	1.89372	0.000999001	0.00209699	LPCAT1/IFT140/EPHB2/NPHP4/SKI/LRP5/FAT1/HIPK2/KDM2B/SDK1/MEIS1/ZHX2/RXRA/EGFR/SMARCA4/CHD7/SDK2/BCAR3/GLI3/ZEB2/GNB1/RAB11FIP4/PAX6/SMAD3/MEGF11/PTPRM/PITX2/ARHGAP35/RING1/RARA/PDE6B/WNT5B/MYH10/MITF/NR2E1/BCL11B/NRP1/TTLL5/CACNA1C/COL4A1/LHX2/TENM3/LAMC3/OSR2/ATP8A2/FBN1/ATP2B4/ARID1A/MAN2A1/LRP5L/AHI1/GJA8/CRYBB3/IFT122/ABI2/WNT5A/USH2A/RD3/TWIST1/TFAP2A/RET/LIMK2/KDM5B/PDGFRB/SHROOM2/TRAF3IP1/…	siUHRF1_vs_siNeg
GO:0035257	nuclear hormone receptor binding	149	0.479032	1.89219	0.000999001	0.00209699	NCOR2/FOXP1/CTBP2/BCAS3/RXRA/TCF7L2/SMARCA4/NCOA2/DDX54/TACC2/SRC/ESR1/ARRB1/MED12/NR4A1/SMAD3/RARB/PRPF6/DAXX/TRIP12/RB1/ACTN4/FHL2/BAZ2A/NCOA3/PPARGC1B/KDM4C/PARP1/JUP/CNOT1/ARID1A/FLT3/NCOA7/ZBTB7A/STAT3/TACC1/NCOA1/JMJD1C/CCDC62/PADI2/FUS/MED14/RARG/NSD1/NCOR1/RNF4/VDR/STAT5B/THRAP3/NCOA4/FOXP2/PKN1/PPARG/PRMT2/SMARCD3/KDM3A/ASXL1/ZNF366/PIAS1/BRCA1/NR4A2/STAT1/HIF1A/ZNHIT3/MMS19/ARID5A/NCOA6…	siUHRF1_vs_siNeg
GO:0044420	extracellular matrix component	51	0.524581	1.88961	0.000999001	0.00209699	THSD4/COL11A2/COL4A2/LAMA5/LTBP1/FBLN1/COL5A1/COL4A1/COL27A1/FBN1/LAMA3/EMILIN1/LAMB1/TNR/ACAN/COL5A2/LAMC1/LAMB4/MFAP4/COL12A1/LAMC2/NTN4/COL1A1/ELN/COL1A2/LAMB2/PTPRZ1/COL15A1/MFAP2/ADAMTSL5/COL7A1/COL11A1/LAMB3/COL2A1/COL8A1/COL4A6/ADAMTS10/TNC/FBN2/COL4A4	siUHRF1_vs_siNeg
GO:0015800	acidic amino acid transport	65	0.512843	1.88906	0.000999001	0.00209699	PPFIA1/TRPV1/PER2/PPFIA4/ADORA2A/ADORA1/CPLX1/SLC25A13/AVPR1A/PPFIA2/CLN8/SLC6A1/SLC1A7/SLC1A3/GRM7/ATP1A2/NF1/GRM2/RAB3GAP1/LRRC8D/SYT1/PSEN1/SLC25A12/SLC1A2/ABAT/AVP/NTRK2/SLC17A7/KCNJ10/TRH/STXBP1/P2RX7/RIMS1/SLC17A8/SLC25A18/SLC25A22/UNC13B/LRRC8E/KMO/SLC7A11/LRRC8A/PPFIA3/APBA1/LRRC8C/CCK/GLS/GIPC1	siUHRF1_vs_siNeg
GO:0031346	positive regulation of cell projection organization	368	0.458218	1.88867	0.000999001	0.00209699	HDAC4/SHANK2/CUX1/BAIAP2/LRP8/DAB2IP/HTT/MAGI2/NEDD4L/CYFIP1/PLXNA1/MACF1/BCAS3/AUTS2/FBXO31/TRAK1/RREB1/ITSN2/CUX2/ARAP1/RAPGEF1/SEMA4D/ARHGEF7/CAMK2B/CORO1B/SRC/PTK2B/MTOR/ROBO1/ZEB2/AGRN/CROCC/CORO1C/CRTC1/TIAM1/NTRK1/LRP1/NDRG4/SS18L1/PLXNC1/COBL/PLXND1/TENM2/CAMK1D/ZMYND8/ARHGAP35/DNM3/NTN1/DLG5/PACSIN1/LYN/DNM2/SHANK1/PLXNB2/FBXW8/ANAPC2/SMURF1/STK25/EPS8/NRP1/MEGF8/BDNF/WNT3/TENM3/SHANK3/N…	siUHRF1_vs_siNeg
GO:0098693	regulation of synaptic vesicle cycle	110	0.488639	1.88849	0.000999001	0.00209699	PRKAR1B/MAGI2/CYFIP1/CACNA1D/BTBD9/CAMK2A/BRSK2/RAPGEF4/NRXN1/APBA2/DTNBP1/DNM3/ADCY1/ADORA2A/PTEN/BACE1/NLGN1/DGKQ/CPLX1/GSK3B/CHRM2/NAPB/PPFIA2/SYN1/NCS1/CACNB2/ATP2A2/FGF14/PLD1/DNAJC5/CHRNB2/RIMS3/RAB3GAP1/RIMS2/DGKI/NLGN2/SYT1/STX1B/GIT1/P2RX1/WNT7A/BRSK1/NLGN3/PRKCG/NAPA/SLC17A7/GRIK5/RIMS4/CPLX2/STXBP1/RIMS1/BSN/UNC13B/VPS18/CHRNB3/GRIPAP1/CDH2/ADRA1A/STXBP5L/PRKCB/FBXL20/ROCK1/CNR1/CSPG5/…	siUHRF1_vs_siNeg
GO:0003170	heart valve development	59	0.517469	1.88845	0.000999001	0.00209699	NFATC1/ZFPM1/NOTCH1/SMAD6/MTOR/ROBO1/RB1/MEF2C/ACVR1/GATA5/GATA4/SMAD4/TWIST1/EMILIN1/TNFRSF1B/HEYL/RBPJ/TBX5/SLIT3/MATR3/PRDM1/ROBO2/TGFBR2/TGFB1/PDE2A/ADAMTS9/FGFRL1/NOS3/ROCK2/NOTCH2/TNFRSF1A/DCHS1/STRA6/ELN/BMPR1A/SHOX2	siUHRF1_vs_siNeg
GO:0007422	peripheral nervous system development	75	0.504466	1.8881	0.000999001	0.00209699	ARHGEF10/PARD3/SKI/RUNX3/NRG1/AKT2/RUNX1/MED12/GPC1/BDNF/DICER1/AKT1/GDNF/LAMA2/PMP22/HOXD9/SIRT2/DAG1/GFRA3/ADGRB2/EDNRB/ALDH3A2/ILK/NF1/ADAM22/RELA/ERBB3/ONECUT2/NAB1/FA2H/PLXNA4/HAPLN2/ERBB2/NGF/HAND2/NTRK2/ISL2/GSTM3/ISL1/EGR3/ASIC2/LAMB2/ADGRG6/SOX8/SH3TC2/SCN8A/SOX10/NTF3/POU4F1/NTRK3/MYOC/NEFH/NFASC/CNTNAP1/ETV1/LGI4/SERPINI1/EGR2/ARTN	siUHRF1_vs_siNeg
GO:0086001	cardiac muscle cell action potential	70	0.506619	1.88807	0.000999001	0.00209699	KCNQ1/NEDD4L/BIN1/ANK3/ANK2/DMD/CACNA1D/CACNA1G/SLC8A1/NOS1AP/CACNA1C/JUP/KCNH2/FLNA/CTNNA3/FGF12/CACNB2/SLMAP/TRPM4/CAMK2D/CACNA2D1/ATP2A2/CXADR/DSP/SCN4B/ATP1A2/KCND3/KCNIP2/DLG1/KCNE1/RYR2/ATP1A1/SCN1A/AKAP9/CAV3/KCNN2/KCNE3/YWHAE/GJC1/KCNJ5/GPD1L/HCN4/KCNJ3/GJA5	siUHRF1_vs_siNeg
GO:0031032	actomyosin structure organization	196	0.472235	1.88802	0.000999001	0.00209699	ARHGEF10/ARHGEF10L/OBSCN/CDC42BPB/AKAP13/PPFIA1/PXN/EPB41L1/ARAP1/MYH9/SH3PXD2B/PHACTR1/ITGB5/ABL1/MYH14/CIT/MYO18A/SRC/PTK2B/MTOR/ARRB1/CLASP1/WDR1/SMAD3/MYH11/SLC9A1/SORBS1/EPB41L2/DLC1/MYH10/FHOD3/ASAP3/LIMCH1/MEF2C/ARHGAP6/NRP1/FRMD5/FHDC1/FAM171A1/CASQ1/EPB41L4A/CFLAR/PHLDB2/EPB41L5/OBSL1/PPP1R9A/TMOD3/NEBL/PPM1F/EPB41/SMAD4/FRMD6/EPB41L3/CORO2B/WNT4/MYOM3/PDGFRB/TTN/CLASP2/CDC42BPA/SORBS3/P…	siUHRF1_vs_siNeg
GO:0072006	nephron development	142	0.479305	1.88794	0.000999001	0.00209699	MAGI2/KIF26B/NOTCH1/IL6R/MYO1E/GLI3/FMN1/LAMA5/PTCH1/KIRREL3/MTSS1/MEF2C/BCL2/LGR4/ANGPT2/LZTS2/GDNF/CFLAR/SEC61A1/AHI1/SMAD4/NOTCH3/RET/YAP1/CTNNBIP1/GZF1/WNT4/PDGFRB/PKD1/PTPRO/HEYL/PBX1/DLL1/SULF2/ILK/PLCE1/NID1/IQGAP1/PROM1/DLG1/CD34/WWTR1/PDGFD/ANGPT1/FGF1/PKD2/EYA1/TGFB1/ADAMTS16/WNT2B/WNT1/SULF1/TFAP2B/WNK4/NUP133/LHX1/STAT1/HNF1B/WNT6/OSR1/ITGA3/ACTA2/SALL1/CTNNB1/MAGED1/WNT11/SMO/POU3F3/…	siUHRF1_vs_siNeg
GO:0030510	regulation of BMP signaling pathway	85	0.49777	1.886	0.000999001	0.00209699	SKI/HIPK2/NOTCH1/ABL1/SMAD6/BMPER/SMURF1/PCSK6/UBE2O/NUMA1/HTRA3/FBN1/GATA4/TMPRSS6/SORL1/NBL1/SMAD4/ZNF423/WNT5A/RBPJ/ENG/ILK/CDH5/RBPMS2/FSTL1/SOST/SFRP1/MSX1/CRB2/WNT1/SULF1/TFAP2B/ITGA3/MIR140/SOX11/LRP2/DLX1/GDF5/TRIM33/CHRD/GPC3/HTRA1/FST/SMAD7/RNF165/GREM2/SKOR2/BMPR2/GREM1/SFRP2/SKIL/LEMD2/FKBP8/DAND5/SMAD2/XIAP/CTDSPL2/GDF2/ACVRL1	siUHRF1_vs_siNeg
GO:0061097	regulation of protein tyrosine kinase activity	83	0.498598	1.8856	0.000999001	0.00209699	ZFYVE28/LRP8/NRG1/SRC/SH3BP5L/MVP/NCK2/SRCIN1/BDNF/ADORA1/NEDD9/FYN/EPHA4/SH3BP5/APP/GPRC5B/CSF1R/PTPN1/CASS4/TAL1/DLG4/HYAL2/ERCC6/WNT3A/DOCK3/NCAPG2/PAK2/FBXW7/PTPRC/ERBB3/ABI1/PSEN1/DOK7/DUSP22/EGF/CHMP6/UNC119/NTRK2/CBLC/ACE/AFAP1L2/AGT/FGFR1OP/NEURL1/GGNBP2/PTPN2/ADRA1A/GRM5/THY1/CBL/EREG/CBLB/SOCS5/PDGFB/RELN/SNX6	siUHRF1_vs_siNeg
GO:0070603	SWI/SNF superfamily-type complex	74	0.503596	1.88512	0.000999001	0.00209699	EP400/TRRAP/BRD9/MTA1/ARID1B/CHD3/SMARCA4/GATAD2A/SS18L1/MTA3/SMARCA2/RB1/CHD5/ARID1A/BRD8/CHD4/ZBTB7A/SMARCC1/YY1AP1/SRCAP/RSF1/MCRS1/SMARCB1/ACTR5/DMAP1/MBD3/CECR2/SMARCD3/INO80/PBRM1/RUVBL1/BPTF/SMARCD1/HDAC1/BAZ1A/NFRKB/HDAC2/DPF1/DPF3/YY1/CHRAC1/CSNK2A1/EN1/ANP32E/ACTR8	siUHRF1_vs_siNeg
GO:0006816	calcium ion transport	420	0.455585	1.88465	0.000999001	0.00209699	RASA3/PDE4D/HTT/CDH23/CACNA1H/PRKCE/DYSF/JPH3/PML/BIN1/CACNA1I/ANK2/DMD/TRIM27/TRPV1/AHNAK/ABL1/CAMK2B/THADA/CACNA1D/GNAI2/CHD7/TPCN2/ITPR1/TPCN1/PTK2B/GNAO1/ITPR2/RAMP1/LETM1/CAMK2A/SPG7/DIAPH1/ATP2A3/PLCH2/CACNG4/ANO6/CACNA1A/SLC9A1/GNB5/AKAP6/SLC24A4/PLCG1/CHERP/LYN/SLC24A1/CACNA1G/SLC8A1/ADORA2A/PLCB1/ATP2B2/PLCG2/BCL2/MYLK/NOS1AP/RYR1/ITPR3/CACNA1C/CACNA2D4/TMC1/CACNB4/CASQ1/HOMER2/FAM155A/J…	siUHRF1_vs_siNeg
GO:0070491	repressing transcription factor binding	68	0.508174	1.88449	0.000999001	0.00209699	HDAC4/CTBP1/SKI/TCF3/MTA1/TCF7L2/TLE3/MTA3/ZMYND8/HDAC7/GATA6/HDAC9/CHD4/STAT3/DDRGK1/RBPJ/PRDM5/CBX5/DMAP1/PPARA/ARNTL/RELA/PPARG/MIER2/MIER3/RUNX2/NOC2L/STAT1/PPARD/HDAC1/CTNNB1/TLE4/MIER1/TLE2/HDAC2/PARK7/MIXL1/HDAC5	siUHRF1_vs_siNeg
GO:0005178	integrin binding	125	0.483478	1.88355	0.000999001	0.00209699	TNXB/PRKCA/PXN/CD81/NRG1/MYH9/EGFR/ITGB5/ACTN1/SRC/LAMA5/UTRN/ITGB4/VWF/MMP14/DST/ACTN4/TIMP2/LYN/COL5A1/FRMD5/COL16A1/CASR/FBN1/ADAMTS13/TSPAN4/LAMA3/P4HB/EMILIN1/LAMB1/NISCH/ITGA5/CD9/ADAM23/THBS4/FERMT3/ICAM2/CXADR/ILK/ITGBL1/ITGB2/ADAM22/ICAM3/ADAM15/EMP2/FGF1/LTBP4/LGALS8/EDIL3/TLN1/ITGA3/ADAM10/ITGB1/TGFBI/TNN/ITGA2/FN1/MFGE8/S1PR3/COMP/ADAM11/ACTN2/MADCAM1/LAMB2/PTPRZ1/CD226/PTPN2/CDH17/AD…	siUHRF1_vs_siNeg
GO:0048706	embryonic skeletal system development	124	0.483227	1.88335	0.000999001	0.00209699	IFT140/KIAA1217/MTHFD1L/GNAS/EXT1/PAX5/PAX7/CHST11/GLI3/HOXC4/MED12/SMAD3/MMP14/WDR60/MEF2C/MEGF8/EIF4A3/TBX1/OSR2/FGFR2/DSCAML1/ALX4/WNT5A/HOXD9/TWIST1/TFAP2A/HOXA5/PBX1/TBX15/SULF2/ALX3/GRHL2/DLG1/HOXA4/TGFBR2/HOXA2/DEAF1/HOXB4/EYA1/SULF1/RUNX2/HOXA9/LHX1/HOXA6/HOXD4/OSR1/TAPT1/XYLT1/SETD2/SATB2/CTNNB1/SOX11/COL1A1/WNT11/MTHFD1/TULP3/DLX1/WNT9A/HYAL1/SHOX2/SIX4/ZEB1/HOXA3/HOXB2/MDFI/HOXB3/HOXD3…	siUHRF1_vs_siNeg
GO:1904949	ATPase complex	99	0.490392	1.88227	0.000999001	0.00209699	EP400/TRRAP/BRD9/MTA1/ARID1B/CHD3/SMARCA4/GATAD2A/SS18L1/SLC9A1/MTA3/SMARCA2/RB1/ABCA2/CHD5/ARID1A/BRD8/FXYD1/CHD4/ZBTB7A/ATP4B/SMARCC1/ATP1A4/YY1AP1/SRCAP/RSF1/ABCB8/MCRS1/SMARCB1/ACTR5/ATP1A2/DMAP1/ABCD4/MBD3/CECR2/SMARCD3/INO80/PBRM1/RUVBL1/BPTF/SMARCD1/HDAC1/ATP1A1/BAZ1A/NFRKB/HDAC2/ATP1A3/FXYD2/DPF1/DPF3/ABCB6/YY1/CHRAC1/ABCG5/CSNK2A1/ABCG8/EN1/ANP32E/ACTR8	siUHRF1_vs_siNeg
GO:0097306	cellular response to alcohol	88	0.495058	1.88161	0.000999001	0.00209699	LRP8/DNMT3A/PRKCE/ADCY3/AACS/ITPR2/GNB1/ACACA/LARP1/SPIDR/PTCH1/ADCY1/CTNNA1/RECQL5/PTEN/JUP/P2RY6/GRAMD1A/AKT1/ABCA1/MAP4K1/ADCY8/ADCY7/DAG1/LRP6/FOXO3/ADCY6/LANCL2/BLM/ADCY5/TP53INP1/EFNA5/TNFSF4/ADCY2/ADAM15/PPARG/SFRP1/GRAMD1B/BRCA1/GRAMD1C/CTNNB1/ATP2B1/SMO/CDH1/AKR1C2/AHR/AKR1C3/NFE2L1/INHBA/MIR96/PTGDR/CFTR/AKAP8/SPI1/XRN1/RAD51/MLC1/GNG2/AIFM1/TNC	siUHRF1_vs_siNeg
GO:0098793	presynapse	478	0.453025	1.88112	0.000999001	0.00209699	PTPRN2/BAIAP2/GAK/KCNAB2/CTBP1/CTBP2/DENND1A/EPHB2/HTT/GABBR1/CYFIP1/PTPRS/PPFIA1/PIP5K1C/SCRIB/EXOC3/BIN1/CTNNA2/MCTP1/TNIK/CACNA1D/ERC2/CADPS/ERC1/ROR1/TANC1/GRM4/SPTBN2/ZNRF1/GNB5/PPFIA4/NRXN1/VTI1A/APBA2/DTNBP1/SYNJ2/DNM3/HIP1/PACSIN1/DNM2/SNAP47/ADORA2A/CNGB1/OTOF/ATP2B2/MICAL1/NRXN2/AAK1/BDNF/STX3/BAIAP3/BACE1/PLEKHG5/ADORA1/AP3D1/NPFF/NLGN1/FLOT1/RNF40/CLTB/PPFIBP2/ATG9A/PDE4B/APBB1/DGKQ/E…	siUHRF1_vs_siNeg
GO:0048010	vascular endothelial growth factor receptor signaling pathway	93	0.49166	1.88111	0.000999001	0.00209699	BAIAP2/VAV2/DAB2IP/CYFIP1/PTK2/PXN/DOCK1/ELMO1/BCAR1/SRC/PTK2B/CYFIP2/GRB10/SHB/HGS/ELMO2/NCK2/NRP1/EPN2/NRP2/FLT4/FYN/PRKD2/EMILIN1/FGF18/ITGA5/PTPN1/MYOF/FLT1/PIK3R1/ARNT/MAPKAPK2/PRKD1/PAK2/PIK3CB/SHC2/ABI1/SULF1/WASF2/SH2D2A/NCF2/PIK3R2/HIF1A/ROCK2	siUHRF1_vs_siNeg
GO:0050853	B cell receptor signaling pathway	59	0.5153	1.88053	0.000999001	0.00209699	FOXP1/NFATC2/CD81/BCAR1/PAX5/ABL1/RUNX1/PRKCH/LYN/MEF2C/PLCG2/BCL2/RFTN1/ELF1/KLHL6/PIK3CD/LCK/PLCL2/NFAM1/TEC/CD79B/MAPK1/PTPRC/CD19/ELF2/PTPN6/CBFB/LIME1	siUHRF1_vs_siNeg
GO:0021543	pallium development	166	0.474678	1.88039	0.000999001	0.00209699	TRAPPC9/LRP8/DAB2IP/CCDC85C/PTPRS/ADGRG1/SYNE2/PAX5/PHACTR1/EGFR/CNTNAP2/TACC2/ROBO1/GLI3/ZEB2/LRP1/PAX6/MCPH1/DAB1/NDE1/CDK6/TBR1/ARX/KIRREL3/RARA/PLCB1/CSNK2A2/PHLPP2/BCAN/NR2E1/NRP1/LHX2/PTEN/SUN2/TACC3/KDM6B/NRP2/DIXDC1/DCLK2/ATP2B4/FLNA/GSK3B/DISC1/TACC1/SEMA3A/GNG12/NCOA1/ALK/LAMB1/BTBD3/SRD5A1/PLXNA3/LRP6/DMRTA2/WNT3A/NF1/MFSD2A/PAFAH1B1/XAB2/FOXP2/GRIN1/EIF2B5/RTN4/SUN1/PSEN1/IGF2BP1/NDEL…	siUHRF1_vs_siNeg
GO:0019897	extrinsic component of plasma membrane	160	0.474513	1.87919	0.000999001	0.00209699	KCNAB2/FARP1/SCRIB/GNG7/GNA12/CTNNA2/GNAS/GNAI2/D2HGDH/SRC/PTK2B/GNAO1/GNB1/GNAQ/TIAM1/GNAL/HIP1/LYN/ST14/DTNA/CTNNA1/NUMB/AAK1/CYTH3/JUP/ESYT3/SHANK3/CYTH1/FER/GRAMD1A/NUMA1/CDH22/SNX9/FYN/SCUBE1/KCNAB1/ESYT2/CUBN/CDH4/OSBPL2/GNG12/LCK/GNA11/DLG4/CDH12/SYTL3/CDH3/ATP2A2/CDH13/SERPINE2/APC2/IQGAP1/CDH5/CDH20/CDH6/CDH8/APC/PCSK9/FERMT2/DGKI/HCK/FGR/SYTL2/GNA14/OLFM2/FES/MATK/CTNNB1/MFGE8/SRMS/AKAP…	siUHRF1_vs_siNeg
GO:0048593	camera-type eye morphogenesis	110	0.486008	1.87832	0.000999001	0.00209699	EPHB2/SKI/LRP5/FAT1/HIPK2/KDM2B/SDK1/MEIS1/ZHX2/SDK2/BCAR3/GLI3/PAX6/MEGF11/PTPRM/PITX2/RING1/TENM3/ATP8A2/ARID1A/MAN2A1/AHI1/IFT122/ABI2/WNT5A/TWIST1/TFAP2A/SHROOM2/LRP6/DLL1/PROM1/EPHA2/THRB/NF1/DSCAM/WNT2B/TFAP2B/CRYGB/LHX1/HIF1A/DIO3/CTNNB1/MFN2/SOX11/HIPK1/TBX2/WNT9A/STRA6/FRS2/USH1C/WNT16/ZEB1/VSX1/PHACTR4/VEGFA/SOX1/JAG1/YY1/ALDH1A3/SOX8/BMP7/PTN/THY1/COL8A2/BAX/RS1/COL8A1/FOXF2/SIX3/TSKU/…	siUHRF1_vs_siNeg
GO:0050768	negative regulation of neurogenesis	286	0.460507	1.87825	0.000999001	0.00209699	GAK/EPHB2/FSTL4/SKI/ASAP1/PTPRS/TERT/PTK2/MAP4K4/MEIS1/PTPRG/ADGRG1/ZHX2/NRG1/NGEF/NOTCH1/SEMA4D/TP73/GLI3/SYNGAP1/DCC/LRP1/PAX6/RAP1GAP2/DAB1/NRG3/APPL2/LINGO1/DNM3/NTN1/RTN4RL1/GFI1/CTNNA1/NR2E1/CDK5RAP2/NRP1/SEMA5B/MAP2/LHX2/WNT3/PTEN/NLGN1/DICER1/DIXDC1/EPHA4/SEMA5A/CNTN4/RGMA/SORL1/PMP22/ASCL2/GSK3B/TRPV4/SEMA4C/LDLR/NOTCH3/HOOK3/STAT3/WNT5A/CARM1/GORASP1/SEMA3A/APP/SIRT2/ARHGEF2/SEMA6D/CBFA…	siUHRF1_vs_siNeg
GO:0007266	Rho protein signal transduction	198	0.469399	1.87804	0.000999001	0.00209699	ABR/VAV2/TRIO/MCF2L/ARHGEF10/ARHGEF10L/OBSCN/AKAP13/FARP1/ADGRG1/ARHGEF4/BCR/GNA12/CELSR1/ITSN2/NGEF/SPATA13/ARHGEF7/ABL1/MYO9B/ROBO1/ARRB1/TIAM1/MCF2L2/ARHGAP35/FGD4/DLC1/NTN1/RASGRF1/PLEKHG4B/ARHGAP6/KCTD10/ARHGEF16/ARHGEF17/GPR17/KANK2/EPS8/NRP1/PLEKHG5/RASGRF2/FLOT1/ARHGEF28/ARHGEF3/PLEKHG1/ABL2/RHOH/KALRN/ARHGEF18/ITSN1/PREX1/RAF1/ARHGEF2/ABCA1/DNMBP/PDGFRB/GPR20/ECT2L/TIAM2/ARHGEF12/LIMK1/R…	siUHRF1_vs_siNeg
GO:0003774	motor activity	135	0.478205	1.87564	0.000999001	0.00209699	MYO10/DYNC1H1/DNAH17/DNHD1/MYH9/KIF26B/MYH14/MYO9B/MYO1E/DCTN1/KIFC1/MYO16/MYO1D/KIF13A/MYH11/KIF1B/MYO1C/WDR60/KIF7/MYO15A/MYH10/KIF26A/KIF13B/KIF3B/KLC1/MYO7A/KIF21B/KIF16B/DYNC1I1/DNAH1/MYO7B/MYO1B/KIF1C/KIF17/DNAH8/KIF6/DNAH10/CGNL1/KIF1A/KIF24/KIF9/MYH15/DNAH2/KLC2/KIF5C/MYO3A/MYH7B/DNAH5/DCTN2/MYO1F/MYO5A/CCDC102A/MYO5C/KIFC3/DNAH11/DNAH12/DYNLRB1/KIF18A/DYNC2LI1/KIF3C/DYNC1I2/MYO6/DNAH3/KI…	siUHRF1_vs_siNeg
GO:0099003	vesicle-mediated transport in synapse	201	0.468421	1.87508	0.000999001	0.00209699	GAK/CTBP2/DENND1A/PIP5K1C/SCRIB/CACNA1D/ERC2/CADPS/BTBD9/CAMK2A/CLSTN1/AP3B1/APBA2/DTNBP1/DNM3/PACSIN1/ADCY1/GRIP2/DNM2/SNAP47/ADORA2A/OTOF/NUMB/STX3/MAP2/BACE1/AP3D1/NLGN1/MAPK10/DGKQ/STX2/CPLX1/DNAJC6/GSK3B/CHRM2/ITSN1/NAPB/PPFIA2/UNC13C/UNC13A/SYN1/NCS1/CACNB2/SYT17/KIF5C/ATP2A2/SV2A/EPS15/CADPS2/DNAJC5/SYT8/USP46/SYT12/SYT7/EFNB2/CHRNB2/RIMS3/RAB3GAP1/RIMS2/DGKI/NLGN2/SPG11/SYT2/SYT1/STX1B/PS…	siUHRF1_vs_siNeg
GO:0006029	proteoglycan metabolic process	93	0.489675	1.87351	0.000999001	0.00209699	EXT1/CHST11/NDST1/TCF7L2/CSGALNACT1/GPC1/DSE/UST/HS6ST1/BCAN/CHST15/EXT2/SPOCK2/B4GALT7/HS6ST2/ARSB/EGFLAM/CHST3/CHSY1/CHPF2/ADAMTS12/NDST2/BMPR1B/CANT1/ACAN/SULF2/SGSH/CHPF/XYLT2/GAL3ST4/BGN/EXTL3/CHST9/SULF1/HS3ST3B1/HS6ST3/CHST8/XYLT1/PPARD/CTNNB1/HS3ST3A1/FAM20B/PXYLP1/HYAL1/HEXB/CSPG4/NCAN/B3GAT1/HPSE/CHST10/VCAN/CHSY3/COL11A1/CSPG5/EXTL1/BMP2/BMPR2/GAL3ST3/FOXL1/IGF1/COL2A1/B3GAT2/HS2ST1	siUHRF1_vs_siNeg
GO:0099568	cytoplasmic region	480	0.450995	1.87322	0.000999001	0.00209699	PRKCZ/BAIAP2/IFT140/CTBP1/CTBP2/PARD3/MICAL3/MYO10/DYNC1H1/AKAP13/PTK2/MAPK8IP3/DNAH17/PXN/SPTBN1/EXOC3/TRAK1/CTNNA2/MAEA/AKT2/MYH9/CTTN/AMBRA1/ARHGEF7/SHROOM3/MYO9B/SPTB/ERC2/DLG2/WDR90/PTK2B/GLI3/ITPR2/CCDC40/FLNB/SPG7/DCTN1/CORO1C/SPTBN2/PHLDB1/MYO1D/FRYL/CLASP1/WDR1/UTRN/GPSM1/CAPN2/EXOC2/COBL/RAI14/ATG7/MLPH/AP3B1/KIF1B/DTNBP1/EPB41L2/DST/ACTN4/DLC1/PARD3B/HIP1/MYH10/EXOC6B/EXOC4/ARHGAP32/GL…	siUHRF1_vs_siNeg
GO:0048639	positive regulation of developmental growth	177	0.470753	1.87298	0.000999001	0.00209699	NEDD4L/CYFIP1/MACF1/ITSN2/SH3PXD2B/NOTCH1/SEMA4D/CHD7/MTOR/AGRN/PRKDC/LRP1/TGFBR3/ARX/AKAP6/NTN1/PLCB1/MEF2C/HSF1/ANAPC2/BCL2/SPTBN4/SMURF1/NRP1/MEGF8/BDNF/WNT3/GATA6/FGFR1/CPNE5/AKT1/FGFR2/ATP8A2/SEMA5A/RNF157/MAPT/GHR/ZFPM2/DISC1/CDH4/YAP1/UNC13A/ACACB/CACNA2D2/PAK1/PLS1/INSR/SYT17/RBPJ/HLX/LIMK1/DLL1/RUFY3/ILK/WNT3A/TBX5/MAP3K13/EFNA5/CAPN3/RASAL1/SASH3/DSCAM/ZFYVE27/PAFAH1B1/TGFBR2/MAPK1/ISLR…	siUHRF1_vs_siNeg
GO:0045665	negative regulation of neuron differentiation	218	0.465	1.87296	0.000999001	0.00209699	GAK/EPHB2/FSTL4/ASAP1/PTPRS/PTK2/MAP4K4/MEIS1/PTPRG/ZHX2/NGEF/NOTCH1/SEMA4D/TP73/GLI3/SYNGAP1/DCC/LRP1/PAX6/RAP1GAP2/DAB1/LINGO1/DNM3/NTN1/RTN4RL1/GFI1/NR2E1/CDK5RAP2/NRP1/SEMA5B/MAP2/WNT3/PTEN/NLGN1/DIXDC1/EPHA4/SEMA5A/CNTN4/RGMA/PMP22/GSK3B/TRPV4/SEMA4C/NOTCH3/WNT5A/CARM1/GORASP1/SEMA3A/APP/SEMA6D/CBFA2T2/TNR/DTX1/PTPRO/CTSZ/CNTN2/SEMA4B/PLXNA3/EDNRB/PBX1/DLL1/FOXO3/PPP3CA/SEMA3F/ADCY6/RUFY3/IT…	siUHRF1_vs_siNeg
GO:0005604	basement membrane	93	0.489465	1.87271	0.000999001	0.00209699	COL18A1/HSPG2/COL4A2/AGRN/LAMA5/SMOC2/DST/NTN1/FRAS1/FBLN1/LOXL1/COL5A1/COL4A1/LAMC3/FBN1/LAMA2/LAMA3/COL17A1/EGFLAM/USH2A/LAMB1/DAG1/THBS4/HMCN2/ACAN/LOXL2/NID1/EFNA5/DLG1/P3H2/LAMC1/MATN2/LAMB4/ITGA6/LAD1/NID2/HMCN1/LAMC2/COL9A2/LAMA4/TGFBI/CCDC80/NTN4/FN1/FREM2/COLQ/MMRN2/LAMB2/COL15A1/PTN/COL7A1/ANXA2/FREM1/CASK/COL8A2/THBS2/LAMB3/VWA1/MEGF9/COL2A1/COL8A1/COL4A6/EFEMP2	siUHRF1_vs_siNeg
GO:0048880	sensory system development	367	0.454395	1.87212	0.000999001	0.00209699	LPCAT1/IFT140/EPHB2/NPHP4/SKI/LRP5/FAT1/HIPK2/KDM2B/SIPA1L3/SDK1/MEIS1/ZHX2/RXRA/SH3PXD2B/MEIS2/EGFR/SMARCA4/CHD7/SDK2/BCAR3/GLI3/ZEB2/GNB1/RAB11FIP4/PAX6/SLC44A4/SMAD3/RARB/MEGF11/PTPRM/PITX2/ARHGAP35/RING1/RARA/PDE6B/WNT5B/MYH10/MITF/COL5A1/BCL2/NR2E1/BCL11B/NRP1/TTLL5/MYO7A/CACNA1C/COL4A1/LHX2/TENM3/LAMC3/OSR2/ATP8A2/FBN1/ATP2B4/ARID1A/MAN2A1/LRP5L/AHI1/GJA8/ATF6/CRYBB3/IFT122/ABI2/STAT3/WNT5A…	siUHRF1_vs_siNeg
GO:0042734	presynaptic membrane	160	0.472715	1.87207	0.000999001	0.00209699	DENND1A/EPHB2/GABBR1/PTPRS/SCRIB/EXOC3/CTNNA2/CACNA1D/ERC2/ERC1/GRM4/NRXN1/HIP1/ADORA2A/STX3/ADORA1/CLTB/APBB1/EPHA4/STX2/ATP2B4/NCSTN/IGSF21/SLC6A9/CHRM2/LRRC4B/UNC13C/GRIK4/UNC13A/ADCY8/GRM8/ADAM23/SLC6A1/NPTN/PSEN2/CADPS2/NTNG1/KCNH1/GRM7/GRM6/GRM2/SCN2A/SYT7/GRIN2A/EFNB2/SLC6A4/CHRNB2/P2RX3/GRIK3/OPRD1/RIMS3/RIMS2/LRFN3/DGKI/NLGN2/SYT1/STX1B/PDE2A/PSEN1/NTNG2/ZDHHC17/P2RX1/SLC1A2/KCNC1/SNPH/A…	siUHRF1_vs_siNeg
GO:0050803	regulation of synapse structure or activity	223	0.464118	1.87168	0.000999001	0.00209699	BAIAP2/LRP8/EPHB2/DAB2IP/CYFIP1/PTPRS/PTK2/CTNNA2/NGEF/CUX2/SEMA4D/ABL1/CAMK2B/AGRN/SYNGAP1/DCTN1/SIPA1L1/TIAM1/NTRK1/CLSTN1/SSH1/NRXN1/ZMYND8/DNM3/NTN1/DLG5/DNM2/GRID2/MEF2C/ANAPC2/SRCIN1/SYBU/BDNF/PTEN/SHANK3/NLGN1/RAPSN/PDLIM5/NRP2/FYN/EPHA4/PPP1R9A/SLIT1/KALRN/ABI2/DISC1/WNT5A/ITSN1/APP/LRRC4B/CLSTN3/DAG1/ADGRB2/PTPRO/ARHGEF15/SEMA3F/LRFN1/WNT3A/EFNA5/CDH8/ARHGAP22/NRCAM/CHRNB2/IL1RAPL1/PAFAH…	siUHRF1_vs_siNeg
GO:0043197	dendritic spine	166	0.472308	1.871	0.000999001	0.00209699	SHANK2/BAIAP2/ASAP1/CYFIP1/PTK2/FARP1/SYNPO/DOCK10/TRPV1/CTTN/PTK2B/ARRB1/CAMK2A/SIPA1L1/TIAM1/CLSTN1/TENM2/ZMYND8/APBA2/DTNBP1/DNM3/MYH10/DNM2/SHANK1/SLC8A1/ARHGAP32/GRID2/ANKS1B/PTEN/ADORA1/SEZ6/SHANK3/NLGN1/PDE4B/APBB1/EPHA4/MAPT/LAMA2/PPP1R9A/HIP1R/ARFGEF2/ABI2/ITSN1/PALM/APP/P2RX4/COMT/MPP2/PRKACA/PTPRO/DLG4/STRN4/ITGA8/FUS/SHISA9/SLC8A2/PPP3CA/FXR2/NOS1/ATP1A2/GRIA4/GRIN2A/P2RX3/OPRD1/CTTNB…	siUHRF1_vs_siNeg
GO:0032412	regulation of ion transmembrane transporter activity	246	0.461247	1.86984	0.000999001	0.00209699	SHANK2/PDE4D/EPHB2/HTT/NEDD4L/PRKCE/DYSF/JPH3/HECW1/WWP2/ANK3/WNK2/MINK1/ANK2/DMD/AHNAK/THADA/CACNA1D/DLG2/PTK2B/CACNG4/UTRN/SLC9A1/GNB5/DAPK1/AKAP6/TESC/ACTN4/RASGRF1/DNM2/SHANK1/MEF2C/PLCG2/WNK1/NOS1AP/PTEN/CACNB4/CASQ1/FHL1/SHANK3/NLGN1/JPH4/P2RY6/JSRP1/PDE4B/KCNAB1/PLA2G6/STK39/STIM1/FXYD1/CAB39/CACNB1/FGF12/APP/ATP2A1/HECW2/CAPN1/CACNB2/PRKACA/SLMAP/DLG4/KCNS1/CAMK2D/CACNA2D1/RGS9/SHISA9/FGF…	siUHRF1_vs_siNeg
GO:0051017	actin filament bundle assembly	149	0.473287	1.8695	0.000999001	0.00209699	BAIAP2/ARHGEF10/ARHGEF10L/PPFIA1/SYNPO/PXN/ARAP1/SH3PXD2B/PHACTR1/ITGB5/ABL1/CORO1B/ACTN1/SRC/BAIAP2L1/PTK2B/MTOR/ARRB1/CLASP1/SMAD3/SLC9A1/SORBS1/ADD1/ACTN4/DLC1/SHANK1/ASAP3/LIMCH1/ARHGAP6/FMN2/EPS8/NRP1/ESPNL/FHDC1/FAM171A1/SHANK3/NEDD9/FLNA/PHLDB2/FAM107A/MYO1B/PPP1R9A/PPM1F/SPIRE2/LIMA1/CORO2B/SPIRE1/WNT4/CLASP2/SORBS3/PAK1/PLS1/LIMK1/TPM1/ARHGEF15/RHOD/AIF1L/PIK3R1/BAIAP2L2/SFRP1/WASF2/INPP…	siUHRF1_vs_siNeg
GO:0044325	ion channel binding	121	0.481226	1.86937	0.000999001	0.00209699	KCNQ1/PDE4D/HTT/ANK1/NEDD4L/PACS2/ANK3/ANK2/ACTN1/SRC/ARRB1/DIAPH1/PACS1/AKAP6/ACTN4/CHERP/LYN/SLC8A1/DPP10/FHL1/PDE4B/FYN/KCNAB1/CASR/FLNA/PPP1R9A/FXYD1/FGF12/AP2M1/KCNIP3/PKD1/CAMK2D/KCNG4/PANX1/NPTN/NOS1/SCN4B/KCND3/CDH5/USP10/KCNIP2/DLG1/KCNE1/RIMS3/ABCC8/RIMS2/RYR2/PKD2/HERPUD1/PRKCSH/KCNJ11/KCNC1/CTNNB1/RIMS4/AKAP9/RIMS1/YES1/CAV3/YWHAZ/YWHAH/ACTN2/KCNE3/KCNH5/YWHAE/FKBP1B/HAP1/TCAF1/HSP90A…	siUHRF1_vs_siNeg
GO:0022836	gated channel activity	334	0.456004	1.86871	0.000999001	0.00209699	RASA3/ANO1/KCNQ1/KCNAB2/CACNA1H/JPH3/CACNA1I/TRPV1/CLCN7/CLCN6/CACNA1D/KCNMA1/TPCN2/ITPR1/TPCN1/PTK2B/ITPR2/CACNG4/ANO6/CACNA1A/TTYH3/ANO7/CACNA1G/KCNQ5/CNGB1/GRID2/KCNN3/RYR1/GRID1/ITPR3/CACNA1C/CACNA2D4/TMC1/CACNB4/FAM155A/KCNT1/JPH4/KCNH2/KCNAB1/KCNQ2/CACNA2D3/TMEM63B/GRIN2D/CHRNA10/GABRG3/CACNB1/KCNK3/KCNQ4/TRPV4/SCN4A/P2RX4/ASIC1/AQP1/KCNJ12/GRIK4/KCNIP3/NCS1/SHROOM2/CACNB2/CACNA2D2/ANXA6/PI…	siUHRF1_vs_siNeg
GO:0034446	substrate adhesion-dependent cell spreading	97	0.486888	1.86817	0.000999001	0.00209699	RADIL/PTK2/PXN/DOCK1/HSPG2/RREB1/ARHGEF7/ABL1/SRC/CORO1C/PARVA/PARVB/DOCK5/LAMA5/ACTN4/FBLN1/DNM2/SRCIN1/NRP1/FER/NEDD9/LAMC3/RCC2/MICALL2/FLNA/EGFLAM/LIMS1/PREX1/LAMB1/LIMS2/CASS4/FERMT3/ITGA8/ILK/EFNA5/LAMC1/FERMT2/LAMB4/LAMC2/EPHB3/ANTXR1/NTN4/FN1/ARPC2/KANK1/MERTK/LAMB2/TRIOBP/SRGAP2/EPHA1/UNC13D/CSPG5/LAMB3/MYADM/MEGF9/ITGB3/FGA/CDC42/MYOC/ITGB1BP1/ITGA4/PDPN/CIB1/DMTN/CRK/TEK/APOA1	siUHRF1_vs_siNeg
GO:0060041	retina development in camera-type eye	141	0.474581	1.86781	0.000999001	0.00209699	LPCAT1/IFT140/NPHP4/SKI/LRP5/HIPK2/SDK1/ZHX2/SMARCA4/CHD7/SDK2/GNB1/RAB11FIP4/PAX6/MEGF11/PTPRM/PDE6B/MYH10/NR2E1/NRP1/TTLL5/COL4A1/LHX2/LAMC3/ATP8A2/ATP2B4/MAN2A1/LRP5L/AHI1/USH2A/RD3/TFAP2A/RET/PDGFRB/CLN8/VAX2/LRP6/BMPR1B/DLL1/ARHGEF15/PDE6A/TCIRG1/PROM1/THRB/GRM6/DSCAM/SMARCD3/PSEN1/TFAP2B/LHX1/CELF4/HIF1A/GPM6A/DIO3/NTRK2/SLC17A7/NPHP1/HIPK1/ATP2B1/DLX1/USH1C/SLC17A8/CLCN2/SLC4A5/TGIF2/VSX1/…	siUHRF1_vs_siNeg
GO:0050954	sensory perception of mechanical stimulus	161	0.471726	1.86736	0.000999001	0.00209699	KCNQ1/CDH23/COL11A2/NAV2/TRPV1/MYH14/CACNA1D/MBP/LRIG1/CHD7/ROR1/DIAPH1/NTRK1/WDR1/TBL1X/MYO15A/OTOF/ATP2B2/FBXO11/SPTBN4/MYO7A/TMC1/ESPNL/BACE1/HOMER2/FGFR1/TBX1/SOBP/PAX3/FYN/WFS1/SERPINB6/CHRNA10/KCNQ4/USH2A/P2RX4/TFAP2A/UCN/LRTOMT/EYA4/CEACAM16/KCNK4/MYO3A/SERPINE2/CABP2/SLC1A3/GRM7/THRB/OTOA/KCNE1/CACNB3/CHRNB2/GABRB3/PDZD7/BIRC5/PSAP/EYA1/CDC14A/BARHL1/ATP8B1/PIEZO2/GJB6/TECTA/COL1A1/ITGA2/…	siUHRF1_vs_siNeg
GO:0048747	muscle fiber development	63	0.508057	1.86667	0.000999001	0.00209699	HDAC4/SKI/DYSF/DMD/MYH11/BCL2/RYR1/WFIKKN2/FBXO22/HDAC9/FLNC/OBSL1/NEBL/MYOM3/TTN/CACNA2D2/MYOM2/BIN3/PPP3CA/CXADR/MYOF/DNER/NRAP/MYBPC3/AFG3L2/MYL2/SMO/COMP/NEB/SHOX2/STAC3/VEGFA/PTCD2/MYOM1/MYBPC1/SGCD/MYO18B/WNT10B	siUHRF1_vs_siNeg
GO:0021872	forebrain generation of neurons	66	0.505105	1.86447	0.000999001	0.00209699	AKNA/ROBO1/GLI3/PAX6/TBR1/ARX/NR2E1/BCL11B/NRP1/NUMB/SHANK3/FGFR1/NRP2/FGFR2/DCLK2/GATA2/DISC1/WNT5A/SEMA3A/CSF1R/CNTN2/PLXNA3/WNT3A/RAPGEF2/LHX8/ROBO2/DLX5/OTP/LHX5/SATB2/SALL1/SALL3/LEF1/DLX1/ERBB4/FEZF2/SOX1/GSX2/ZSWIM6/INHBA/METTL3/FGF8/RHOA/LHX6/GBX2/SLIT2	siUHRF1_vs_siNeg
GO:0030879	mammary gland development	139	0.473744	1.86215	0.000999001	0.00209699	NCOR2/LRP5/SCRIB/PML/RREB1/NRG1/AKT2/NOTCH4/SRC/ESR1/ROBO1/GLI3/MGMT/PTCH1/NRG3/ARHGAP35/NTN1/GLI2/WNT3/DDR1/AKT1/FASN/FGFR2/LRP5L/KALRN/WNT5A/HOXD9/NCOA1/CSF1R/KDM5B/WNT4/CAPN1/HOXA5/CAD/LBH/LRP6/ATP2C2/USF2/CYP19A1/WNT3A/EPHA2/VDR/TNFSF11/SOCS2/TGFBR2/MAPK1/DEAF1/CSF1/TGFB1/MSX1/RTN4/HOXA9/EGF/HIF1A/ZBTB7B/ELF5/ITGA2/ETV5/TBX2/SMO/LEF1/IQGAP3/WNT7B/CCND1/ERBB4/SLC6A3/CAV3/JAK2/BTRC/NEURL1/STAT6…	siUHRF1_vs_siNeg
GO:0022898	regulation of transmembrane transporter activity	254	0.458611	1.8619	0.000999001	0.00209699	SHANK2/PDE4D/EPHB2/HTT/NEDD4L/PRKCE/DYSF/JPH3/HECW1/WWP2/ANK3/WNK2/MINK1/ANK2/DMD/AHNAK/THADA/CACNA1D/DLG2/PTK2B/CACNG4/UTRN/SLC9A1/GNB5/DAPK1/AKAP6/TESC/ACTN4/RASGRF1/DNM2/SHANK1/MEF2C/PLCG2/WNK1/BCL2/NOS1AP/PTEN/CACNB4/CASQ1/FHL1/SHANK3/NLGN1/JPH4/P2RY6/JSRP1/PDE4B/KCNAB1/PLA2G6/STK39/STIM1/FXYD1/CAB39/CACNB1/FGF12/APP/TWIST1/ATP2A1/HECW2/CAPN1/CACNB2/PRKACA/SLMAP/DLG4/KCNS1/CAMK2D/CACNA2D1/RGS…	siUHRF1_vs_siNeg
GO:0099055	integral component of postsynaptic membrane	115	0.480941	1.86179	0.000999001	0.00209699	EPHB2/PTPRS/DCC/CACNG4/CLSTN1/ADCY1/SLC8A1/ADORA2A/GRID2/NRP1/GRID1/ADORA1/NLGN1/NRP2/EPHA4/DAGLA/PRRT1/CHRNA10/SLC6A9/CHRM2/LRRC4C/GRIK4/CLSTN3/PTPRO/SLC6A1/NPTN/SHISA9/SLC16A3/LRFN1/KCND3/NRCAM/GRM2/GRIN2A/CACNG2/EFNB2/ADAM22/SLC6A4/CHRNB2/OPRD1/LRFN3/NLGN2/GRIN1/P2RX1/GSG1L/SLC8A3/NLGN3/KCNC1/SLITRK1/LRRTM2/CHRM3/GRIK5/KCNA3/KCND2/ERBB4/SHISA6/SLC6A3/GABRA1/CDH2/GABRA5/ADRA1A/CSPG5/SORCS3/OPRM…	siUHRF1_vs_siNeg
GO:0051146	striated muscle cell differentiation	280	0.457177	1.86118	0.000999001	0.00209699	HDAC4/SMYD3/SKI/NFATC2/OBSCN/CACNA1H/AKAP13/DYSF/RXRA/CD81/NRG1/MYH9/DMD/NOTCH1/MTOR/TANC1/WDR1/RARB/CAPN2/MYH11/SLC9A1/CTDP1/RB1/AKAP6/MMP14/RARA/MYH10/SLC8A1/FHOD3/MEF2C/BCL2/RYR1/BDNF/SORBS2/WFIKKN2/LMNA/CASQ1/SCGB3A1/GATA6/PDLIM5/FBXO22/FLOT1/KDM6B/TBX1/AKT1/ACVR1/HDAC9/FLNC/RBM38/CFLAR/GATA4/ARID1A/OBSL1/TMOD3/NEBL/ALPK2/SMAD4/PTGFRN/RBM24/AVPR1A/MYOM3/ALPK3/PDGFRB/TTN/CD9/CACNA2D2/PAK1/MYOM…	siUHRF1_vs_siNeg
GO:0001508	action potential	129	0.476161	1.86062	0.000999001	0.00209699	KCNQ1/NEDD4L/CACNA1H/BIN1/ANK3/CACNA1I/ANK2/DMD/MYH14/CACNA1D/GNAQ/SLC9A1/AKAP6/CACNA1G/SLC8A1/NOS1AP/CACNA1C/JUP/KCNH2/FLNA/CTNNA3/SCN4A/FGF12/P2RX4/CACNB2/GNA11/SLMAP/TRPM4/CAMK2D/CACNA2D1/ATP2A2/CXADR/DSP/SCN4B/ATP1A2/KCND3/KCNIP2/NRCAM/DLG1/KCNE1/CACNB3/PTPN3/SCN2A/CHRNB2/P2RX3/CLCN1/RYR2/P2RX1/GPR35/NTRK2/ATP1A1/KCND2/SCN3A/SCN1A/AKAP9/CLDN19/CAV3/YWHAH/KCNN2/CD36/KCNE3/GRIK2/YWHAE/ADRA1A/FK…	siUHRF1_vs_siNeg
GO:0017156	calcium ion regulated exocytosis	150	0.47069	1.86028	0.000999001	0.00209699	CTBP2/RPH3AL/CACNA1H/PIP5K1C/SCRIB/CACNA1I/NOTCH1/CACNA1D/GNAI2/ERC2/CADPS/CAMK2A/RAPGEF4/APBA2/DTNBP1/ADCY1/CACNA1G/SNAP47/ADORA2A/OTOF/STX3/BAIAP3/BACE1/NLGN1/STX2/CPLX1/ARHGAP17/GSK3B/CHRM2/SYN2/NAPB/PPFIA2/UNC13C/UNC13A/SYN1/NCS1/CACNB2/SYT17/ATP2A2/SV2A/CADPS2/DNAJC5/SYT8/SYT12/SYT7/CHRNB2/RIMS3/RAB3GAP1/RIMS2/DGKI/SYT2/SYT1/STX1B/PSEN1/GIT1/P2RX1/WNT7A/PRKCG/DOC2A/SNPH/NAPA/PCLO/SDF4/GRIK5/…	siUHRF1_vs_siNeg
GO:0061333	renal tubule morphogenesis	78	0.494958	1.86011	0.000999001	0.00209699	KIF26B/GLI3/FMN1/LAMA5/PTCH1/MTSS1/MEF2C/BCL2/COL4A1/LGR4/LZTS2/GDNF/AHI1/SMAD4/CTNNBIP1/GZF1/WNT4/PKD1/PBX1/ILK/DLG1/FGF1/PKD2/EYA1/TGFB1/ADAMTS16/WNT2B/WNT1/WNK4/LHX1/HNF1B/WNT6/OSR1/SALL1/CTNNB1/MAGED1/WNT11/SMO/DCHS1/PAX8/KLHL3/AGT/WT1/GPC3/SIX4/VEGFA/WNT9B/SOX8/BMP2/FGF8/PGF	siUHRF1_vs_siNeg
GO:0061572	actin filament bundle organization	150	0.47061	1.85996	0.000999001	0.00209699	BAIAP2/ARHGEF10/ARHGEF10L/PPFIA1/SYNPO/PXN/ARAP1/SH3PXD2B/PHACTR1/ITGB5/ABL1/CORO1B/ACTN1/SRC/BAIAP2L1/PTK2B/MTOR/ARRB1/CLASP1/SMAD3/SLC9A1/SORBS1/ADD1/ACTN4/DLC1/SHANK1/ASAP3/LIMCH1/ARHGAP6/FMN2/EPS8/NRP1/ESPNL/FHDC1/FAM171A1/SHANK3/NEDD9/FLNA/PHLDB2/FAM107A/MYO1B/PPP1R9A/PPM1F/SPIRE2/LIMA1/CORO2B/SPIRE1/WNT4/CLASP2/SORBS3/PAK1/PLS1/LIMK1/TPM1/ARHGEF15/RHOD/AIF1L/PIK3R1/BAIAP2L2/SFRP1/WASF2/INPP…	siUHRF1_vs_siNeg
GO:0072163	mesonephric epithelium development	98	0.484641	1.85963	0.000999001	0.00209699	KIF26B/SMAD6/GLI3/FMN1/SMAD3/LAMA5/RARB/BMPER/PTCH1/RARA/BCL2/LGR4/FGFR1/LZTS2/GDNF/FGFR2/SMAD4/RET/CTNNBIP1/GZF1/WNT4/PKD1/PBX1/SIM1/ILK/DLG1/ROBO2/SFRP1/FGF1/PKD2/EYA1/TGFB1/ADAMTS16/WNT2B/WNT1/LHX1/SMAD1/HNF1B/WNT6/OSR1/SALL1/CTNNB1/MAGED1/WNT11/SMO/DCHS1/PAX8/AGT/WT1/GPC3/SIX4/VEGFA/BASP1/SMAD7/WNT9B/SOX8/BMP7/BMP2/FGF8/SDC1/CAT/PGF/MYC/SHH/SMAD2/SLIT2/PAX2/CALB1/GDF11/CRLF1	siUHRF1_vs_siNeg
GO:0072164	mesonephric tubule development	98	0.484641	1.85963	0.000999001	0.00209699	KIF26B/SMAD6/GLI3/FMN1/SMAD3/LAMA5/RARB/BMPER/PTCH1/RARA/BCL2/LGR4/FGFR1/LZTS2/GDNF/FGFR2/SMAD4/RET/CTNNBIP1/GZF1/WNT4/PKD1/PBX1/SIM1/ILK/DLG1/ROBO2/SFRP1/FGF1/PKD2/EYA1/TGFB1/ADAMTS16/WNT2B/WNT1/LHX1/SMAD1/HNF1B/WNT6/OSR1/SALL1/CTNNB1/MAGED1/WNT11/SMO/DCHS1/PAX8/AGT/WT1/GPC3/SIX4/VEGFA/BASP1/SMAD7/WNT9B/SOX8/BMP7/BMP2/FGF8/SDC1/CAT/PGF/MYC/SHH/SMAD2/SLIT2/PAX2/CALB1/GDF11/CRLF1	siUHRF1_vs_siNeg
GO:0001654	eye development	358	0.452272	1.85963	0.000999001	0.00209699	LPCAT1/IFT140/EPHB2/NPHP4/SKI/LRP5/FAT1/HIPK2/KDM2B/SIPA1L3/SDK1/MEIS1/ZHX2/RXRA/SH3PXD2B/MEIS2/EGFR/SMARCA4/CHD7/SDK2/BCAR3/GLI3/ZEB2/GNB1/RAB11FIP4/PAX6/SMAD3/RARB/MEGF11/PTPRM/PITX2/ARHGAP35/RING1/RARA/PDE6B/WNT5B/MYH10/MITF/COL5A1/BCL2/NR2E1/BCL11B/NRP1/TTLL5/MYO7A/CACNA1C/COL4A1/LHX2/TENM3/LAMC3/OSR2/ATP8A2/FBN1/ATP2B4/ARID1A/MAN2A1/LRP5L/AHI1/GJA8/ATF6/CRYBB3/IFT122/ABI2/STAT3/WNT5A/USH2A/R…	siUHRF1_vs_siNeg
GO:0044309	neuron spine	168	0.468911	1.85803	0.000999001	0.00209699	SHANK2/BAIAP2/ASAP1/CYFIP1/PTK2/FARP1/SYNPO/DOCK10/TRPV1/CTTN/PTK2B/ARRB1/CAMK2A/SIPA1L1/TIAM1/CLSTN1/TENM2/ZMYND8/APBA2/DTNBP1/DNM3/MYH10/DNM2/SHANK1/SLC8A1/ARHGAP32/GRID2/ANKS1B/PTEN/ADORA1/SEZ6/SHANK3/NLGN1/PDE4B/APBB1/EPHA4/MAPT/LAMA2/PPP1R9A/HIP1R/ARFGEF2/ABI2/ITSN1/PALM/APP/P2RX4/COMT/MPP2/PRKACA/PTPRO/DLG4/STRN4/ITGA8/FUS/SHISA9/SLC8A2/PPP3CA/FXR2/NOS1/ATP1A2/GRIA4/GRIN2A/P2RX3/OPRD1/CTTNB…	siUHRF1_vs_siNeg
GO:0022839	ion gated channel activity	325	0.453672	1.85782	0.000999001	0.00209699	RASA3/ANO1/KCNQ1/KCNAB2/CACNA1H/JPH3/CACNA1I/TRPV1/CLCN7/CLCN6/CACNA1D/KCNMA1/TPCN2/ITPR1/TPCN1/PTK2B/ITPR2/CACNG4/ANO6/CACNA1A/TTYH3/ANO7/CACNA1G/KCNQ5/CNGB1/GRID2/KCNN3/RYR1/GRID1/ITPR3/CACNA1C/CACNA2D4/TMC1/CACNB4/FAM155A/KCNT1/JPH4/KCNH2/KCNAB1/KCNQ2/CACNA2D3/TMEM63B/GRIN2D/CHRNA10/GABRG3/CACNB1/KCNK3/KCNQ4/TRPV4/SCN4A/P2RX4/ASIC1/AQP1/KCNJ12/GRIK4/KCNIP3/NCS1/SHROOM2/CACNB2/CACNA2D2/ANXA6/KC…	siUHRF1_vs_siNeg
GO:0009953	dorsal/ventral pattern formation	90	0.486627	1.85699	0.000999001	0.00209699	PAX7/SMAD6/GLI3/LMX1B/PAX6/PTCH1/GLI2/LHX2/WNT3/ACVR1/EVX1/DSCAML1/NBL1/IFT122/GPR161/RFX4/DISP1/PRKACA/TRAF3IP1/VAX2/BMPR1B/WNT3A/HOXA2/SFRP1/PSEN1/PRKACB/LHX1/WNT7A/INTU/CTNNB1/LRP4/SMO/TULP3/ARL13B/CHRD/BMPR1A/HOXB2/MDFI/SOX1/GSX2/DBX1/GREM2/SP8/EN1/DYNC2H1/MKS1/GREM1/FGF8/IFT172/NKX6-2/SUFU/LHX3/HHIP/SIX3/FKBP8/SHH/DDIT3/TTC21B/SMAD2/FOXN4	siUHRF1_vs_siNeg
GO:0034765	regulation of ion transmembrane transport	467	0.447393	1.85669	0.000999001	0.00209699	SHANK2/KCNQ1/KCNAB2/PDE4D/EPHB2/HTT/NEDD4L/CACNA1H/PRKCE/DYSF/JPH3/HECW1/BIN1/WWP2/ANK3/WNK2/MINK1/CACNA1I/AKT2/ANK2/DMD/AHNAK/ABL1/THADA/CACNA1D/CHD7/KCNMA1/TPCN2/TPCN1/DLG2/PTK2B/MTOR/DIAPH1/PER2/CACNG4/WDR1/ANO6/UTRN/CACNA1A/SLC9A1/GNB5/DAPK1/AKAP6/TESC/ACTN4/PLCG1/LYN/RASGRF1/CACNA1G/DNM2/SHANK1/DPP6/KCNQ5/SLC8A1/DPP10/MEF2C/PLCG2/WNK1/NOS1AP/CACNA1C/CACNA2D4/TMC1/PTEN/CACNB4/CASQ1/FHL1/SHANK…	siUHRF1_vs_siNeg
GO:0030166	proteoglycan biosynthetic process	69	0.499056	1.85666	0.000999001	0.00209699	EXT1/CHST11/NDST1/TCF7L2/CSGALNACT1/DSE/UST/HS6ST1/BCAN/CHST15/EXT2/HS6ST2/CHST3/CHSY1/CHPF2/NDST2/BMPR1B/CANT1/ACAN/CHPF/XYLT2/GAL3ST4/BGN/EXTL3/CHST9/HS3ST3B1/HS6ST3/CHST8/XYLT1/CTNNB1/HS3ST3A1/FAM20B/PXYLP1/CSPG4/NCAN/B3GAT1/CHST10/VCAN/CHSY3/CSPG5/EXTL1/BMPR2/GAL3ST3/FOXL1/IGF1/B3GAT2/HS2ST1	siUHRF1_vs_siNeg
GO:0030038	contractile actin filament bundle assembly	95	0.48475	1.85624	0.000999001	0.00209699	ARHGEF10/ARHGEF10L/PPFIA1/PXN/ARAP1/SH3PXD2B/PHACTR1/ITGB5/ABL1/SRC/PTK2B/MTOR/ARRB1/CLASP1/SMAD3/SLC9A1/SORBS1/DLC1/ASAP3/LIMCH1/ARHGAP6/NRP1/FHDC1/FAM171A1/PHLDB2/PPP1R9A/PPM1F/CORO2B/WNT4/CLASP2/SORBS3/PAK1/LIMK1/TPM1/ARHGEF15/PIK3R1/SFRP1/WASF2/INPP5K/ROCK2/FHOD1/WNT11/SYNPO2L/TMEFF2/ELN/ALMS1/EVL/PPM1E/TSC1/EPHA1/RAPGEF3/ROCK1/TGFB3/CUL3/RHOA/MET/CDC42/TGFBR1/ZYX/MYOC/ITGB1BP1/STMN1/APOA1/AR…	siUHRF1_vs_siNeg
GO:0043149	stress fiber assembly	95	0.48475	1.85624	0.000999001	0.00209699	ARHGEF10/ARHGEF10L/PPFIA1/PXN/ARAP1/SH3PXD2B/PHACTR1/ITGB5/ABL1/SRC/PTK2B/MTOR/ARRB1/CLASP1/SMAD3/SLC9A1/SORBS1/DLC1/ASAP3/LIMCH1/ARHGAP6/NRP1/FHDC1/FAM171A1/PHLDB2/PPP1R9A/PPM1F/CORO2B/WNT4/CLASP2/SORBS3/PAK1/LIMK1/TPM1/ARHGEF15/PIK3R1/SFRP1/WASF2/INPP5K/ROCK2/FHOD1/WNT11/SYNPO2L/TMEFF2/ELN/ALMS1/EVL/PPM1E/TSC1/EPHA1/RAPGEF3/ROCK1/TGFB3/CUL3/RHOA/MET/CDC42/TGFBR1/ZYX/MYOC/ITGB1BP1/STMN1/APOA1/AR…	siUHRF1_vs_siNeg
GO:0150063	visual system development	362	0.450936	1.85592	0.000999001	0.00209699	LPCAT1/IFT140/EPHB2/NPHP4/SKI/LRP5/FAT1/HIPK2/KDM2B/SIPA1L3/SDK1/MEIS1/ZHX2/RXRA/SH3PXD2B/MEIS2/EGFR/SMARCA4/CHD7/SDK2/BCAR3/GLI3/ZEB2/GNB1/RAB11FIP4/PAX6/SMAD3/RARB/MEGF11/PTPRM/PITX2/ARHGAP35/RING1/RARA/PDE6B/WNT5B/MYH10/MITF/COL5A1/BCL2/NR2E1/BCL11B/NRP1/TTLL5/MYO7A/CACNA1C/COL4A1/LHX2/TENM3/LAMC3/OSR2/ATP8A2/FBN1/ATP2B4/ARID1A/MAN2A1/LRP5L/AHI1/GJA8/ATF6/CRYBB3/IFT122/ABI2/STAT3/WNT5A/USH2A/R…	siUHRF1_vs_siNeg
GO:0008344	adult locomotory behavior	76	0.494876	1.8552	0.000999001	0.00209699	HIPK2/CHD7/BTBD9/DAB1/SPTBN4/EPS8/PUM1/SEZ6/GDNF/MECP2/EPHA4/ABHD12/GRIN2D/KALRN/FGF12/ZIC1/HOXD9/APP/CLN8/CNTN2/CTNS/PBX3/ATP1A2/OXR1/INPP5F/GIGYF2/ADAM22/PAFAH1B1/OPRD1/ARRB2/GRIN1/CHL1/NR4A2/PPT1/CEND1/KCNJ10/NTAN1/TRH/SCN1A/PARK7/PREX2/TSC1/TMOD1/EN1/KLHL1	siUHRF1_vs_siNeg
GO:0003205	cardiac chamber development	168	0.468141	1.85498	0.000999001	0.00209699	ZFPM1/RXRA/NRG1/ANK2/NOTCH1/SMAD6/CHD7/ROBO1/PARVA/RARB/PLXND1/TGFBR3/LTBP1/RARA/MYH10/DNM2/MEF2C/NRP1/GATA6/NRP2/TBX1/ACVR1/FGFR2/GATA4/ARID1A/SMAD4/LUZP1/ZFPM2/WNT5A/NPRL3/PTK7/UBE4B/HEYL/RBPJ/TPM1/ENG/DSP/HEG1/TBX5/GRHL2/SLIT3/MYOCD/ADAMTS6/MATR3/PPP1R13L/PRDM1/ROBO2/TGFBR2/SOS1/DHRS3/MYBPC3/TNNT2/MYL2/RYR2/TGFB1/SMARCD3/PDE2A/FGFRL1/SAV1/SEMA3C/DNAH11/NOS3/KCNK2/HIF1A/HAND2/SALL1/NKX2-5/SOX11…	siUHRF1_vs_siNeg
GO:0099173	postsynapse organization	160	0.468311	1.85463	0.000999001	0.00209699	SHANK2/BAIAP2/LRP8/EPHB2/MAGI2/IGF1R/PTPRS/NGEF/CUX2/DOCK10/CTTN/CAMK2B/ACTN1/DLG2/SYNGAP1/TANC1/SPTBN2/SIPA1L1/TIAM1/SSH1/NRXN1/ZMYND8/DNM3/MYH10/SHANK1/GRID2/NOS1AP/SRCIN1/NRXN2/NRP1/RER1/PTEN/SHANK3/NLGN1/RAPSN/PDLIM5/NRP2/GDNF/FYN/EPHA4/CTNND2/PPP1R9A/KALRN/ABI2/WNT5A/ARHGAP39/DLG4/INSR/GPHN/SEMA3F/LRFN1/ARHGAP22/NRCAM/DLG1/IL1RAPL1/PAFAH1B1/UBE3A/NLGN2/PTPRD/LGMN/EEF2K/NTNG2/DBNL/WASF2/WNT7A…	siUHRF1_vs_siNeg
GO:0005911	cell-cell junction	448	0.447374	1.85452	0.000999001	0.00209699	TBCD/PRKCZ/BAIAP2/PARD3/FRMD4A/MAGI2/CCDC85C/NPHP4/FAT1/CDC42BPB/SDCCAG8/SIPA1L3/SCRIB/MAGI1/SYNPO/ANK3/CTNNA2/ANK2/MYH9/CNTNAP2/ZAP70/AHNAK/SHROOM3/MYO1E/ACTN1/BAIAP2L1/MAP2K2/PACSIN2/PDLIM7/TIAM1/WDR1/PTPRU/SLC9A1/LAT/SORBS1/ADD1/PTPRM/PTPRJ/SH3KBP1/AKAP6/ACTN4/PLCG1/PAK4/PARD3B/DLG5/LYN/VCL/SLC8A1/PPL/COL13A1/FGFR4/CTNNA1/SPTBN4/CLDN14/STX3/CYTH3/KAZN/PLEKHG5/CADM1/JUP/CYTH1/PDLIM5/FLOT1/AKT1/…	siUHRF1_vs_siNeg
GO:0099699	integral component of synaptic membrane	149	0.469369	1.85402	0.000999001	0.00209699	EPHB2/PTPRS/CACNA1D/DCC/CACNG4/CLSTN1/NRXN1/ADCY1/SLC8A1/ADORA2A/GRID2/NRP1/GRID1/PTPRA/ADORA1/NLGN1/NRP2/EPHA4/DAGLA/ATP2B4/NCSTN/PRRT1/CHRNA10/GABRG3/SLC6A9/CHRM2/LRRC4C/GRIK4/CLSTN3/ADCY8/PTPRO/ADAM23/SLC6A1/NPTN/PSEN2/SHISA9/SLC16A3/LRFN1/KCND3/NRCAM/GRM2/SCN2A/SYT7/GRIN2A/CACNG2/EFNB2/ADAM22/SLC6A4/CHRNB2/P2RX3/OPRD1/LRFN3/NLGN2/GRIN1/PSEN1/P2RX1/GSG1L/SLC1A2/SLC8A3/NLGN3/KCNC1/SLITRK1/ITGB1…	siUHRF1_vs_siNeg
GO:0010721	negative regulation of cell development	331	0.452244	1.85374	0.000999001	0.00209699	GAK/EPHB2/FSTL4/SKI/ASAP1/PTPRS/TERT/PTK2/MAP4K4/MEIS1/PTPRG/ADGRG1/ZHX2/NRG1/NGEF/TRPV1/NOTCH1/SEMA4D/TP73/GLI3/SYNGAP1/DCC/CORO1C/LRP1/PAX6/RAP1GAP2/CTDP1/DAB1/NRG3/APPL2/ACTN4/LINGO1/DNM3/NTN1/FBLN1/RTN4RL1/GFI1/CTNNA1/BCL2/NR2E1/CDK5RAP2/NRP1/SEMA5B/MAP2/LHX2/WNT3/PTEN/NLGN1/DICER1/RCC2/DIXDC1/EPHA4/SEMA5A/FBN1/CNTN4/RGMA/SORL1/PMP22/ASCL2/SMAD4/GSK3B/TRPV4/SEMA4C/LDLR/NOTCH3/HOOK3/STAT3/WNT5…	siUHRF1_vs_siNeg
GO:2001236	regulation of extrinsic apoptotic signaling pathway	154	0.468399	1.85251	0.000999001	0.00209699	HTT/TERT/PML/WWOX/TCF7L2/CTTN/SRC/MAP2K5/FAF1/MADD/CTNNA1/BCL2/NRP1/PTEN/LMNA/FGFR1/UNC5B/AKT1/ACVR1/SH3RF1/GDNF/FYN/CFLAR/STK3/BCL2L1/EYA2/ITPRIP/RAF1/DAPK3/RET/ARHGEF2/YAP1/BIRC6/EYA4/STK4/CASP8/BMPR1B/DEPTOR/MAL/HYAL2/ITM2C/PEA15/ATF3/BID/TMC8/NF1/SRPX/RIPK1/RELA/PAK2/SFRP1/ITGA6/PTPRC/EYA1/FAIM2/BRCA1/NOS3/TNF/PPP2R1B/TRAF2/SGK3/TRAF1/PPP2R1A/AGT/HMOX1/PELI3/TRADD/TNFRSF10A/EYA3/PDIA3/DEDD2/P…	siUHRF1_vs_siNeg
GO:0048013	ephrin receptor signaling pathway	86	0.487703	1.85136	0.000999001	0.00209699	VAV2/EPHB2/AP2A2/PTK2/ANKS1A/NGEF/ARHGEF7/SRC/SIPA1L1/TIAM1/NTRK1/LYN/NCK2/EPHB4/FYN/EPHA4/ARHGEF28/NCSTN/RASA1/KALRN/AP2M1/ITSN1/CHN1/MMP2/PAK1/RBPJ/PSEN2/EPHA2/EFNA5/EFNB2/GRIN1/PSEN1/ARPC1B/GIT1/SDC2/EPHB3/ROCK2/AP2A1/APH1A/AP2B1/VAV3/EPHA10/YES1/ARPC2/EFNB1/GRIN2B/EPHA1/ARPC4/EPHA5/ROCK1/EPHA8/RHOA/CDC42/NTRK3/ACTR3/EPHA6/CRK/DNM1/AP2S1/APH1B/RAC1/EFNA2/NCK1	siUHRF1_vs_siNeg
GO:0001657	ureteric bud development	97	0.482412	1.85099	0.000999001	0.00209699	KIF26B/SMAD6/GLI3/FMN1/SMAD3/LAMA5/RARB/BMPER/PTCH1/RARA/BCL2/LGR4/FGFR1/LZTS2/GDNF/FGFR2/SMAD4/RET/CTNNBIP1/GZF1/WNT4/PBX1/SIM1/ILK/DLG1/ROBO2/SFRP1/FGF1/PKD2/EYA1/TGFB1/ADAMTS16/WNT2B/WNT1/LHX1/SMAD1/HNF1B/WNT6/OSR1/SALL1/CTNNB1/MAGED1/WNT11/SMO/DCHS1/PAX8/AGT/WT1/GPC3/SIX4/VEGFA/BASP1/SMAD7/WNT9B/SOX8/BMP7/BMP2/FGF8/SDC1/CAT/PGF/MYC/SHH/SMAD2/SLIT2/PAX2/CALB1/GDF11/CRLF1	siUHRF1_vs_siNeg
GO:0003014	renal system process	116	0.477631	1.85074	0.000999001	0.00209699	PRKAR1B/KCNQ1/BCR/ADCY3/TRPV1/ADCY9/GNAI2/KCNMA1/MYO1E/ADCY1/ADORA2A/BCL2/ADORA1/SGK1/CORIN/WFS1/AQP1/CORO2B/AVPR1A/COMT/ADCY8/ADCY7/PRKACA/PTPRO/AQP2/ADCY4/EDNRB/GSN/SULF2/HYAL2/ADCY6/OR51E2/HNF1A/ADGRF5/ADCY5/CD34/ADCY2/CHRNB2/EMP2/PKN1/PSAP/LGMN/PRKACB/SULF1/TFAP2B/INPP5K/WNK4/OPRL1/AVPR2/ITGA3/CHRNA3/MCAM/AVP/NPR1/KLHL3/MLLT6/AGT/SLC4A5/AGTR1/MYO5B/ADRA1A/RAB11FIP2/AKR1C3/PRKAR2B	siUHRF1_vs_siNeg
GO:0060840	artery development	98	0.482231	1.85039	0.000999001	0.00209699	ZMIZ1/NOTCH1/SMAD6/CHD7/ROBO1/GLI3/LRP1/PLXND1/LTBP1/LOXL1/MYH10/DNM2/MYLK/NRP1/AKT3/TBX1/LUZP1/LDLR/NOTCH3/NPRL3/PDGFRB/RBPJ/ENG/ADGRF5/MYOCD/ADAMTS6/NF1/EFNB2/PRDM1/ROBO2/PRICKLE1/ARID2/APOB/PKD2/EYA1/PDE2A/ADAMTS9/TFAP2B/HAND2/WNT11/AP2B1/TBX2/LRP2/STRA6/COMP/BMPR1A/TAB1/VEGFA/LEP/JAG1/SMAD7/ACVR2B/DCTN5/BMPR2/FGF8/SUFU/APOE/SEC24B/GJA5/HEY1/SHH/TGFBR1/PRRX1	siUHRF1_vs_siNeg
GO:0045778	positive regulation of ossification	86	0.487386	1.85016	0.000999001	0.00209699	LRP5/GNAS/IL6R/GLI3/FAM20C/PDLIM7/SMAD3/ANO6/DDR2/SLC8A1/MEF2C/ACVR1/OSR2/IFITM1/WNT5A/TFAP2A/CTNNBIP1/WNT4/NELL1/TP63/ZHX3/BMPR1B/ILK/PRKD1/PKDCC/TGFB1/RUNX2/SMAD1/OSR1/CTNNB1/SOX11/ATP2B1/ZBTB16/NPPC/WNT7B/P2RX7/BMPR1A/ADGRV1/CLIC1/FBXO5/JAG1/GPM6B/ACVR2B/BMP7/IL6ST/NIPBL/PTN/WNT10B/BMP2/TGFB3/BMPR2/SFRP2/IGF1/HGF	siUHRF1_vs_siNeg
GO:0043062	extracellular structure organization	411	0.447144	1.84956	0.000999001	0.00209699	TNXB/APBB2/THSD4/PTK2/COL11A2/COL18A1/COL23A1/ADAMTS2/HSPG2/SH3PXD2A/DNAJB6/SH3PXD2B/NOTCH1/ITGB5/ABL1/MMP17/COL4A2/MYO1E/SCARB1/AGRN/ETS1/PHLDB1/LRP1/CLASP1/SMAD3/LAMA5/FBLN2/ITGAE/SMOC2/CAPN2/MYH11/COL9A3/ITGB4/CSGALNACT1/VWF/RB1/MMP14/TIMP2/FBLN1/LOXL1/DDR2/LOXL3/COL13A1/ITGA11/FGFR4/BCAN/COL5A1/NR2E1/COL16A1/COL4A1/BMP1/DDR1/PXDN/ABCG1/FLOT1/COL27A1/LAMC3/ST7/ADAMTSL4/PLOD1/COL25A1/ADAM19/SCU…	siUHRF1_vs_siNeg
GO:0042982	amyloid precursor protein metabolic process	63	0.503383	1.84949	0.000999001	0.00209699	BIN1/LYN/LDLRAP1/TMCC2/SPON1/AGO2/CLU/ABCG1/EPHA4/DYRK1A/SORL1/NCSTN/GSAP/APP/NECAB3/NECAB1/UNC13A/GGA3/PSEN2/TMED10/ITM2C/DHCR24/DLG1/AATF/ABCA7/PSEN1/ROCK2/TNF/ADAM10/APH1A/AGER/BACE2/NECAB2/PICALM/HAP1/ROCK1/PAWR/APOE/PIN1/IGF1/CLN3/FLOT2	siUHRF1_vs_siNeg
GO:0098857	membrane microdomain	309	0.452685	1.84931	0.000999001	0.00209699	PRKCZ/KCNQ1/LRP8/ADGRG1/DYSF/ANK2/DMD/EGFR/ZAP70/AHNAK/GNAI2/KCNMA1/SCARB1/SRC/PTK2B/PACSIN2/INPP5D/CORO1C/MYO1D/HK1/CAPN2/SLC9A1/LAT/SORBS1/ADD1/CARD11/PTCH1/GPC1/MYO1C/AKAP6/SYNJ2/DLC1/LYN/ADCY1/RTN4RL1/CTNNA1/NOS1AP/RFTN1/BACE1/UNC5A/FLOT1/UNC5B/FYN/PAG1/CSK/CFLAR/MAPT/ATP2B4/SKAP1/STIM1/IKBKB/ARID3A/FXYD1/APP/DAPK3/RET/ABCA1/TNFRSF1B/TNR/ADCY8/DAG1/PRKACA/LCK/FURIN/INSR/CASP8/LRP6/EDNRB/DLL1/…	siUHRF1_vs_siNeg
GO:0032409	regulation of transporter activity	268	0.454701	1.84884	0.000999001	0.00209699	SHANK2/PDE4D/EPHB2/HTT/NEDD4L/PRKCE/DYSF/JPH3/HECW1/WWP2/ANK3/WNK2/MINK1/ANK2/DMD/AHNAK/THADA/CACNA1D/DLG2/PTK2B/CACNG4/UTRN/SLC9A1/GNB5/DAPK1/AKAP6/TESC/ACTN4/RASGRF1/DNM2/SHANK1/MEF2C/PLCG2/WNK1/BCL2/NOS1AP/PTEN/CACNB4/CASQ1/FHL1/SHANK3/NLGN1/SGK1/JPH4/P2RY6/JSRP1/PDE4B/KCNAB1/PLA2G6/STK39/STIM1/FXYD1/CAB39/CACNB1/FGF12/APP/TWIST1/ATP2A1/HECW2/CAPN1/CACNB2/PRKACA/SLMAP/DLG4/KCNS1/CAMK2D/CACNA2D…	siUHRF1_vs_siNeg
GO:0008047	enzyme activator activity	483	0.444988	1.84872	0.000999001	0.00209699	AGAP1/RPTOR/TBCD/RGS12/RASA3/ABR/TBC1D22A/TBC1D16/DAB2IP/ARHGEF10L/TSC2/PRKAG2/ASAP1/TBC1D14/ASAP2/RIN3/SIPA1L3/PRKCE/STARD13/BCAS3/BCR/TBC1D9B/DOCK1/PPP2R5C/SH3PXD2A/NRG1/ARHGAP26/ARFGAP1/DNAJB6/GNAS/SGSM2/ARAP1/SH3PXD2B/MMP17/TBC1D1/RALGAPA2/MYO9B/RGS3/RAP1GAP/MAP2K2/SYNGAP1/ARRB1/DOCK4/ARHGAP10/SIPA1L1/GNAQ/DOCK5/ADAP1/SRGAP3/RAP1GAP2/ARHGAP15/EVI5/RABGAP1L/GNB5/ARAP3/DAXX/RIN2/NRG3/ARHGAP35/D…	siUHRF1_vs_siNeg
GO:0072171	mesonephric tubule morphogenesis	66	0.500783	1.84852	0.000999001	0.00209699	KIF26B/GLI3/FMN1/LAMA5/PTCH1/BCL2/LGR4/LZTS2/GDNF/SMAD4/CTNNBIP1/GZF1/WNT4/PBX1/ILK/DLG1/FGF1/PKD2/EYA1/TGFB1/ADAMTS16/WNT2B/WNT1/LHX1/HNF1B/WNT6/OSR1/SALL1/CTNNB1/MAGED1/WNT11/SMO/DCHS1/PAX8/AGT/WT1/GPC3/SIX4/VEGFA/WNT9B/SOX8/BMP2/FGF8/PGF/MYC/SHH	siUHRF1_vs_siNeg
GO:0008625	extrinsic apoptotic signaling pathway via death domain receptors	84	0.488394	1.84822	0.000999001	0.00209699	DAB2IP/FAF1/DAXX/DAPK1/MADD/BCL2/PTEN/CFLAR/STK3/BCL2L1/CRADD/ITPRIP/RAF1/ARHGEF2/STK4/CASP8/BMPR1B/MAL/PEA15/ATF3/BID/TMC8/NF1/PIK3R1/SORT1/RIPK1/SFRP1/FAIM2/BRCA1/NOS3/TNF/NGF/TRAF2/TNFRSF1A/HMOX1/TRADD/TNFRSF10A/DEDD2/PARK7/RFFL/TMBIM1/STX4/SCRT2/THBS1/BAG3/BAX/SFRP2/PIDD1/HGF/SKIL/TNFRSF10B	siUHRF1_vs_siNeg
GO:0033613	activating transcription factor binding	84	0.488276	1.84777	0.000999001	0.00209699	HDAC4/PRDM16/HIPK2/CREBBP/ZFPM1/NEK6/HOXC4/SMAD3/SETD3/PITX2/RB1/TBR1/HDAC7/ZNF516/MEF2C/TBX1/TBX4/DGKQ/GATA4/WFS1/ZBTB7A/HCFC1/YAP1/TBX18/TBX15/NCOR1/TBX5/HOXA4/ATOH8/RELA/HOXB4/PPARG/MGA/IFI27/LDB2/HOXD4/HAND2/HDAC1/CTNNB1/HNF4A/TBX2/ISL1/MEF2A	siUHRF1_vs_siNeg
GO:0071383	cellular response to steroid hormone stimulus	242	0.455978	1.84759	0.000999001	0.00209699	NCOR2/SMYD3/FOXP1/AKAP13/PMEPA1/RXRA/EGFR/SMARCA4/DDX54/SRC/ESR1/AXIN1/RUNX1/NR4A1/RARB/DAXX/RB1/NR5A2/FHL2/RARA/NCOA3/RORA/ESRRG/NR2C2/PPARGC1B/NR2E1/KANK2/ABHD2/PARP1/KMT2D/ASS1/RBFOX2/NR3C1/CNOT1/CFLAR/FAM107A/ARID1A/UBR5/PPP5C/FLT3/NR6A1/ZBTB7A/RXRB/CARM1/DDRGK1/AQP1/YAP1/NCOA1/SRD5A1/PADI2/HEYL/PAK1/UBE2L3/TP63/LBH/FOXO3/RARG/THRA/OR51E2/NR5A1/NCOR1/RNF4/ATP1A2/VDR/THRB/NR3C2/PPARA/UBE3A/NCO…	siUHRF1_vs_siNeg
GO:0060350	endochondral bone morphogenesis	71	0.495487	1.84753	0.000999001	0.00209699	GNAS/RARB/CSGALNACT1/MMP14/FGFR3/RARA/POR/COL13A1/MEF2C/COL27A1/COL6A3/TRPV4/CARM1/ALPL/FGF18/COL6A1/ANXA6/BMPR1B/COL20A1/RARG/SCARA3/VIT/MATN4/COL6A2/TGFBR2/MATN2/DLX5/SERPINH1/POC1A/NAB1/COL12A1/RUNX2/THBS3/COL1A1/NPPC/COMP/SHOX2/SMPD3/AXIN2/MATN1/MEF2D/INPPL1/COL7A1/ANXA2/BMPR2/VWA1/COL2A1/ZMPSTE24/COCH	siUHRF1_vs_siNeg
GO:0048489	synaptic vesicle transport	147	0.468407	1.84724	0.000999001	0.00209699	CTBP2/PIP5K1C/SCRIB/CACNA1D/ERC2/CADPS/CAMK2A/AP3B1/APBA2/DTNBP1/DNM3/ADCY1/DNM2/SNAP47/ADORA2A/OTOF/STX3/MAP2/BACE1/AP3D1/NLGN1/STX2/CPLX1/GSK3B/CHRM2/NAPB/PPFIA2/UNC13C/UNC13A/SYN1/NCS1/CACNB2/SYT17/KIF5C/ATP2A2/SV2A/CADPS2/DNAJC5/SYT8/SYT12/SYT7/CHRNB2/RIMS3/RAB3GAP1/RIMS2/DGKI/SPG11/SYT2/SYT1/STX1B/PSEN1/GIT1/P2RX1/WNT7A/PRKCG/DOC2A/SNPH/NAPA/PCLO/CTNNB1/GRIK5/RIMS4/CPLX2/RAB27A/STXBP1/P2RX7/…	siUHRF1_vs_siNeg
GO:0097480	establishment of synaptic vesicle localization	147	0.468407	1.84724	0.000999001	0.00209699	CTBP2/PIP5K1C/SCRIB/CACNA1D/ERC2/CADPS/CAMK2A/AP3B1/APBA2/DTNBP1/DNM3/ADCY1/DNM2/SNAP47/ADORA2A/OTOF/STX3/MAP2/BACE1/AP3D1/NLGN1/STX2/CPLX1/GSK3B/CHRM2/NAPB/PPFIA2/UNC13C/UNC13A/SYN1/NCS1/CACNB2/SYT17/KIF5C/ATP2A2/SV2A/CADPS2/DNAJC5/SYT8/SYT12/SYT7/CHRNB2/RIMS3/RAB3GAP1/RIMS2/DGKI/SPG11/SYT2/SYT1/STX1B/PSEN1/GIT1/P2RX1/WNT7A/PRKCG/DOC2A/SNPH/NAPA/PCLO/CTNNB1/GRIK5/RIMS4/CPLX2/RAB27A/STXBP1/P2RX7/…	siUHRF1_vs_siNeg
GO:0009898	cytoplasmic side of plasma membrane	150	0.467385	1.84722	0.000999001	0.00209699	RASA3/KCNAB2/ANK1/FARP1/GNG7/GNA12/GNAS/ASPSCR1/GNAI2/D2HGDH/SPTB/SRC/PTK2B/GNAO1/MAP2K2/GNB1/GNAQ/TIAM1/GNAL/HIP1/LYN/TRAF3/LDLRAP1/DTNA/CYTH3/PTEN/CACNB4/JUP/ESYT3/SHANK3/CYTH1/FER/GRAMD1A/SNX9/FYN/KCNAB1/ESYT2/IKBKB/EPB41/PALM/OSBPL2/GNG12/LCK/GNA11/DLG4/GNB1L/ATP2A2/PPP3CA/ATP2C2/IQGAP1/RNF31/TRAF5/DLG1/LITAF/PTPN3/FERMT2/PTPRC/HCK/PTPN7/FGR/GNA14/FES/MATK/TRAF2/PRMT8/C2CD2L/PKP4/ATP2B1/SRMS/…	siUHRF1_vs_siNeg
GO:0001823	mesonephros development	102	0.479827	1.84693	0.000999001	0.00209699	KIF26B/SMAD6/GLI3/FMN1/SMAD3/LAMA5/RARB/BMPER/PTCH1/RARA/BCL2/LGR4/FGFR1/LZTS2/GDNF/OSR2/FGFR2/SMAD4/RET/CTNNBIP1/GZF1/WNT4/PKD1/PBX1/SIM1/ILK/DLG1/ROBO2/SFRP1/FGF1/PKD2/EYA1/TGFB1/ADAMTS16/WNT2B/WNT1/LHX1/SMAD1/HNF1B/WNT6/OSR1/SALL1/CTNNB1/MAGED1/WNT11/SMO/ZBTB16/DCHS1/PAX8/AGT/WT1/GPC3/SIX4/VEGFA/BASP1/SMAD7/WNT9B/SOX8/BMP7/BMP2/FGF8/SDC1/CAT/PGF/MYC/SHH/SMAD2/SLIT2/PAX2/CALB1/GDF11/CRLF1	siUHRF1_vs_siNeg
GO:0050807	regulation of synapse organization	214	0.459048	1.84689	0.000999001	0.00209699	BAIAP2/LRP8/EPHB2/DAB2IP/CYFIP1/PTPRS/PTK2/CTNNA2/NGEF/CUX2/SEMA4D/ABL1/CAMK2B/AGRN/DCTN1/SIPA1L1/TIAM1/NTRK1/CLSTN1/SSH1/NRXN1/ZMYND8/DNM3/NTN1/DLG5/GRID2/MEF2C/ANAPC2/SRCIN1/BDNF/PTEN/SHANK3/NLGN1/RAPSN/PDLIM5/NRP2/FYN/EPHA4/PPP1R9A/SLIT1/KALRN/ABI2/DISC1/WNT5A/ITSN1/APP/LRRC4B/CLSTN3/DAG1/ADGRB2/PTPRO/ARHGEF15/SEMA3F/LRFN1/WNT3A/EFNA5/CDH8/ARHGAP22/NRCAM/CHRNB2/IL1RAPL1/PAFAH1B1/ROBO2/C1QL3/UB…	siUHRF1_vs_siNeg
GO:0060485	mesenchyme development	268	0.453969	1.84586	0.000999001	0.00209699	DAB2IP/NRG1/NOTCH1/SEMA4D/AKNA/MTOR/ROBO1/POFUT2/ZEB2/CORO1C/TIAM1/PHLDB1/CLASP1/SMAD3/LAMA5/TGFBR3/PITX2/DLG5/EXOC4/LOXL3/MEF2C/BCL2/BNC2/NRP1/SEMA5B/TCOF1/PTEN/FGFR1/NRP2/TBX1/ACVR1/GDNF/FGFR2/GATA5/SEMA5A/GATA4/PHLDB2/EPB41L5/SMAD4/GSK3B/SEMA4C/ZFPM2/WNT5A/FAM172A/SEMA3A/TWIST1/RET/RBM24/YAP1/PTK7/SEMA6D/WNT4/PDGFRB/DAG1/HOXA5/CLASP2/ANXA6/HEYL/SEMA4B/LRP6/RBPJ/EDNRB/ENG/TRIM62/CYP26C1/HMGA2/S…	siUHRF1_vs_siNeg
GO:0048592	eye morphogenesis	147	0.467686	1.84439	0.000999001	0.00209699	EPHB2/SKI/LRP5/FAT1/HIPK2/KDM2B/SDK1/MEIS1/ZHX2/SDK2/BCAR3/GLI3/PAX6/RARB/MEGF11/PTPRM/PITX2/RING1/COL5A1/BCL2/MYO7A/TENM3/ATP8A2/FBN1/ARID1A/MAN2A1/AHI1/IFT122/ABI2/STAT3/WNT5A/TWIST1/TFAP2A/SHROOM2/VAX2/LRP6/DLL1/RARG/PROM1/EPHA2/THRB/NF1/COL5A2/TRPM1/PRDM1/DSCAM/CRB1/WNT2B/TFAP2B/CRYGB/LHX1/HIF1A/PRKCI/DIO3/CTNNB1/NTRK2/MFN2/SOX11/HIPK1/TBX2/WNT9A/STRA6/FRS2/USH1C/WNT16/EFEMP1/ZEB1/VSX1/PHACTR…	siUHRF1_vs_siNeg
GO:0051705	multi-organism behavior	66	0.49964	1.8443	0.000999001	0.00209699	SHANK2/ATXN1/CNTNAP2/MTOR/NRXN3/NRXN1/KIRREL3/SHANK1/NR2E1/NRXN2/GRID1/PTEN/SHANK3/TBX1/CHD8/MECP2/UBE2Q1/KALRN/APP/UCN/AVPR1A/CLN8/DLG4/GNB1L/PCM1/SLC6A4/CHRNB2/GRIN1/PENK/UBR3/NLGN3/HAND2/AVP	siUHRF1_vs_siNeg
GO:0071559	response to transforming growth factor beta	251	0.454473	1.84402	0.000999001	0.00209699	PRKCZ/PRDM16/ZFHX3/PARD3/SKI/HIPK2/PTK2/CREBBP/PML/PXN/PMEPA1/RUNX3/WWOX/CHST11/ITGB5/COL4A2/SMAD6/SRC/SMAD3/TGFBR3/LTBP1/APPL2/ACVR1B/DNM2/GLG1/MEF2C/TGFBRAP1/SMURF1/WFIKKN2/PARP1/LTBP3/LTBP2/SMAD9/ACVR1/HTRA3/FYN/FGFR2/NR3C1/FBN1/CFLAR/EPB41L5/SMAD4/PTPRK/ZBTB7A/LIMS1/WNT5A/ARHGEF18/EMILIN1/WNT4/VEPH1/FURIN/DKK3/BMPR1B/ITGA8/LRRC32/ENG/PDPK1/HYAL2/LDLRAD4/NLK/PARD6A/FUT8/CDH5/MYOCD/SNX25/ONECUT…	siUHRF1_vs_siNeg
GO:0003281	ventricular septum development	72	0.493801	1.84383	0.000999001	0.00209699	ZFPM1/NOTCH1/SMAD6/ROBO1/TGFBR3/LTBP1/DNM2/ACVR1/FGFR2/GATA4/SMAD4/LUZP1/ZFPM2/WNT5A/NPRL3/PTK7/HEYL/RBPJ/HEG1/TBX5/SLIT3/MATR3/PRDM1/ROBO2/TGFBR2/PDE2A/FGFRL1/SAV1/NOS3/SALL1/NKX2-5/SOX11/WNT11/AP2B1/LRP2/PAX8/STRA6/FRS2/SMAD7/DCTN5/BMPR2/SUFU/SALL4/TBX3/GJA5/HEY1/DAND5/TGFBR1/SLIT2/MDM2/LMO4/HEY2/GATA3/TRIP11/HES1	siUHRF1_vs_siNeg
GO:0007416	synapse assembly	176	0.463593	1.84357	0.000999001	0.00209699	SHANK2/EPHB2/MAGI2/PTPRS/PTK2/SDK1/FARP1/NRG1/CUX2/SEMA4D/SDK2/AGRN/SPTBN2/NTRK1/CLSTN1/PLXND1/NRXN1/DNM3/KIRREL3/NTN1/DLG5/SHANK1/PLXNB2/GRID2/MEF2C/NRXN2/BDNF/PTEN/SHANK3/NLGN1/PDLIM5/MECP2/SPOCK2/PPP1R9A/SLIT1/WNT5A/APP/LRRC4B/CLSTN3/ADGRB2/NPTN/LRFN1/PLXNB1/WNT3A/EFNA5/NRCAM/EFNB2/CHRNB2/DSCAM/IL1RAPL1/ROBO2/DNER/LRFN3/NLGN2/GABRB3/PTPRD/GRIN1/EEF2K/NTNG2/DBNL/WNT7A/EPHB3/MDGA1/NLGN3/ADD2/EIF…	siUHRF1_vs_siNeg
GO:0048863	stem cell differentiation	252	0.454202	1.84285	0.000999001	0.00209699	JARID2/MSI2/TCF3/NRG1/POU6F2/NOTCH1/SEMA4D/TP73/ABL1/ESR1/RUNX1/ZEB2/CORO1C/LAMA5/TCF12/PITX2/CDK6/MEF2C/NRP1/SEMA5B/KDM4C/TCOF1/PUM1/WNT3/LTBP3/GATA6/NRP2/TBX1/ACVR1/GDNF/FGFR2/PSMF1/SEMA5A/GATA4/GATA2/CHD2/SMAD4/SEMA4C/STAT3/FAM172A/SEMA3A/TWIST1/RET/RBM24/YAP1/SEMA6D/TAL1/PSMB8/PSMD1/ANXA6/PSMD9/TP63/SEMA4B/LBH/LRP6/RBPJ/EDNRB/CYP26C1/HMGA2/SEMA3F/WNT3A/TBX5/MYOCD/ITCH/KLHL12/SEMA3B/PRICKLE1/M…	siUHRF1_vs_siNeg
GO:0003206	cardiac chamber morphogenesis	127	0.472149	1.84253	0.000999001	0.00209699	ZFPM1/RXRA/NRG1/NOTCH1/SMAD6/CHD7/ROBO1/PARVA/RARB/TGFBR3/RARA/MEF2C/NRP1/GATA6/NRP2/TBX1/ACVR1/FGFR2/GATA4/SMAD4/ZFPM2/WNT5A/UBE4B/HEYL/RBPJ/TPM1/ENG/DSP/HEG1/TBX5/GRHL2/SLIT3/PPP1R13L/ROBO2/TGFBR2/SOS1/DHRS3/MYBPC3/TNNT2/MYL2/RYR2/TGFB1/SMARCD3/FGFRL1/SAV1/SEMA3C/DNAH11/NOS3/HIF1A/HAND2/NKX2-5/SOX11/WNT11/NOTCH2/TBX2/SMO/LRP2/ISL1/BMPR1A/SHOX2/CAV3/PTCD2/JAG1/SMAD7/ADGRG6/BMP7/TNNI1/MKS1/COL11A…	siUHRF1_vs_siNeg
GO:2000300	regulation of synaptic vesicle exocytosis	76	0.491494	1.84252	0.000999001	0.00209699	CACNA1D/CAMK2A/APBA2/DTNBP1/ADCY1/ADORA2A/BACE1/NLGN1/CPLX1/GSK3B/CHRM2/NAPB/PPFIA2/SYN1/NCS1/CACNB2/ATP2A2/CHRNB2/RIMS3/RAB3GAP1/RIMS2/DGKI/SYT1/STX1B/GIT1/P2RX1/WNT7A/PRKCG/NAPA/GRIK5/RIMS4/CPLX2/STXBP1/RIMS1/UNC13B/VPS18/CHRNB3/ADRA1A/STXBP5L/PRKCB/FBXL20/CNR1/CSPG5/CASK/HTR2A/APBA1/RAP1A/DVL1/GIPC1/DNM1L/PREPL/LRRK2/CHRNA4/RAB5A/STX1A/CHRNA5/SYT4/SYT9/SNAPIN	siUHRF1_vs_siNeg
[truncated: 2,135 more rows]

## Sheet: Data_S6
Supplementary Data 6: Differential gene expression analysis between UHRF1-depleted cells (siUHRF1) and control cells (siNeg).
[truncated: 14,244 more rows]

## Sheet: Data_S7
Supplementary Data 7: Differential gene expression analysis between KRAS-depleted cells (siKRAS) and control cells (siNeg).
[truncated: 14,244 more rows]

## Sheet: Data_S8
Supplementary Data 8: TSGs significantly hypomethylated in UHRF1-depleted cells (siUHRF1) compared to control cells (siNeg).
[truncated: 5,109 more rows]

[truncated: 4 more sheets: Data_S9, Data_S10, Data_S11, Data_S12]
