# Supplementary material for: UHRF1 is a mediator of KRAS driven oncogenesis in lung adenocarcinoma
Source: Nat Commun. 2023 Jul 5;14:3966. doi: 10.1038/s41467-023-39591-2 (PMC10322837; doi:10.1038/s41467-023-39591-2)
Supplement: Supplementary file 6 — Source Data [file 41467_2023_39591_MOESM6_ESM.zip]

Archive with 2 entries (2 files):
- Kostyrko_et_al_Source_Data_Plots.xlsx
- Kostyrko_et_al_Source_Data_Westerns.xlsx
