# Supplementary material for: UHRF1 is a mediator of KRAS driven oncogenesis in lung adenocarcinoma
Source: Nat Commun. 2023 Jul 5;14:3966. doi: 10.1038/s41467-023-39591-2 (PMC10322837; doi:10.1038/s41467-023-39591-2)
Supplement: Supplementary file 6 — Source Data [file 41467_2023_39591_MOESM6_ESM.zip › Kostyrko_et_al_Source_Data_Plots.xlsx]

## Sheet: Fig2
Fig 2c								Fig 2d
Left plot				Right plot				Left plot							Right plot
Cell line	sgRNA	Fold norm sphere number		Cell line	sgRNA	Fold norm sphere size		Cell line	sgRNA.x	Fold viability	sgRNA.y	Fold mean sphere number	KRAS status		Cell line	sgRNA.x	Fold viability	sgRNA.y	Fold mean sphere size	KRAS status
H2009	GH119	0.892514		H2009	GH119	1.35868		A549	sgKRAS	0.950077	Uhrf1_1	0.540459	KRASmut		A549	sgKRAS3	0.950077	Uhrf1_1	0.259071	KRASmut
H2009	GH119	1.00768		H2009	GH119	0.895638		A549	sgKRAS	0.950077	Uhrf1_2	0.603	KRASmut		A549	sgKRAS3	0.950077	Uhrf1_2	0.405875	KRASmut
H2009	GH119	1.09981		H2009	GH119	0.745682		H1437	sgKRAS	1.18388	Uhrf1_1	0.621628	KRASwt		H1437	sgKRAS3	1.18388	Uhrf1_1	0.669628	KRASwt
H358	GH119	0.826271		H358	GH119	1.00237		H1437	sgKRAS	1.18388	Uhrf1_2	0.943368	KRASwt		H1437	sgKRAS3	1.18388	Uhrf1_2	0.885881	KRASwt
H358	GH119	1.63136		H358	GH119	1.46491		H1568	sgKRAS	1.33301	Uhrf1_1	0.675443	KRASwt		H1568	sgKRAS3	1.33301	Uhrf1_1	0.494277	KRASwt
H358	GH119	1.00636		H358	GH119	1.04184		H1568	sgKRAS	1.33301	Uhrf1_2	0.810395	KRASwt		H1568	sgKRAS3	1.33301	Uhrf1_2	0.570253	KRASwt
H358	GH119	0.625		H358	GH119	0.719555		H2009	sgKRAS	0.416158	Uhrf1_1	0.0844627	KRASmut		H2009	sgKRAS3	0.416158	Uhrf1_1	0.404344	KRASmut
H358	GH119	0.911017		H358	GH119	0.77133		H2009	sgKRAS	0.416158	Uhrf1_2	0.133735	KRASmut		H2009	sgKRAS3	0.416158	Uhrf1_2	0.518195	KRASmut
H23	GH119	1.39437		H23	GH119	1.10538		H23	sgKRAS	0.734482	Uhrf1_1	0.0758783	KRASmut		H23	sgKRAS3	0.734482	Uhrf1_1	0.131727	KRASmut
H23	GH119	0.605634		H23	GH119	0.894617		H23	sgKRAS	0.734482	Uhrf1_2	0.21695	KRASmut		H23	sgKRAS3	0.734482	Uhrf1_2	0.206855	KRASmut
A549	GH119	1.1		A549	GH119	1.05257		H358	sgKRAS	0.458782	Uhrf1_1	0.0591031	KRASmut		H358	sgKRAS3	0.458782	Uhrf1_1	0.572668	KRASmut
A549	GH119	0.9		A549	GH119	0.947434		H358	sgKRAS	0.458782	Uhrf1_2	0.0988056	KRASmut		H358	sgKRAS3	0.458782	Uhrf1_2	0.494842	KRASmut
H1299	GH119	1.06557		H1299	GH119	0.875889
H1299	GH119	0.934426		H1299	GH119	1.12411
H1568	GH119	1.03922		H1568	GH119	1.31427
H1568	GH119	1.21569		H1568	GH119	1.0553
H1568	GH119	1.04902		H1568	GH119	0.790612
H1568	GH119	0.696078		H1568	GH119	0.839811
H1437	GH119	0.962649		H1437	GH119	1.07723
H1437	GH119	0.78438		H1437	GH119	1.48977
H1437	GH119	1.25297		H1437	GH119	0.432996
H2009	Uhrf1_1	0.132438		H2009	Uhrf1_1	0.363076
H2009	Uhrf1_1	0.0978887		H2009	Uhrf1_1	0.404233
H2009	Uhrf1_1	0.0230326		H2009	Uhrf1_1	0.39216
H358	Uhrf1_1	0.0423729		H358	Uhrf1_1	0.317706
H358	Uhrf1_1	0.0741525		H358	Uhrf1_1	0.810329
H358	Uhrf1_1	0.127119		H358	Uhrf1_1	0.543859
H358	Uhrf1_1	0.0211864		H358	Uhrf1_1	1.1658
H358	Uhrf1_1	0.0423729		H358	Uhrf1_1	0.339382
H23	Uhrf1_1	0.084507		H23	Uhrf1_1	0.128169
H23	Uhrf1_1	0.056338		H23	Uhrf1_1	0.130023
A549	Uhrf1_1	0.66		A549	Uhrf1_1	0.385262
A549	Uhrf1_1	0.44		A549	Uhrf1_1	0.178909
H1299	Uhrf1_1	0.434426		H1299	Uhrf1_1	0.878713
H1299	Uhrf1_1	0.647541		H1299	Uhrf1_1	1.01173
H1568	Uhrf1_1	1.12745		H1568	Uhrf1_1	0.381053
H1568	Uhrf1_1	0.519608		H1568	Uhrf1_1	0.557291
H1568	Uhrf1_1	0.558824		H1568	Uhrf1_1	0.436509
H1568	Uhrf1_1	0.607843		H1568	Uhrf1_1	0.556492
H1437	Uhrf1_1	0.662139		H1437	Uhrf1_1	0.82607
H1437	Uhrf1_1	0.397284		H1437	Uhrf1_1	1.17453
H1437	Uhrf1_1	0.860781		H1437	Uhrf1_1	0.203281
H2009	Uhrf1_2	0.15547		H2009	Uhrf1_2	0.581433
H2009	Uhrf1_2	0.172745		H2009	Uhrf1_2	0.500738
H2009	Uhrf1_2	0.074856		H2009	Uhrf1_2	0.438268
H358	Uhrf1_2	0.105932		H358	Uhrf1_2	0.609157
H358	Uhrf1_2	0.254237		H358	Uhrf1_2	0.718146
H358	Uhrf1_2	0.148305		H358	Uhrf1_2	0.638465
H358	Uhrf1_2	0.0423729		H358	Uhrf1_2	1.0331
H358	Uhrf1_2	0.0105932		H358	Uhrf1_2	0
H23	Uhrf1_2	0.225352		H23	Uhrf1_2	0.36376
H23	Uhrf1_2	0.169014		H23	Uhrf1_2	0.0907156
A549	Uhrf1_2	0.78		A549	Uhrf1_2	0.772688
A549	Uhrf1_2	0.46		A549	Uhrf1_2	0.180323
H1299	Uhrf1_2	0.442623		H1299	Uhrf1_2	0.627072
H1299	Uhrf1_2	0.680328		H1299	Uhrf1_2	0.826832
H1568	Uhrf1_2	1.22549		H1568	Uhrf1_2	0.553946
H1568	Uhrf1_2	0.607843		H1568	Uhrf1_2	0.727347
H1568	Uhrf1_2	0.745098		H1568	Uhrf1_2	0.603205
H1568	Uhrf1_2	0.754902		H1568	Uhrf1_2	0.389659
H1437	Uhrf1_2	0.764007		H1437	Uhrf1_2	1.01107
H1437	Uhrf1_2	0.662139		H1437	Uhrf1_2	1.13514
H1437	Uhrf1_2	1.55857		H1437	Uhrf1_2	0.414162

## Sheet: Fig3
Fig 3b							Fig 3d
							Left plot
Cell line	sgRNA	Early apoptosis	Late apoptosis	Total apoptosis	Fold norm apop cell		Condition	Fold norm area		Condition	Fold norm area
H23	GH119	2.14	2.54	4.68	1		sgNeg.Copanlisib.15nM	0.827422		sgNeg.Copanlisib.15nM	0.589537
H23	Uhrf1_1	9.79	13.4	23.19	4.95513		sgNeg.Copanlisib.15nM	0.805962		sgNeg.Copanlisib.15nM	0.682364
H23	Uhrf1_2	5.75	7.13	12.88	2.75214		sgNeg.Copanlisib.15nM	0.806457		sgNeg.Copanlisib.15nM	0.6482
H1299	GH119	2.84	0.26	3.1	1		sgNeg.DMSO	1.02504		sgNeg.DMSO	1.13575
H1299	Uhrf1_1	3.16	1.2	4.36	1.40645		sgNeg.DMSO	0.939558		sgNeg.DMSO	0.926275
H1299	Uhrf1_2	1.95	0.62	2.57	0.829032		sgNeg.DMSO	1.0354		sgNeg.DMSO	0.937975
H358	GH119	3.5	3.11	6.61	1		sgNeg.DMSO	0.930509		sgNeg.DMSO	1.1687
H358	Uhrf1_1	2.55	15	17.55	2.65507		sgNeg.DMSO	1.11449		sgNeg.DMSO	1.02464
H358	Uhrf1_2	2.33	7.34	9.67	1.46293		sgNeg.DMSO	0.955		sgNeg.DMSO	0.806656
H1437	GH119	2.92	2.72	5.64	1		sgNeg.DMSO	1.16366		sgNeg.DMSO	1.12545
H1437	Uhrf1_1	1.86	2.51	4.37	0.774823		sgNeg.DMSO	0.849596		sgNeg.DMSO	0.991842
H1437	Uhrf1_2	1.68	1.54	3.22	0.570922		sgNeg.DMSO	0.986741		sgNeg.DMSO	0.882708
H2009	GH119	3.81	3.67	7.48	1		sgNeg.DMSO	0.934258		sgNeg.DNMTi.10nM	0.246348
H2009	Uhrf1_1	6.79	18.3	25.09	3.35428		sgNeg.DMSO	1.07679		sgNeg.DNMTi.10nM	0.216311
H2009	Uhrf1_2	6.32	15.1	21.42	2.86364		sgNeg.DMSO	0.988957		sgNeg.DNMTi.10nM	0.157729
H1568	GH119	8.05	14.7	22.75	1		sgNeg.DNMTi.10nM	0.638339		sgNeg.Tram.3nM	0.565244
H1568	Uhrf1_1	10.7	23	33.7	1.48132		sgNeg.DNMTi.10nM	0.700208		sgNeg.Tram.3nM	0.456487
H1568	Uhrf1_2	10.5	21.6	32.1	1.41099		sgNeg.DNMTi.10nM	0.660036		sgNeg.Tram.3nM	0.55769
							sgNeg.Sotorasib.4nM	0.499917		sgUHRF1.Copanlisib.15nM	0.128288
							sgNeg.Sotorasib.4nM	0.563072		sgUHRF1.Copanlisib.15nM	0.0890721
							sgNeg.Sotorasib.4nM	0.603197		sgUHRF1.Copanlisib.15nM	0.0984342
							sgNeg.Tram.3nM	0.963303		sgUHRF1.DMSO	0.180485
							sgNeg.Tram.3nM	0.85343		sgUHRF1.DMSO	0.171346
							sgNeg.Tram.3nM	0.71169		sgUHRF1.DMSO	0.166134
							sgUHRF1.Copanlisib.15nM	0.646765		sgUHRF1.DMSO	0.941853
							sgUHRF1.Copanlisib.15nM	0.567792		sgUHRF1.DMSO	0.900423
							sgUHRF1.Copanlisib.15nM	0.629063		sgUHRF1.DMSO	0.671748
							sgUHRF1.DMSO	0.634603		sgUHRF1.DMSO	0.205096
							sgUHRF1.DMSO	0.676208		sgUHRF1.DMSO	0.280161
							sgUHRF1.DMSO	0.668184		sgUHRF1.DMSO	0.293529
							sgUHRF1.DMSO	0.630669		sgUHRF1.Tram.3nM	0.635078
							sgUHRF1.DMSO	0.611778		sgUHRF1.Tram.3nM	0.329878
							sgUHRF1.DMSO	0.646428		sgUHRF1.Tram.3nM	0.504404
							sgUHRF1.DMSO	0.553201
							sgUHRF1.DMSO	0.599886
							sgUHRF1.DMSO	0.571065
							sgUHRF1.DMSO	0.707083
							sgUHRF1.DMSO	0.747541
							sgUHRF1.DMSO	0.707003
							sgUHRF1.Sotorasib.4nM	0.34475
							sgUHRF1.Sotorasib.4nM	0.35674
							sgUHRF1.Sotorasib.4nM	0.401381
							sgUHRF1.Tram.3nM	0.67773
							sgUHRF1.Tram.3nM	0.628653
							sgUHRF1.Tram.3nM	0.518861

## Sheet: Fig5
Fig 5e
Target	Cells	Fold dCT UHRF1/siNeg
UHRF1	NL20	0.234339
UHRF1	NL20	0.204004
UHRF1	NL20	0.183858
UHRF1	A549	0.378055
UHRF1	A549	0.274841
UHRF1	A549	0.311362
UHRF1	H358	0.143919
UHRF1	H358	0.182167
UHRF1	H358	0.13061
UHRF1	H1437	0.581023
UHRF1	H1437	0.527289
UHRF1	H1437	0.52003
NR4A1	A549	2.04202
NR4A1	A549	1.91853
NR4A1	A549	2.07053
NR4A1	H358	1.2086
NR4A1	H358	1.29534
NR4A1	H358	1.15936
NR4A1	NL20	2.61172
NR4A1	NL20	2.76063
NR4A1	NL20	2.64818
NR4A1	H1437	2.56685
NR4A1	H1437	2.67586
NR4A1	H1437	2.46229
CD44	A549	1.85318
CD44	A549	2.49666
CD44	H358	1.35974
CD44	H358	1.19196
CD44	H358	1.20025
CD44	NL20	4.04648
CD44	NL20	4.52108
CD44	NL20	5.41389
CD44	H1437	2.46229
CD44	H1437	2.23457
CD44	H1437	2.58471
ZNF185	A549	3.61334
ZNF185	A549	2.91467
ZNF185	A549	3.27918
ZNF185	H358	1.71713
ZNF185	H358	1.82766
ZNF185	H358	1.6358
ZNF185	NL20	1.13288
ZNF185	NL20	1.12506
ZNF185	NL20	1.04972
ZNF185	H1437	0.460094
ZNF185	H1437	0.456916
ZNF185	H1437	0.389582
GARABAP	A549	1.39152
GARABAP	A549	1.46071
GARABAP	A549	1.72508
GARABAP	H358	2.47369
GARABAP	H358	2.47369
GARABAP	H358	2.09459
GARABAP	NL20	1.15936
GARABAP	NL20	1.35035
GARABAP	NL20	1.52979
GARABAP	H1437	0.959264
GARABAP	H1437	1.10957
GARABAP	H1437	0.986233

## Sheet: Fig6
Fig 6c						Fig 6d						Fig 6g
Left plot			Right plot			Sex	Genoype	Time from virus days	Status
Genotype	Tumor area/Total lung area [%]		Genotype	Tumor area/Total lung area [%]		M	KP	67	1			KP	UKP	No virus
KP	57.8814		K	28.5		M	KP	95	1			5.1	7.1	29
KP	85.3081		K	34.4		M	KP	71	1			7	1.2	12.1
KP	69.7688		K	24.2		M	KP	71	1			7.3	10.1	20.5
KP	61.7797		K	18.7		M	KP	71	1			8.4	13.4	6
KP	48.2892		K	42		F	KP	68	1			5.6	6.7	9.7
KP	47.559		K	24.2		F	KP	68	1			3.8	9.6
KP	52.0993		UK	15.9		M	KP	67	1			4.9	7.5
UKP	36.3683		UK	15.1		M	KP	67	1			9.1	26.2
UKP	12.8111		UK	14.2		F	KP	67	1			5.1	5.4
UKP	32.0756		UK	10.1		F	KP	68	1			8.1	13.6
UKP	29.8718		UK	13.4		F	KP	67	1			3.7	9.1
UKP	21.307					F	KP	71	1			6.1	5.3
UKP	11.6339					F	KP	67	1			3.4	5.8
UKP	26.5624					M	KP	67	1			4.1	8.8
UKP	37.3492					M	KP	67	1			6.3	8.3
UKP	33.795					M	KP	70	1
UKP	24.4857					M	KP	70	1
UKP	28.1945					M	U+/-KP	68	1
UKP	16.2258					M	U+/-KP	68	1
UKP	29.8163					M	U+/-KP	68	1
UKP	26.3692					M	U+/-KP	68	1
UKP	27.0776					M	U+/-KP	71	1
UKP	36.5482					M	U+/-KP	69	1
						M	U+/-KP	69	1
						M	U+/-KP	70	1
						M	U+/-KP	70	1
						M	U+/-KP	68	1
						F	U+/-KP	71	1
						F	U+/-KP	71	1
						F	U+/-KP	67	1
						F	U+/-KP	67	1
						M	UKP	70	1
						M	UKP	70	1
						M	UKP	134	1
						F	UKP	134	1
						F	UKP	134	1
						F	UKP	134	1
						F	UKP	70	1
						F	UKP	70	1
						M	UKP	99	1
						M	UKP	99	1
						M	UKP	110	1
						M	UKP	110	1
						F	UKP	134	1
						F	UKP	120	1
						F	UKP	134	1
						F	UKP	102	1
						F	UKP	125	1
						Status: 0=alive, 1=dead

## Sheet: Fig7
Fig 7b
Sample	Fold GFP to mCherry ratio
safe	1.34725
safe	1.05392
safe	1.17083
safe	0.968444
safe	1.0263
safe	0.891133
safe	0.729033
safe	0.673641
Uhrf1.1	0.195984
Uhrf1.1	0.152946
Uhrf1.1	0.0564704
Uhrf1.1	0.154754
Uhrf1.1	0.108405
Uhrf1.1	0.232767
Uhrf1.1	0.166314
Uhrf1.1	0.234671
Uhrf1.1	0.125294
Uhrf1.2	0.531805
Uhrf1.2	0.807326
Uhrf1.2	0.862891
Uhrf1.2	1.01624
Uhrf1.2	0.717033
Uhrf1.2	0.799978
Uhrf1.2	0.842712
Uhrf1.2	0.569008

## Sheet: ExtData Fig2
Ext Data Figure 2b									Ext Data Figure 2d										Ext Data Figure 2f
Left plot				Right plot					Left ploy
Elapsed time [h]	sgRNA	Confluence [%]		Elapsed time [h]	sgRNA	Confluence [%]			Cell line	sgRNA	KRAS status	Fold mean colony number		Cell line	sgRNA	KRAS status	Fold mean colony area		Elapsed time [h]	Condition	Relative area
0	GH119	0.919949		0	GH119	1.86754			H2009	safe	KRASmut	0.75		H2009	safe	KRASmut	1.05774		0	sgUHRF1.DMSO	1
6	GH119	1.51954		6	GH119	2.64213			H2009	safe	KRASmut	0.516667		H2009	safe	KRASmut	0.413891		12	sgUHRF1.DMSO	0.962019
12	GH119	1.87891		12	GH119	3.4148			H2009	safe	KRASmut	1.73333		H2009	safe	KRASmut	1.52837		24	sgUHRF1.DMSO	1.05887
18	GH119	2.35072		18	GH119	3.88539			H358	safe	KRASmut	1		H358	safe	KRASmut	1		36	sgUHRF1.DMSO	1.1441
24	GH119	2.72957		24	GH119	4.29398			H23	safe	KRASmut	0.970672		H23	safe	KRASmut	1.09418		48	sgUHRF1.DMSO	1.24336
30	GH119	3.02453		30	GH119	4.98308			H23	safe	KRASmut	1.01041		H23	safe	KRASmut	0.986912		60	sgUHRF1.DMSO	1.32036
36	GH119	3.42373		36	GH119	5.9416			H23	safe	KRASmut	1.01892		H23	safe	KRASmut	0.918905		72	sgUHRF1.DMSO	1.37536
42	GH119	3.8874		42	GH119	6.73817			A549	safe	KRASmut	0.794118		A549	safe	KRASmut	0.419381		84	sgUHRF1.DMSO	1.43497
48	GH119	4.37331		48	GH119	8.28083			A549	safe	KRASmut	1.20588		A549	safe	KRASmut	1.58062		96	sgUHRF1.DMSO	1.51553
54	GH119	4.99699		54	GH119	10.5408			H460	safe	KRASmut	1		H460	safe	KRASmut	1		108	sgUHRF1.DMSO	1.61458
60	GH119	5.88772		60	GH119	12.968			H1437	safe	KRASwt	1.16556		H1437	safe	KRASwt	0.790809		0	sgUHRF1.DMSO	1
66	GH119	6.70105		66	GH119	14.9737			H1437	safe	KRASwt	1.26711		H1437	safe	KRASwt	0.835645		12	sgUHRF1.DMSO	0.999477
72	GH119	7.67521		72	GH119	18.2333			H1437	safe	KRASwt	1.36865		H1437	safe	KRASwt	0.958235		24	sgUHRF1.DMSO	1.07858
78	GH119	8.81713		78	GH119	21.3732			H1437	safe	KRASwt	0.198675		H1437	safe	KRASwt	1.41531		36	sgUHRF1.DMSO	1.16843
84	GH119	9.56986		84	GH119	25.9282			H1568	safe	KRASwt	1		H1568	safe	KRASwt	1		48	sgUHRF1.DMSO	1.21966
90	GH119	10.4994		90	GH119	29.6432			NL20	safe	KRASwt	0.709677		NL20	safe	KRASwt	1.64767		60	sgUHRF1.DMSO	1.29345
96	GH119	11.8682		96	GH119	33.5217			NL20	safe	KRASwt	1.29032		NL20	safe	KRASwt	0.35233		72	sgUHRF1.DMSO	1.36299
102	GH119	13.3444		102	GH119	38.4273			H2009	Uhrf1_1	KRASmut	0.0166667		H2009	Uhrf1_1	KRASmut	0.00868107		84	sgUHRF1.DMSO	1.41711
108	GH119	14.36		108	GH119	42.2882			H2009	Uhrf1_1	KRASmut	0.0333333		H2009	Uhrf1_1	KRASmut	0.290816		96	sgUHRF1.DMSO	1.50128
114	GH119	16.0674		114	GH119	45.292			H2009	Uhrf1_1	KRASmut	0.0166667		H2009	Uhrf1_1	KRASmut	0.0173621		108	sgUHRF1.DMSO	1.58644
120	GH119	17.984		120	GH119	48.9901			H358	Uhrf1_1	KRASmut	0.153846		H358	Uhrf1_1	KRASmut	0.131514		0	sgUHRF1.DMSO	1
126	GH119	19.6432		126	GH119	52.4935			H23	Uhrf1_1	KRASmut	0.522233		H23	Uhrf1_1	KRASmut	0.703372		12	sgUHRF1.DMSO	1.05043
132	GH119	21.6164		132	GH119	54.1645			H23	Uhrf1_1	KRASmut	0.445601		H23	Uhrf1_1	KRASmut	0.823853		24	sgUHRF1.DMSO	1.12396
138	GH119	23.7994		138	GH119	55.6363			H23	Uhrf1_1	KRASmut	0.519395		H23	Uhrf1_1	KRASmut	0.656855		36	sgUHRF1.DMSO	1.19729
144	GH119	26.2617		0	GH119	2.70504			A549	Uhrf1_1	KRASmut	0.441176		A549	Uhrf1_1	KRASmut	0.54682		48	sgUHRF1.DMSO	1.27052
150	GH119	28.7251		6	GH119	3.6988			A549	Uhrf1_1	KRASmut	0.147059		A549	Uhrf1_1	KRASmut	0.724755		60	sgUHRF1.DMSO	1.34016
156	GH119	30.7933		12	GH119	4.72219			H460	Uhrf1_1	KRASmut	0.363636		H460	Uhrf1_1	KRASmut	0.429593		72	sgUHRF1.DMSO	1.40667
162	GH119	33.6914		18	GH119	5.53976			H1437	Uhrf1_1	KRASwt	0.671082		H1437	Uhrf1_1	KRASwt	0.925839		84	sgUHRF1.DMSO	1.48654
168	GH119	37.3913		24	GH119	6.28912			H1437	Uhrf1_1	KRASwt	0.750552		H1437	Uhrf1_1	KRASwt	0.888477		96	sgUHRF1.DMSO	1.57111
174	GH119	40.3457		30	GH119	7.20112			H1437	Uhrf1_1	KRASwt	0.732892		H1437	Uhrf1_1	KRASwt	0.880846		108	sgUHRF1.DMSO	1.69042
180	GH119	43.7827		36	GH119	9.0052			H1437	Uhrf1_1	KRASwt	0.0397351		H1437	Uhrf1_1	KRASwt	0.872981		0	sgNeg.DMSO	1
186	GH119	47.4411		42	GH119	10.3208			H1568	Uhrf1_1	KRASwt	0.363636		H1568	Uhrf1_1	KRASwt	0.459823		12	sgNeg.DMSO	1.0537
0	GH119	0.666453		48	GH119	12.8643			NL20	Uhrf1_1	KRASwt	0.516129		NL20	Uhrf1_1	KRASwt	0.621792		24	sgNeg.DMSO	1.14761
6	GH119	1.06148		54	GH119	16.0945			NL20	Uhrf1_1	KRASwt	0.516129		NL20	Uhrf1_1	KRASwt	2.00991		36	sgNeg.DMSO	1.23942
12	GH119	1.25434		60	GH119	19.5131			H2009	Uhrf1_2	KRASmut	0.0833333		H2009	Uhrf1_2	KRASmut	0.401065		48	sgNeg.DMSO	1.32929
18	GH119	1.57754		66	GH119	22.5779			H2009	Uhrf1_2	KRASmut	0.1		H2009	Uhrf1_2	KRASmut	0.0868107		60	sgNeg.DMSO	1.44085
24	GH119	1.83607		72	GH119	27.4521			H2009	Uhrf1_2	KRASmut	0.0166667		H2009	Uhrf1_2	KRASmut	0.48614		72	sgNeg.DMSO	1.5352
30	GH119	2.01948		78	GH119	31.6941			H358	Uhrf1_2	KRASmut	1.53846		H358	Uhrf1_2	KRASmut	0.803832		84	sgNeg.DMSO	1.66473
36	GH119	2.5327		84	GH119	37.3359			H23	Uhrf1_2	KRASmut	0.408704		H23	Uhrf1_2	KRASmut	0.571934		96	sgNeg.DMSO	1.76762
42	GH119	2.70039		90	GH119	42.2225			H23	Uhrf1_2	KRASmut	0.408704		H23	Uhrf1_2	KRASmut	0.646556		108	sgNeg.DMSO	1.91352
48	GH119	3.14624		96	GH119	47.1206			H23	Uhrf1_2	KRASmut	0.388836		H23	Uhrf1_2	KRASmut	0.680006		0	sgNeg.DMSO	1
54	GH119	3.4096		102	GH119	52.0028			A549	Uhrf1_2	KRASmut	0.441176		A549	Uhrf1_2	KRASmut	0.353552		12	sgNeg.DMSO	1.04186
60	GH119	4.15987		108	GH119	56.4597			A549	Uhrf1_2	KRASmut	0.235294		A549	Uhrf1_2	KRASmut	0.558944		24	sgNeg.DMSO	1.12608
66	GH119	4.52651		114	GH119	59.5937			H460	Uhrf1_2	KRASmut	0.69697		H460	Uhrf1_2	KRASmut	0.566652		36	sgNeg.DMSO	1.23371
72	GH119	4.93241		120	GH119	62.8091			H1437	Uhrf1_2	KRASwt	0.838852		H1437	Uhrf1_2	KRASwt	0.896686		48	sgNeg.DMSO	1.34305
78	GH119	5.6803		126	GH119	65.7499			H1437	Uhrf1_2	KRASwt	0.922737		H1437	Uhrf1_2	KRASwt	0.900445		60	sgNeg.DMSO	1.46842
84	GH119	6.96669		132	GH119	67.759			H1437	Uhrf1_2	KRASwt	0.830022		H1437	Uhrf1_2	KRASwt	0.906471		72	sgNeg.DMSO	1.58095
90	GH119	7.7957		138	GH119	68.9805			H1437	Uhrf1_2	KRASwt	0.18543		H1437	Uhrf1_2	KRASwt	0.939199		84	sgNeg.DMSO	1.70775
96	GH119	9.19967		0	GH119	2.04873			H1568	Uhrf1_2	KRASwt	0.737374		H1568	Uhrf1_2	KRASwt	0.757732		96	sgNeg.DMSO	1.87401
102	GH119	10.7587		6	GH119	2.9033			NL20	Uhrf1_2	KRASwt	0.258065		NL20	Uhrf1_2	KRASwt	1.51112		108	sgNeg.DMSO	2.02589
108	GH119	11.7548		12	GH119	3.66917			NL20	Uhrf1_2	KRASwt	0.580645		NL20	Uhrf1_2	KRASwt	0.998596		0	sgNeg.DMSO	1
114	GH119	13.6061		18	GH119	4.28972													12	sgNeg.DMSO	1.00442
120	GH119	15.3873		24	GH119	4.75515													24	sgNeg.DMSO	1.07544
126	GH119	18.2754		30	GH119	5.37575													36	sgNeg.DMSO	1.16101
132	GH119	18.2405		36	GH119	6.62089													48	sgNeg.DMSO	1.24065
138	GH119	23.2525		42	GH119	7.46085													60	sgNeg.DMSO	1.32241
144	GH119	22.6225		48	GH119	9.34439													72	sgNeg.DMSO	1.43577
150	GH119	29.5334		54	GH119	11.769													84	sgNeg.DMSO	1.53708
156	GH119	32.9027		60	GH119	14.5255													96	sgNeg.DMSO	1.64968
162	GH119	35.923		66	GH119	16.7957													108	sgNeg.DMSO	1.75374
168	GH119	40.0977		72	GH119	20.7222													0	sgUHRF1.Sotorasib.4nM	1
174	GH119	44.2702		78	GH119	24.6396													12	sgUHRF1.Sotorasib.4nM	0.99188
180	GH119	47.6614		84	GH119	29.2027													24	sgUHRF1.Sotorasib.4nM	1.01236
186	GH119	52.6208		90	GH119	33.5954													36	sgUHRF1.Sotorasib.4nM	0.98164
0	GH119	0.893001		96	GH119	37.4867													48	sgUHRF1.Sotorasib.4nM	0.937094
6	GH119	1.35391		102	GH119	42.7413													60	sgUHRF1.Sotorasib.4nM	0.921734
12	GH119	1.61491		108	GH119	43.595													72	sgUHRF1.Sotorasib.4nM	0.919411
18	GH119	1.89032		114	GH119	50.5454													84	sgUHRF1.Sotorasib.4nM	0.910863
24	GH119	2.14872		120	GH119	54.0622													96	sgUHRF1.Sotorasib.4nM	0.925366
30	GH119	2.35692		126	GH119	56.7618													108	sgUHRF1.Sotorasib.4nM	0.926132
36	GH119	2.73734		132	GH119	58.8428													0	sgUHRF1.Sotorasib.4nM	1
42	GH119	3.09729		138	GH119	60.2612													12	sgUHRF1.Sotorasib.4nM	1.0294
48	GH119	3.66912		0	Uhrf1_1	2.70251													24	sgUHRF1.Sotorasib.4nM	1.05808
54	GH119	4.24993		6	Uhrf1_1	3.57396													36	sgUHRF1.Sotorasib.4nM	1.03451
60	GH119	4.96054		12	Uhrf1_1	4.32974													48	sgUHRF1.Sotorasib.4nM	0.999637
66	GH119	5.22849		18	Uhrf1_1	5.16936													60	sgUHRF1.Sotorasib.4nM	0.988361
72	GH119	6.1683		24	Uhrf1_1	5.74929													72	sgUHRF1.Sotorasib.4nM	0.969054
78	GH119	7.04409		30	Uhrf1_1	6.43178													84	sgUHRF1.Sotorasib.4nM	0.961182
84	GH119	8.15854		36	Uhrf1_1	7.35208													96	sgUHRF1.Sotorasib.4nM	0.962293
90	GH119	9.03137		42	Uhrf1_1	8.07486													108	sgUHRF1.Sotorasib.4nM	0.963972
96	GH119	10.6357		48	Uhrf1_1	9.21935													0	sgUHRF1.Sotorasib.4nM	1
102	GH119	11.7991		54	Uhrf1_1	10.7567													12	sgUHRF1.Sotorasib.4nM	1.01223
108	GH119	12.6508		60	Uhrf1_1	13.2187													24	sgUHRF1.Sotorasib.4nM	1.02423
114	GH119	14.7952		66	Uhrf1_1	13.8432													36	sgUHRF1.Sotorasib.4nM	1.01171
120	GH119	16.848		72	Uhrf1_1	15.8227													48	sgUHRF1.Sotorasib.4nM	0.972806
126	GH119	19.1354		78	Uhrf1_1	18.3995													60	sgUHRF1.Sotorasib.4nM	0.96037
132	GH119	21.231		84	Uhrf1_1	20.6832													72	sgUHRF1.Sotorasib.4nM	0.961385
138	GH119	23.4198		90	Uhrf1_1	22.7101													84	sgUHRF1.Sotorasib.4nM	0.957012
144	GH119	27.0843		96	Uhrf1_1	25.53													96	sgUHRF1.Sotorasib.4nM	0.96495
150	GH119	30.705		102	Uhrf1_1	28.8237													108	sgUHRF1.Sotorasib.4nM	0.99088
156	GH119	34.1198		108	Uhrf1_1	31.0524													0	sgNeg.Sotorasib.4nM	1
162	GH119	37.8747		114	Uhrf1_1	33.6964													12	sgNeg.Sotorasib.4nM	0.981449
168	GH119	42.3625		120	Uhrf1_1	36.7864													24	sgNeg.Sotorasib.4nM	0.993004
174	GH119	46.2288		126	Uhrf1_1	40.8404													36	sgNeg.Sotorasib.4nM	0.990093
180	GH119	50.4388		132	Uhrf1_1	43.2038													48	sgNeg.Sotorasib.4nM	0.98834
186	GH119	55.5801		138	Uhrf1_1	45.6477													60	sgNeg.Sotorasib.4nM	1.01068
0	Uhrf1_1	0.528764		0	Uhrf1_1	1.81495													72	sgNeg.Sotorasib.4nM	0.998124
6	Uhrf1_1	0.665046		6	Uhrf1_1	2.51101													84	sgNeg.Sotorasib.4nM	1.01866
12	Uhrf1_1	0.785197		12	Uhrf1_1	3.10337													96	sgNeg.Sotorasib.4nM	1.0263
18	Uhrf1_1	0.794061		18	Uhrf1_1	3.56235													108	sgNeg.Sotorasib.4nM	1.04403
24	Uhrf1_1	0.894873		24	Uhrf1_1	3.90371													0	sgNeg.Sotorasib.4nM	1
30	Uhrf1_1	0.92462		30	Uhrf1_1	4.22067													12	sgNeg.Sotorasib.4nM	1.07232
36	Uhrf1_1	0.872774		36	Uhrf1_1	4.6912													24	sgNeg.Sotorasib.4nM	1.11199
42	Uhrf1_1	0.896061		42	Uhrf1_1	5.32452													36	sgNeg.Sotorasib.4nM	1.0979
48	Uhrf1_1	0.957086		48	Uhrf1_1	6.17127													48	sgNeg.Sotorasib.4nM	1.11373
54	Uhrf1_1	0.980537		54	Uhrf1_1	6.87086													60	sgNeg.Sotorasib.4nM	1.13678
60	Uhrf1_1	1.11328		60	Uhrf1_1	8.60621													72	sgNeg.Sotorasib.4nM	1.16438
66	Uhrf1_1	1.00942		66	Uhrf1_1	9.15834													84	sgNeg.Sotorasib.4nM	1.17153
72	Uhrf1_1	1.07175		72	Uhrf1_1	10.6445													96	sgNeg.Sotorasib.4nM	1.20965
78	Uhrf1_1	1.11291		78	Uhrf1_1	12.3788													108	sgNeg.Sotorasib.4nM	1.23322
84	Uhrf1_1	1.2031		84	Uhrf1_1	13.9275													0	sgNeg.Sotorasib.4nM	1
90	Uhrf1_1	1.22169		90	Uhrf1_1	15.4345													12	sgNeg.Sotorasib.4nM	0.995953
96	Uhrf1_1	1.31916		96	Uhrf1_1	17.4078													24	sgNeg.Sotorasib.4nM	1.03645
102	Uhrf1_1	1.43053		102	Uhrf1_1	19.384													36	sgNeg.Sotorasib.4nM	1.04424
108	Uhrf1_1	1.4348		108	Uhrf1_1	21.3665													48	sgNeg.Sotorasib.4nM	1.03916
114	Uhrf1_1	1.40385		114	Uhrf1_1	23.1109													60	sgNeg.Sotorasib.4nM	1.03808
120	Uhrf1_1	1.43724		120	Uhrf1_1	25.3024													72	sgNeg.Sotorasib.4nM	1.06164
126	Uhrf1_1	1.64088		126	Uhrf1_1	28.4884													84	sgNeg.Sotorasib.4nM	1.09634
132	Uhrf1_1	1.70401		132	Uhrf1_1	30.1274													96	sgNeg.Sotorasib.4nM	1.1301
138	Uhrf1_1	1.75486		138	Uhrf1_1	31.8274													108	sgNeg.Sotorasib.4nM	1.15835
144	Uhrf1_1	1.95782		0	Uhrf1_1	1.61437
150	Uhrf1_1	2.05881		6	Uhrf1_1	2.21549
156	Uhrf1_1	2.10144		12	Uhrf1_1	2.70031
162	Uhrf1_1	1.92313		18	Uhrf1_1	3.14015
168	Uhrf1_1	2.03314		24	Uhrf1_1	3.53988
174	Uhrf1_1	2.19093		30	Uhrf1_1	3.93687
180	Uhrf1_1	2.36849		36	Uhrf1_1	4.51725
186	Uhrf1_1	2.46676		42	Uhrf1_1	5.17682
0	Uhrf1_1	0.722096		48	Uhrf1_1	6.15538
6	Uhrf1_1	0.883755		54	Uhrf1_1	7.35827
12	Uhrf1_1	0.99119		60	Uhrf1_1	8.82649
18	Uhrf1_1	1.04137		66	Uhrf1_1	9.52491
24	Uhrf1_1	1.10283		72	Uhrf1_1	11.1533
30	Uhrf1_1	1.14722		78	Uhrf1_1	12.8408
36	Uhrf1_1	1.15815		84	Uhrf1_1	14.8262
42	Uhrf1_1	1.2829		90	Uhrf1_1	16.7337
48	Uhrf1_1	1.34368		96	Uhrf1_1	19.1727
54	Uhrf1_1	1.40792		102	Uhrf1_1	20.4826
60	Uhrf1_1	1.65789		108	Uhrf1_1	24.0452
66	Uhrf1_1	1.64117		114	Uhrf1_1	26.5013
72	Uhrf1_1	1.73336		120	Uhrf1_1	29.0993
78	Uhrf1_1	1.83064		126	Uhrf1_1	32.5468
84	Uhrf1_1	1.95827		132	Uhrf1_1	34.54
90	Uhrf1_1	2.1103		138	Uhrf1_1	36.3807
96	Uhrf1_1	2.31447		0	Uhrf1_2	1.76329
102	Uhrf1_1	2.52973		6	Uhrf1_2	2.45866
108	Uhrf1_1	2.57523		12	Uhrf1_2	2.94467
114	Uhrf1_1	2.47931		18	Uhrf1_2	3.59576
120	Uhrf1_1	2.67989		24	Uhrf1_2	4.07751
126	Uhrf1_1	3.45262		30	Uhrf1_2	4.72749
132	Uhrf1_1	3.58292		36	Uhrf1_2	5.16444
138	Uhrf1_1	3.75232		42	Uhrf1_2	5.86798
144	Uhrf1_1	4.07388		48	Uhrf1_2	7.03854
150	Uhrf1_1	4.63732		54	Uhrf1_2	8.29846
156	Uhrf1_1	4.97744		60	Uhrf1_2	9.9021
162	Uhrf1_1	4.72133		66	Uhrf1_2	10.937
168	Uhrf1_1	5.14658		72	Uhrf1_2	12.9353
174	Uhrf1_1	5.654		78	Uhrf1_2	15.1383
180	Uhrf1_1	6.39726		84	Uhrf1_2	17.8864
186	Uhrf1_1	6.84919		90	Uhrf1_2	19.7655
0	Uhrf1_1	0.706512		96	Uhrf1_2	22.8525
6	Uhrf1_1	0.939535		102	Uhrf1_2	26.2352
12	Uhrf1_1	1.08943		108	Uhrf1_2	28.7666
18	Uhrf1_1	1.08346		114	Uhrf1_2	31.6829
24	Uhrf1_1	1.30639		120	Uhrf1_2	35.3195
30	Uhrf1_1	1.30821		126	Uhrf1_2	39.6373
36	Uhrf1_1	1.44601		132	Uhrf1_2	42.7948
42	Uhrf1_1	1.46371		138	Uhrf1_2	45.4098
48	Uhrf1_1	1.52953		0	Uhrf1_2	1.61508
54	Uhrf1_1	1.65366		6	Uhrf1_2	2.07975
60	Uhrf1_1	1.73958		12	Uhrf1_2	2.46314
66	Uhrf1_1	1.66753		18	Uhrf1_2	2.9733
72	Uhrf1_1	1.74527		24	Uhrf1_2	3.4108
78	Uhrf1_1	1.79125		30	Uhrf1_2	3.88923
84	Uhrf1_1	1.90902		36	Uhrf1_2	4.48297
90	Uhrf1_1	1.87504		42	Uhrf1_2	5.14176
96	Uhrf1_1	2.04309		48	Uhrf1_2	6.10526
102	Uhrf1_1	2.06019		54	Uhrf1_2	7.29957
108	Uhrf1_1	2.14982		60	Uhrf1_2	8.9421
114	Uhrf1_1	2.27446		66	Uhrf1_2	9.88283
120	Uhrf1_1	2.18219		72	Uhrf1_2	11.6079
126	Uhrf1_1	2.43568		78	Uhrf1_2	13.5347
132	Uhrf1_1	2.73279		84	Uhrf1_2	16.1453
138	Uhrf1_1	2.74992		90	Uhrf1_2	18.3233
144	Uhrf1_1	3.10821		96	Uhrf1_2	20.7572
150	Uhrf1_1	3.21803		102	Uhrf1_2	23.7561
156	Uhrf1_1	3.24256		108	Uhrf1_2	26.5499
162	Uhrf1_1	3.65505		114	Uhrf1_2	28.752
168	Uhrf1_1	3.9048		120	Uhrf1_2	31.7686
174	Uhrf1_1	4.07832		126	Uhrf1_2	35.9724
180	Uhrf1_1	4.33905		132	Uhrf1_2	39.2737
186	Uhrf1_1	5.07266		138	Uhrf1_2	42.3062
0	Uhrf1_2	0.59782		0	Uhrf1_2	2.23899
6	Uhrf1_2	0.707728		6	Uhrf1_2	2.87111
12	Uhrf1_2	0.802338		12	Uhrf1_2	3.14764
18	Uhrf1_2	0.939658		18	Uhrf1_2	3.62497
24	Uhrf1_2	1.04763		24	Uhrf1_2	4.24527
30	Uhrf1_2	1.15297		30	Uhrf1_2	4.84544
36	Uhrf1_2	1.12126		36	Uhrf1_2	5.4349
42	Uhrf1_2	1.16935		42	Uhrf1_2	6.26448
48	Uhrf1_2	1.20479		48	Uhrf1_2	7.21288
54	Uhrf1_2	1.31264		54	Uhrf1_2	8.53238
60	Uhrf1_2	1.52677		60	Uhrf1_2	10.1966
66	Uhrf1_2	1.41906		66	Uhrf1_2	11.266
72	Uhrf1_2	1.54048		72	Uhrf1_2	12.9323
78	Uhrf1_2	1.69856		78	Uhrf1_2	14.7487
84	Uhrf1_2	1.80585		84	Uhrf1_2	16.9803
90	Uhrf1_2	1.84506		90	Uhrf1_2	19.0525
96	Uhrf1_2	2.02099		96	Uhrf1_2	21.317
102	Uhrf1_2	2.13227		102	Uhrf1_2	24.2663
108	Uhrf1_2	2.15427		108	Uhrf1_2	26.2991
114	Uhrf1_2	2.21411		114	Uhrf1_2	28.1706
120	Uhrf1_2	2.30049		120	Uhrf1_2	30.971
126	Uhrf1_2	2.46546		126	Uhrf1_2	34.6837
132	Uhrf1_2	2.62717		132	Uhrf1_2	37.4941
138	Uhrf1_2	2.67422		138	Uhrf1_2	40.2715
144	Uhrf1_2	2.96286
150	Uhrf1_2	3.22091
156	Uhrf1_2	3.46225
162	Uhrf1_2	3.50709
168	Uhrf1_2	3.83005
174	Uhrf1_2	4.11127
180	Uhrf1_2	4.69798
186	Uhrf1_2	4.66742
0	Uhrf1_2	0.365562
6	Uhrf1_2	0.480564
12	Uhrf1_2	0.627021
18	Uhrf1_2	0.753483
24	Uhrf1_2	0.780294
30	Uhrf1_2	0.82415
36	Uhrf1_2	0.88971
42	Uhrf1_2	0.992543
48	Uhrf1_2	1.01283
54	Uhrf1_2	1.13319
60	Uhrf1_2	1.22036
66	Uhrf1_2	1.24507
72	Uhrf1_2	1.31281
78	Uhrf1_2	1.32165
84	Uhrf1_2	1.32378
90	Uhrf1_2	1.45031
96	Uhrf1_2	1.51395
102	Uhrf1_2	1.69533
108	Uhrf1_2	1.83666
114	Uhrf1_2	1.86722
120	Uhrf1_2	2.10092
126	Uhrf1_2	2.32022
132	Uhrf1_2	2.58362
138	Uhrf1_2	2.80074
144	Uhrf1_2	3.2705
150	Uhrf1_2	3.6293
156	Uhrf1_2	3.95018
162	Uhrf1_2	4.38239
168	Uhrf1_2	4.64633
174	Uhrf1_2	5.23932
180	Uhrf1_2	5.85929
186	Uhrf1_2	6.18019
0	Uhrf1_2	0.63915
6	Uhrf1_2	0.744974
12	Uhrf1_2	0.881597
18	Uhrf1_2	0.882608
24	Uhrf1_2	0.994496
30	Uhrf1_2	1.01542
36	Uhrf1_2	1.11644
42	Uhrf1_2	1.13587
48	Uhrf1_2	1.24708
54	Uhrf1_2	1.37228
60	Uhrf1_2	1.6027
66	Uhrf1_2	1.48343
72	Uhrf1_2	1.6117
78	Uhrf1_2	1.65962
84	Uhrf1_2	1.80123
90	Uhrf1_2	1.86761
96	Uhrf1_2	2.01125
102	Uhrf1_2	2.12149
108	Uhrf1_2	2.29209
114	Uhrf1_2	2.55772
120	Uhrf1_2	2.71745
126	Uhrf1_2	3.20718
132	Uhrf1_2	3.16793
138	Uhrf1_2	3.3578
144	Uhrf1_2	3.78961
150	Uhrf1_2	4.2106
156	Uhrf1_2	4.60972
162	Uhrf1_2	5.20621
168	Uhrf1_2	5.59323
174	Uhrf1_2	6.23334
180	Uhrf1_2	6.83713
186	Uhrf1_2	7.76359

## Sheet: ExtData Fig3
Ext Data Figure 3a									Ext Data Figure 3f							Ext Data Figure 3h
Gene	Mutation	Cell line	log2CPM						RAW DATA							A549 CELLS			H23 CELLS
UHRF1	KRAS	A549	7.28883						DMSO	Sotorasib	Trametinib	Copanlisib				siNeg	siUHRF1		siNeg	siUHRF1
UHRF1	KRAS	A549	6.51069						1.36	0.48	0.48	0.81				5.9	25.7		8	7.5
UHRF1	WT	H1437	6.97588													2.7	14.2		7.9	13
UHRF1	WT	H1437	6.22018													9.3	8.2		4.1	11.4
UHRF1	WT	H1568	7.93326						NORMALIZATION							3.4	10.9		7	5.4
UHRF1	WT	H1568	7.61225						DMSO	Sotorasib	Trametinib	Copanlisib				7.8	9.1		2.3	10.4
UHRF1	KRAS	H2009	8.05145						1	0.4	0.4	0.6				6.9	7.3		5	14.9
UHRF1	KRAS	H2009	7.44062													4.1	9.2		7	7.3
UHRF1	KRAS	H23	8.79415													8.5	7.3		4.7	32.5
UHRF1	KRAS	H23	7.9178
UHRF1	KRAS	H358	7.53444
UHRF1	KRAS	H358	7.25841
UHRF1	WT	H522	6.86792
UHRF1	WT	H522	6.23269
UHRF1	WT	H661	7.30342
UHRF1	WT	H661	5.83638

## Sheet: ExtData Fig5
Ext Data Figure 5a										Ext Data Figure 5b
Control	T0_1	T0_2	End Point_1	End Point_2	T0_1	T0_2	End Point_1	End Point_2		Control	T0	End Point	T0	End Point
3.59769	3.69837	3.52262	3.32128	3.36066	3.35308	3.35651	3.41749	3.32497		5.909	5.725	6.067	6.084	6.089
3.35839	3.38624	3.4365	3.4995	3.48032	3.46567	3.45099	3.43861	3.42841			5.972	6.065	6.085	6.088
3.20182	3.19869	3.18082	3.24197	3.2067	3.1895	3.24571	3.15378	3.09532
3.42869	3.37871	3.38073	3.38565	3.38811	3.44155	3.46173	3.50496	3.4744
4.80129	4.99519	4.64928	3.54601	3.57402	3.59841	3.53115	3.57313	3.71429
3.21406	3.21913	3.27696	3.17894	3.16449	3.25501	3.296	3.13443	3.19114
3.3498	3.2633	3.30366	3.21862	3.27509	3.35589	3.35046	3.30246	3.37285
3.27066	3.30207	3.33232	3.38773	3.34572	3.32553	3.32654	3.29186	3.29886
3.36489	3.41351	3.42716	3.47264	3.51487	3.47976	3.44835	3.36518	3.42962
3.28034	3.29796	3.30302	3.32869	3.29106	3.34416	3.37898	3.30717	3.31234
3.51209	3.47904	3.57449	3.58121	3.60261	3.58784	3.61819	3.5668	3.53412
3.30283	3.26425	3.28056	3.30311	3.27176	3.28913	3.25282	3.32489	3.21957
2.74018	2.7436	2.82565	2.81593	2.94566	2.79586	2.78699	2.92586	2.88015
3.24281	3.15506	3.23345	3.1199	3.23316	3.2533	3.25551	3.30099	3.24265
3.35788	3.32497	3.40434	3.42277	3.43135	3.41425	3.41629	3.42921	3.39487
3.20099	3.18762	3.16918	3.24974	3.19744	3.27714	3.20373	3.3456	3.2846
3.25211	3.25017	3.23097	3.30595	3.24744	3.276	3.25815	3.32617	3.33951
3.34382	3.35222	3.43525	3.5166	3.49709	3.48929	3.46976	3.48232	3.41807
3.11682	3.14027	3.14874	3.28375	3.21551	3.22829	3.20018	3.13999	3.17811
3.25498	3.32566	3.35884	3.43877	3.52005	3.39839	3.4244	3.31346	3.44947
3.09027	3.0926	3.1401	3.15206	3.16891	3.18523	3.162	3.25613	3.16897
3.17459	3.04357	3.19963	3.06628	3.03804	3.09946	3.10545	3.08979	3.15359
3.34035	3.35078	3.3804	3.41778	3.44033	3.37553	3.46557	3.35093	3.37765
3.57378	3.52631	3.55867	3.58201	3.62814	3.60845	3.57712	3.65217	3.5512
3.20773	3.0735	3.13344	3.14694	3.11782	3.1944	3.16779	3.213	3.19388
3.27182	3.18033	3.2528	3.20664	3.15976	3.30096	3.2644	3.24747	3.20864
3.43496	3.38515	3.44919	3.51991	3.49862	3.47965	3.42507	3.43737	3.44844
3.16243	3.12054	3.10229	3.1724	3.19405	3.21382	3.22323	3.22863	3.24621
3.34382	3.30974	3.36563	3.37339	3.36679	3.36062	3.43009	3.39685	3.44749
3.52443	3.4987	3.55169	3.56536	3.5976	3.56255	3.55336	3.54447	3.56828
3.19679	3.19272	3.23421	3.33943	3.31622	3.27268	3.26081	3.31846	3.21442
3.25071	3.24967	3.29525	3.41735	3.36925	3.37773	3.38635	3.36622	3.36589
3.24753	3.14596	3.18912	3.17781	3.1393	3.20979	3.22367	3.16826	3.16462
3.3821	3.41045	3.48309	3.48762	3.49181	3.50306	3.47315	3.42603	3.41704
3.39433	3.36008	3.42097	3.39304	3.41645	3.46286	3.42084	3.44575	3.35102
3.20328	3.26775	3.32041	3.36061	3.3592	3.35445	3.32997	3.27013	3.31177
3.52611	3.52404	3.60457	3.67459	3.65804	3.60708	3.62732	3.64825	3.61205
3.01683	2.90972	2.98832	3.02838	3.02909	2.98882	3.03012	3.04471	2.99133
3.37228	3.36793	3.37726	3.47988	3.40982	3.41178	3.4204	3.48286	3.39339
3.1918	3.16157	3.16363	3.17304	3.14781	3.22985	3.19142	3.29233	3.2287
3.29363	3.20713	3.24933	3.1187	3.12649	3.25415	3.25606	3.16298	3.19674
3.22656	3.22388	3.20434	3.35154	3.27333	3.25859	3.30211	3.31916	3.21487
3.45042	3.45589	3.50542	3.56366	3.48988	3.52381	3.54258	3.49802	3.5432
3.45224	3.44457	3.50092	3.57127	3.55795	3.54845	3.53297	3.53825	3.51313
3.40308	3.40311	3.45728	3.56414	3.48724	3.51696	3.50698	3.50319	3.49144
3.3512	3.36529	3.33789	3.4372	3.43457	3.42493	3.42814	3.42661	3.43946
3.35054	3.25864	3.36647	3.24397	3.37706	3.35186	3.38729	3.27234	3.34068
3.33974	3.28251	3.31682	3.30841	3.30582	3.34434	3.32496	3.31319	3.39271
3.36115	3.38852	3.44884	3.53962	3.475	3.48182	3.46863	3.45289	3.40125
3.35926	3.21754	3.28277	3.12728	3.16791	3.25448	3.29915	3.20435	3.20933
3.16482	3.12364	3.22597	3.17996	3.21972	3.22833	3.18201	3.27	3.13334
3.36675	3.34737	3.39448	3.46166	3.50568	3.47917	3.46973	3.52352	3.4677
3.29473	3.19347	3.27037	3.28745	3.31292	3.31715	3.28188	3.33257	3.23359
3.33806	3.31488	3.32421	3.41941	3.40601	3.37251	3.30521	3.40771	3.32166
3.2965	3.20293	3.27124	3.24269	3.27358	3.25957	3.22361	3.3558	3.27864
3.22171	3.21165	3.21479	3.29945	3.2959	3.25736	3.25573	3.23672	3.24397
3.13715	3.10312	3.16984	3.11557	3.17305	3.13699	3.15831	3.15086	3.13046
3.37572	3.3611	3.4365	3.46846	3.48993	3.47567	3.435	3.43096	3.45466
3.37572	3.40183	3.41336	3.49316	3.4289	3.47463	3.46265	3.4327	3.45581
3.25636	3.20274	3.16284	3.14933	3.14322	3.20025	3.16648	3.24712	3.20335
3.43848	3.42235	3.47878	3.51528	3.53144	3.53266	3.51253	3.46431	3.54059
3.39653	3.41957	3.43435	3.46608	3.5046	3.47321	3.52291	3.42498	3.5005
3.30472	3.17762	3.19581	3.18717	3.11853	3.23426	3.20092	3.23023	3.26069
3.30579	3.20984	3.24722	3.15027	3.15258	3.29226	3.28543	3.22023	3.19973
3.29507	3.2588	3.26853	3.34156	3.31406	3.29341	3.34394	3.32763	3.35152
3.06055	3.01029	3.06635	3.12159	2.99051	3.05983	2.96739	3.11668	3.03206
3.42102	3.36225	3.43201	3.44225	3.46195	3.45142	3.42594	3.42732	3.43854
3.33692	3.35571	3.39178	3.39042	3.34719	3.4345	3.4324	3.35178	3.40883
3.19637	3.11135	3.11346	3.01607	3.05659	3.15686	3.18553	3.16891	3.2997
3.18328	3.23356	3.25016	3.3151	3.51434	3.30314	3.24895	3.29774	3.29134
3.0181	2.97486	3.01271	2.98403	2.96236	3.01811	3.08851	2.98524	3.1319
3.46693	3.35842	3.39703	3.14378	3.21554	3.4468	3.44155	3.37146	3.40318
3.46817	3.47317	3.51153	3.68009	3.67441	3.5458	3.53481	3.62105	3.55217
3.08906	3.0561	3.16318	3.18521	3.18373	3.20316	3.13189	3.18543	3.2025
2.94772	2.89914	2.84212	2.93005	2.99265	2.94066	2.9051	2.99067	3.07194
2.79647	2.71125	2.83741	2.7148	2.76339	2.83416	2.736	2.73945	2.8244
3.27764	3.239	3.30721	3.31347	3.23472	3.31787	3.31171	3.31721	3.2521
3.30637	3.35803	3.42306	3.4325	3.47621	3.4213	3.42153	3.3922	3.37139
3.2876	3.22406	3.25553	3.24399	3.17933	3.29167	3.30963	3.28712	3.27155
3.88338	4.01956	3.79055	3.23467	3.28573	3.33647	3.28019	3.3425	3.21475
3.54936	3.50861	3.56266	3.6298	3.62647	3.61938	3.64322	3.59349	3.59729
3.13727	3.08061	3.1653	3.13461	3.10117	3.12345	3.15405	3.07869	3.23034
3.29708	3.31445	3.33308	3.36189	3.31623	3.37046	3.32818	3.32064	3.26415
3.33177	3.3233	3.33481	3.51651	3.49301	3.34269	3.35962	3.39634	3.4248
3.40953	3.46139	3.49788	3.56152	3.58642	3.53605	3.52833	3.51325	3.54434
3.39029	3.43403	3.47076	3.54959	3.54491	3.53221	3.51419	3.46846	3.46628
3.22784	3.04145	3.16697	3.05603	3.09954	3.2025	3.11373	3.20949	3.14233
3.15003	3.11112	3.24574	3.24074	3.20198	3.22916	3.20043	3.26224	3.21025
3.29448	3.19121	3.18371	3.31062	3.25138	3.31826	3.34925	3.35395	3.33054
3.2179	3.26041	3.25289	3.33234	3.32243	3.324	3.30308	3.3189	3.25535
3.30266	3.29173	3.33894	3.38669	3.34247	3.33907	3.36609	3.32221	3.3522
3.34337	3.34751	3.37836	3.47014	3.45351	3.3568	3.41499	3.33479	3.42965
3.13019	3.17781	3.20352	3.18557	3.27346	3.2375	3.27522	3.21517	3.31523
3.34727	3.38006	3.40524	3.45333	3.47058	3.47157	3.47751	3.41069	3.45934
3.33061	3.30571	3.30713	3.23605	3.30507	3.31836	3.31301	3.35011	3.3034
3.33246	3.27774	3.32491	3.3356	3.37316	3.33949	3.36902	3.42008	3.34774
3.33974	3.35829	3.3582	3.41012	3.39118	3.3859	3.41724	3.40774	3.41075
3.36725	3.28706	3.32002	3.31223	3.27994	3.33062	3.37212	3.33286	3.39801
3.17703	3.12364	3.16363	3.24373	3.23434	3.13511	3.19192	3.19509	3.20851
3.40628	3.41812	3.49481	3.51756	3.49136	3.52024	3.5469	3.48319	3.5571
3.48065	3.5134	3.55872	3.63929	3.61382	3.60411	3.58242	3.56387	3.55357
3.36582	3.32261	3.33669	3.36189	3.39888	3.33912	3.36677	3.4573	3.37699
3.34495	3.35468	3.37003	3.42761	3.43171	3.43671	3.39835	3.4303	3.36092
3.32017	3.32745	3.37404	3.35028	3.4401	3.38014	3.38007	3.38139	3.38454
3.22755	3.19384	3.21578	3.22309	3.20882	3.24541	3.331	3.32577	3.23601
3.2186	3.20731	3.27696	3.30443	3.33379	3.35459	3.31758	3.40361	3.30478
3.4415	3.39693	3.43805	3.37733	3.43098	3.43922	3.44386	3.39044	3.37664
3.34861	3.36161	3.38492	3.47074	3.45611	3.41567	3.44613	3.39023	3.43376
3.40641	3.34407	3.40875	3.21622	3.30762	3.43181	3.44253	3.46614	3.41467
3.04347	2.96672	3.07067	3.03949	3.06566	3.10736	3.12557	3.0149	3.16824
3.23379	3.2223	3.28438	3.32867	3.35583	3.2997	3.35201	3.34771	3.26064
3.12375	2.93729	2.94968	2.87339	2.88702	2.95172	3.0076	3.06634	3.01173
4.36474	4.53382	4.22637	3.38631	3.41159	3.45629	3.4004	3.40311	3.48665
3.26357	3.22754	3.29351	3.32826	3.33228	3.31226	3.35365	3.25689	3.33869
3.07643	3.14154	3.15219	3.37986	3.38927	3.18346	3.19575	3.25808	3.23012
3.15506	3.10885	3.15902	3.17259	3.19992	3.20883	3.20815	3.21246	3.16499
3.50958	3.47562	3.51607	3.57664	3.53149	3.54076	3.55408	3.48781	3.55494
3.3411	3.324	3.30857	3.34822	3.32201	3.35847	3.3393	3.34172	3.37907
3.44371	3.40794	3.45454	3.51208	3.48361	3.51154	3.48253	3.46873	3.47991
3.16368	3.15792	3.16763	3.27725	3.17856	3.15576	3.1445	3.1949	3.17344
3.35708	3.39316	3.43561	3.44389	3.54293	3.47086	3.47791	3.39986	3.42347
3.16414	3.14742	3.16396	3.11212	3.1502	3.11721	3.17639	3.05187	3.15868
3.26465	3.22388	3.2137	3.25466	3.24996	3.27196	3.26882	3.34619	3.24835
3.17858	3.24169	3.24044	3.33465	3.34637	3.2991	3.32721	3.26624	3.34928
3.15389	3.03339	3.10969	3.07038	3.03942	3.12737	3.10894	3.10316	3.09429
3.1757	3.16258	3.06425	3.25006	3.13217	3.16168	3.23674	3.17041	3.24367
3.11082	3.11876	3.1606	3.26359	3.2228	3.20586	3.19964	3.15458	3.1334
3.16641	3.11653	3.19695	3.12286	3.23594	3.15571	3.19681	3.12721	3.15608
3.58717	3.62551	3.65762	3.68964	3.69013	3.70855	3.682	3.67801	3.67096
3.36561	3.36352	3.34692	3.36043	3.34619	3.39886	3.38713	3.39899	3.33205
3.14459	3.16318	3.24016	3.30794	3.36194	3.23826	3.27288	3.20406	3.24485
3.4081	3.31274	3.32437	3.29604	3.33255	3.37836	3.37749	3.28498	3.36419
3.56915	3.51972	3.59574	3.64017	3.63062	3.64256	3.63525	3.61184	3.66415
3.27128	3.24868	3.26554	3.3211	3.31319	3.27533	3.31349	3.2623	3.2968
3.20783	3.12715	3.21658	3.02313	2.92439	3.18456	3.19884	3.14427	3.12444
3.07518	2.99958	3.04221	2.98334	2.99826	3.07686	3.07542	3.12088	3.16502
3.03082	2.93424	2.99987	2.86103	2.83917	2.97415	3.00914	2.8626	3.08804
3.28269	3.28691	3.29853	3.35092	3.35973	3.3939	3.3334	3.33667	3.32048
3.36266	3.2641	3.31799	3.29207	3.26936	3.33514	3.31339	3.38904	3.3279
3.28794	3.29943	3.38458	3.45698	3.4477	3.38757	3.41649	3.37962	3.32907
3.25765	3.18341	3.24128	3.26302	3.28373	3.28745	3.33902	3.2546	3.22726
3.55499	3.51937	3.55379	3.58404	3.55217	3.57573	3.61822	3.57111	3.58697
3.41614	3.37724	3.41525	3.4644	3.44867	3.4519	3.43988	3.47909	3.48143
3.31255	3.29381	3.37232	3.35511	3.35511	3.37758	3.36736	3.37253	3.35133
3.33646	3.29038	3.34184	3.29957	3.32306	3.35634	3.35168	3.30095	3.38807
3.3115	3.24069	3.32951	3.32775	3.28136	3.35164	3.34835	3.28862	3.2909
3.45311	3.42807	3.50735	3.56993	3.5584	3.5277	3.55543	3.53414	3.56273
3.27093	3.21523	3.2921	3.3282	3.24445	3.28331	3.28471	3.28526	3.28263
3.15273	3.14908	3.21835	3.26737	3.24347	3.21037	3.22131	3.20524	3.27193
3.20318	3.19403	3.23573	3.31622	3.31625	3.25841	3.27899	3.20664	3.28304
3.27904	3.12496	3.10689	3.0476	2.99536	3.08828	3.16721	3.22718	3.22939
3.56519	3.59223	3.64287	3.73835	3.7334	3.69336	3.69794	3.61884	3.63329
3.46528	3.43811	3.50501	3.55539	3.58934	3.52523	3.49544	3.52165	3.53841
3.24687	3.14658	3.22809	3.22073	3.24323	3.28801	3.21973	3.30279	3.22276
3.3946	3.18361	3.18552	3.13371	3.09719	3.19075	3.18021	3.39051	3.31575
3.31255	3.3126	3.32298	3.4061	3.33341	3.37926	3.36333	3.26423	3.35987
3.18513	3.10885	3.04266	2.97068	3.05512	3.08526	3.03729	3.07332	3.004
3.2174	3.23339	3.25534	3.36821	3.32234	3.35273	3.37773	3.3972	3.3343
3.31834	3.20822	3.35548	3.31809	3.36337	3.34765	3.35109	3.42289	3.48754
3.19605	3.25017	3.27696	3.36803	3.32885	3.29888	3.29252	3.26678	3.30938
2.76398	2.67009	2.73508	2.60469	2.5792	2.68519	2.70845	2.77177	2.76636
3.25248	3.28082	3.23011	3.373	3.2846	3.31269	3.31365	3.34194	3.44774
3.36194	3.39916	3.43249	3.52088	3.49707	3.40746	3.43744	3.43531	3.4238
3.2508	3.27527	3.29747	3.34679	3.35695	3.34888	3.36966	3.34846	3.31699
3.41601	3.377	3.40002	3.41457	3.37748	3.44425	3.43072	3.37378	3.45231
3.23408	3.13537	3.19258	3.24064	3.19104	3.22833	3.26232	3.18079	3.25077
2.98001	3.00943	2.95095	3.16235	3.11485	3.00078	3.02452	3.10551	3.17411
3.05106	3.03176	3.09094	3.10744	3.11566	3.1254	3.14605	3.20406	3.19876
3.4155	3.27387	3.33879	3.16785	3.25657	3.32669	3.30996	3.37094	3.30303
3.22784	3.19027	3.20271	3.23644	3.17926	3.22489	3.22323	3.29701	3.23173
3.40817	3.29678	3.33556	3.31444	3.33348	3.33663	3.29874	3.36497	3.33962
3.22961	3.16399	3.14315	3.20176	3.20683	3.25403	3.21979	3.28966	3.31847
3.47262	3.40553	3.41656	3.40051	3.34102	3.47609	3.41925	3.50439	3.53841
3.16573	3.17645	3.2602	3.28107	3.31328	3.34918	3.25669	3.25966	3.25291
3.18535	3.23731	3.24952	3.31962	3.30883	3.30681	3.29765	3.28753	3.31254
2.95052	2.82172	2.7501	2.59359	2.69047	2.73717	2.65956	2.82686	2.89317
3.36995	3.29053	3.31461	3.29638	3.36529	3.37406	3.37026	3.35024	3.42013
3.287	3.21237	3.27584	3.31593	3.33571	3.33574	3.33056	3.36944	3.31007
3.14328	3.11361	3.1752	3.23729	3.15417	3.13655	3.15477	3.21775	3.12583
3.36782	3.3749	3.44716	3.55049	3.49169	3.4658	3.46292	3.42991	3.4331
3.20824	3.11135	3.11833	3.08398	3.09734	3.1226	3.1521	3.14443	3.17718
3.1324	3.1008	3.18136	3.20409	3.19591	3.23368	3.19375	3.25589	3.24101
3.85597	4.02102	3.79102	3.41215	3.39337	3.46788	3.45774	3.41844	3.38579
3.29708	3.27898	3.23164	3.31434	3.28789	3.25549	3.27452	3.28666	3.248
3.47077	3.46351	3.50578	3.54849	3.53762	3.52482	3.54383	3.47695	3.55262
3.42089	3.44289	3.53415	3.55644	3.59877	3.53172	3.54286	3.50077	3.50222
3.43092	3.4152	3.46921	3.53072	3.52995	3.51201	3.4747	3.51211	3.50126
3.12087	3.14491	3.1653	3.22082	3.13997	3.1942	3.1829	3.15421	3.11174
3.21274	3.19571	3.28269	3.30835	3.31794	3.29493	3.30359	3.36276	3.24975
3.30406	3.20695	3.28691	3.29161	3.28703	3.30371	3.30417	3.36213	3.3729
3.32695	3.24637	3.30633	3.37535	3.37061	3.31598	3.34957	3.37299	3.31771
3.11797	3.01822	3.03954	3.02333	3.08299	3.15889	3.05327	3.08544	3.08056
3.20587	3.2186	3.26225	3.26275	3.29882	3.29832	3.27496	3.27635	3.29415
3.39326	3.39221	3.43351	3.50808	3.44719	3.46845	3.43924	3.47309	3.41704
3.42652	3.39951	3.47164	3.48508	3.44998	3.4773	3.44884	3.53204	3.51864
3.40563	3.40183	3.45654	3.46299	3.51756	3.49223	3.45923	3.54278	3.51418
3.3554	3.32163	3.27816	3.40033	3.26886	3.34746	3.3361	3.40774	3.37704
3.36853	3.34381	3.34933	3.42557	3.44888	3.36633	3.39235	3.3514	3.37269
3.42039	3.43025	3.49225	3.52868	3.58501	3.51023	3.48904	3.46998	3.53111
3.30906	3.32093	3.36373	3.40072	3.45438	3.37217	3.3953	3.34144	3.32194
3.46631	3.48136	3.51612	3.58166	3.57821	3.56245	3.55474	3.57097	3.54689
3.27429	3.33685	3.37836	3.48316	3.46686	3.38861	3.39356	3.35302	3.3784
3.30431	3.31827	3.35756	3.43193	3.45727	3.39373	3.39783	3.34648	3.28674
2.76739	2.79908	2.75927	2.97644	2.8462	2.80937	2.83292	2.79943	2.91098
3.08811	3.09824	3.10626	3.1658	3.17761	3.12637	3.15982	3.19355	3.17905
3.41531	3.46941	3.49476	3.53738	3.52766	3.5403	3.53521	3.54277	3.55519
3.0832	3.01427	3.10267	3.07121	3.15447	3.0912	3.12828	3.07821	3.00812
3.25322	3.16399	3.16896	3.19964	3.20983	3.20783	3.20311	3.24112	3.26844
3.13056	2.94799	2.9229	2.75968	2.81251	2.87422	2.96304	3.02405	3.12294
3.35172	3.29619	3.36549	3.34223	3.37958	3.44838	3.47501	3.45825	3.48265
3.26384	3.29752	3.27902	3.38331	3.32638	3.37902	3.34793	3.31469	3.2627
3.08865	3.03502	3.0875	3.07896	3.08254	3.08172	3.11976	2.97262	3.11544
3.16482	3.18322	3.22548	3.30756	3.29618	3.23337	3.28088	3.23623	3.23723
3.25378	3.05636	3.1338	2.80963	2.80794	3.17438	3.13604	3.12099	3.13181
3.28338	3.23629	3.21845	3.22827	3.26863	3.24966	3.27609	3.29197	3.38305
3.06257	2.98102	3.08469	2.99784	3.02909	3.10203	3.16031	3.16458	3.15891
3.32373	3.34803	3.38451	3.38074	3.42057	3.3623	3.36864	3.38483	3.38878
3.26834	3.2258	3.27446	3.33529	3.25274	3.30161	3.28983	3.35212	3.33507
2.98879	2.97795	2.96951	2.98927	3.01214	3.04288	2.96589	3.02275	2.96353
3.16641	3.14888	3.1634	3.1795	3.19532	3.15612	3.21953	3.12818	3.20485
3.29934	3.24686	3.3124	3.22742	3.27726	3.26853	3.30532	3.31025	3.35802
3.38928	3.33483	3.42466	3.38109	3.41352	3.46277	3.48299	3.41472	3.38729
3.40959	3.41351	3.44919	3.48136	3.50728	3.46353	3.46313	3.48037	3.44795
3.24404	3.0561	3.08254	3.04832	3.06022	3.1045	3.06873	3.2451	3.12175
2.99083	3.0025	2.98174	2.99822	2.92049	2.98491	2.98429	2.97627	2.87747
3.23832	3.22318	3.31509	3.33552	3.35385	3.28093	3.28707	3.27299	3.28192
3.31473	3.17703	3.20606	3.16051	3.14065	3.20098	3.23358	3.24256	3.29936
3.34171	3.33456	3.40862	3.44031	3.4362	3.43334	3.44938	3.456	3.45632
3.33684	3.38358	3.29763	3.445	3.39236	3.38562	3.40586	3.42257	3.47837
3.2793	3.27728	3.37562	3.45588	3.43682	3.38753	3.32021	3.39276	3.40708
3.3212	3.21002	3.27816	3.33066	3.24647	3.31059	3.34831	3.29135	3.35137
3.51969	3.55341	3.59042	3.62886	3.63653	3.6304	3.63507	3.62906	3.62735
3.15156	3.06703	3.16452	3.13609	3.20066	3.14547	3.13645	3.17668	3.19125
3.3954	3.42719	3.46594	3.5959	3.64119	3.48223	3.48711	3.53435	3.53513
3.48431	3.39458	3.44447	3.39175	3.44158	3.45262	3.40375	3.46569	3.41689
2.55739	2.53885	2.62478	2.5106	2.4392	2.71403	2.75132	2.68693	2.80112
2.94035	2.90573	2.93404	3.03911	2.98876	2.97292	2.91747	2.9302	2.82866
3.11082	3.14112	3.11559	3.16697	3.16226	3.21384	3.18869	3.15651	3.22177
3.41082	3.44352	3.49757	3.55913	3.53512	3.48871	3.52743	3.4634	3.46446
3.38717	3.28631	3.28056	3.32049	3.26276	3.32348	3.34847	3.39824	3.33513
3.31441	3.2854	3.30107	3.35079	3.34061	3.36898	3.30117	3.38336	3.33639
3.39097	3.39505	3.49068	3.47311	3.49029	3.43374	3.46661	3.50903	3.46972
3.33928	3.23714	3.31666	3.26275	3.33636	3.31364	3.31242	3.29211	3.28973
3.40933	3.42113	3.44971	3.53575	3.48185	3.49496	3.4449	3.50454	3.45372
3.35415	3.28434	3.36133	3.28251	3.38073	3.30958	3.34788	3.30469	3.34376
3.42602	3.45691	3.48083	3.49019	3.45256	3.55439	3.50763	3.426	3.4417
3.22091	3.21434	3.24777	3.26105	3.24383	3.29727	3.29256	3.36015	3.23666
3.08689	3.01285	3.04383	3.13006	3.07705	3.11181	3.16132	3.10626	3.10548
3.4244	3.3479	3.37059	3.30048	3.32217	3.43552	3.42333	3.48012	3.49199
3.41275	3.43425	3.36098	3.34871	3.24471	3.22015	3.23872	3.17833	3.30505
3.11287	3.12976	3.19581	3.25488	3.20707	3.20164	3.20548	3.10418	3.17277
3.26986	3.30542	3.32328	3.36512	3.32889	3.33801	3.3086	3.35517	3.39284
3.18415	3.11158	3.17006	3.22576	3.20373	3.153	3.18858	3.10161	3.1549
3.3457	3.31939	3.30673	3.39108	3.38084	3.32583	3.3391	3.36775	3.40944
2.88323	2.81862	2.89499	2.86463	2.88227	2.92616	2.91372	2.93874	2.9997
3.44515	3.46542	3.52545	3.63931	3.65781	3.58175	3.57412	3.51934	3.529
3.11275	3.10771	3.1421	3.22179	3.21761	3.25187	3.17015	3.20994	3.10827
3.45812	3.41475	3.48506	3.46598	3.53548	3.49609	3.47643	3.40783	3.51811
3.44693	3.33034	3.35195	3.47958	3.49528	3.40781	3.45154	3.51709	3.50328
3.44035	3.39481	3.4758	3.50539	3.53307	3.51542	3.53059	3.51862	3.57271
3.2068	3.18932	3.23097	3.22728	3.27325	3.26177	3.29609	3.26786	3.26606
3.07879	3.14302	3.19963	3.26889	3.23241	3.1968	3.18446	3.21778	3.1602
3.063	2.93898	3.01398	3.021	2.95682	3.03283	3.03287	3.11049	3.08036
3.55141	3.5683	3.62851	3.65804	3.69833	3.6101	3.6237	3.62183	3.59367
3.05794	2.86735	2.84024	2.72469	2.73319	2.85951	2.81185	3.04894	3.00739
2.67794	2.51893	2.6034	2.64227	2.60394	2.6103	2.56635	2.83197	2.64026
3.01088	2.93013	3.01065	2.95137	2.99209	3.00753	3.0184	3.02575	2.97754
3.36611	3.31841	3.35913	3.3919	3.39036	3.39302	3.39635	3.45617	3.35622
3.35246	3.22475	3.31995	3.21078	3.19475	3.32759	3.3031	3.36122	3.34426
2.98622	2.93594	3.0073	2.88646	2.92962	3.03224	3.00872	2.98989	3.04402
3.09	3.07226	3.06579	3.04556	3.11396	3.09719	3.0271	3.14184	3.08678
3.32781	3.23782	3.31303	3.33868	3.30357	3.32958	3.34984	3.35154	3.33782
3.31061	3.35636	3.3748	3.42315	3.43838	3.41958	3.42361	3.38521	3.34186
3.3451	3.39962	3.45345	3.43021	3.50065	3.45429	3.46172	3.35161	3.41483
3.17415	3.12758	3.19943	3.16873	3.06462	3.21532	3.17984	3.19821	3.14444
3.2508	3.20072	3.19747	3.20255	3.14006	3.2334	3.15992	3.16023	3.26757
3.24978	3.23561	3.28717	3.34407	3.30146	3.3397	3.29969	3.3421	3.30899
3.28338	3.18989	3.22296	3.14684	3.119	3.19451	3.18574	3.19697	3.10022
3.35781	3.31402	3.36012	3.40001	3.41291	3.39737	3.4182	3.38725	3.31304
3.39198	3.29796	3.38216	3.38808	3.42003	3.39211	3.44009	3.40145	3.46106
3.35984	3.2799	3.31414	3.34791	3.40322	3.39666	3.3468	3.40732	3.34785
3.35948	3.37527	3.37617	3.49532	3.43937	3.44475	3.4448	3.44794	3.45836
3.42164	3.38864	3.45368	3.40868	3.44342	3.50577	3.51939	3.40379	3.43716
3.50327	3.44615	3.47081	3.52684	3.50132	3.51905	3.55234	3.55647	3.57242
3.46987	3.48416	3.47125	3.56791	3.52655	3.56202	3.54421	3.59114	3.60715
3.4994	3.57552	3.54413	3.43632	3.41718	3.44032	3.44646	3.41609	3.38273
3.39164	3.41329	3.42165	3.48305	3.48259	3.50627	3.49278	3.53534	3.4141
3.52293	3.57412	3.59903	3.72982	3.67552	3.61952	3.64621	3.61555	3.65107
3.32897	3.28722	3.27644	3.31052	3.27184	3.33594	3.36753	3.35871	3.34097
3.49798	3.50524	3.46287	3.531	3.54024	3.51754	3.51925	3.4897	3.5603
3.27737	3.25703	3.27263	3.16078	3.22299	3.25715	3.28349	3.21715	3.26971
3.38758	3.39787	3.43507	3.55404	3.49244	3.5282	3.47566	3.50489	3.51944
3.01985	2.93116	3.06397	3.01735	3.03152	3.05959	2.9912	3.01954	3.07731
3.124	3.20183	3.21529	3.30827	3.24797	3.26972	3.20275	3.16552	3.10232
3.49416	3.48703	3.53066	3.5539	3.55544	3.57604	3.54754	3.56802	3.54327
3.39043	3.43144	3.44272	3.52621	3.48801	3.44443	3.4659	3.4007	3.44666
3.45892	3.4451	3.52506	3.58731	3.56576	3.55622	3.59418	3.57371	3.53184
3.21305	3.2452	3.26136	3.31266	3.30047	3.31557	3.27382	3.30764	3.18469
3.13338	3.02848	3.09932	3.1648	3.20673	3.08262	3.10483	3.2267	3.15903
3.2779	3.16177	3.2094	3.22231	3.18202	3.21431	3.24873	3.23543	3.33336
3.51005	3.51465	3.54268	3.59739	3.64012	3.57559	3.57929	3.63097	3.56679
3.21081	3.09754	3.15058	3.20378	3.12145	3.12553	3.21388	3.14021	3.17546
3.17504	3.07817	3.10048	3.01455	2.99221	3.11363	3.20074	3.12712	3.21817
3.24328	3.23816	3.26474	3.31939	3.21243	3.27125	3.23152	3.24162	3.27682
2.95219	2.85116	2.89994	2.78483	2.92894	2.89993	2.94426	2.86943	2.68271
3.33776	3.2472	3.26083	3.2354	3.22105	3.23288	3.2636	3.27287	3.22467
3.20099	3.14867	3.14444	3.12641	3.19244	3.18984	3.21531	3.31369	3.19581
3.17769	3.28978	3.24249	3.41547	3.31298	3.34929	3.29772	3.2636	3.23352
3.4551	3.43035	3.47743	3.36824	3.41041	3.47164	3.47604	3.45358	3.43558
3.43891	3.32607	3.37045	3.29263	3.27339	3.3907	3.422	3.45063	3.46729
3.37066	3.36943	3.40306	3.38234	3.39072	3.39036	3.3763	3.40349	3.34613
3.02724	2.96735	3.04954	2.9763	3.03343	3.03981	3.03438	3.18633	3.07124
3.12312	3.18361	3.18329	3.30027	3.22438	3.21931	3.27052	3.23867	3.2777
3.46585	3.42079	3.49288	3.49769	3.49097	3.50324	3.4994	3.44167	3.48344
3.27253	3.18226	3.27133	3.11328	3.15354	3.19436	3.25389	3.26941	3.12515
3.18022	3.10588	3.14374	3.22941	3.22217	3.16284	3.18351	3.26643	3.23822
3.29448	3.29693	3.3717	3.42555	3.46266	3.38675	3.41849	3.34438	3.403
3.43715	3.44405	3.48416	3.5262	3.54415	3.50994	3.52804	3.50598	3.5252
3.17192	3.04674	3.09854	3.10177	3.13517	3.08871	3.04167	3.08443	3.07911
3.23746	3.13708	3.22616	3.22912	3.13263	3.21867	3.19101	3.17386	3.24706
3.1276	3.01427	3.08173	3.05879	3.09824	3.0975	3.165	3.23827	3.2363
3.32104	3.30513	3.28022	3.34923	3.34483	3.37118	3.40606	3.42981	3.37587
3.40288	3.42785	3.50704	3.49599	3.53132	3.54728	3.54181	3.53672	3.47916
3.29599	3.28782	3.268	3.34577	3.36754	3.33037	3.3677	3.33637	3.36293
3.46386	3.40954	3.44965	3.47107	3.43329	3.47953	3.49536	3.52615	3.55907
3.25341	3.21469	3.23639	3.34622	3.23293	3.27401	3.27208	3.21053	3.26456
3.11441	2.99634	3.00794	3.0694	3.05669	3.03559	3.09989	3.03351	3.15298
3.48686	3.50276	3.53057	3.61324	3.61294	3.54307	3.6025	3.49868	3.57048
3.08485	2.93898	3.03731	2.9674	3.03263	3.07441	2.97479	3.09955	3.04177
2.88105	2.92841	2.93668	3.00176	2.93385	3.02916	3.01969	2.97635	3.04529
3.24205	3.16499	3.22335	3.24066	3.23808	3.23687	3.21594	3.33972	3.30098
3.4019	3.37093	3.44166	3.41522	3.42301	3.4948	3.4675	3.55395	3.49749
3.49734	3.49916	3.53633	3.59015	3.58653	3.57842	3.56111	3.53282	3.58407
3.48491	3.49543	3.53444	3.5729	3.54943	3.53902	3.56334	3.54662	3.5844
3.25525	3.2368	3.33632	3.37099	3.40843	3.37513	3.37349	3.35615	3.39366
2.64837	2.63829	2.60904	2.7219	2.72987	2.65639	2.76319	2.6486	2.55127
2.40524	2.17898	2.17171	2.21302	2.00005	2.25857	2.30853	2.16042	2.28888
3.36511	3.33591	3.37761	3.4373	3.41605	3.44163	3.45816	3.4693	3.50021
3.40576	3.3866	3.43483	3.4429	3.44393	3.43334	3.44666	3.44044	3.43043
3.37425	3.25589	3.24933	3.09633	3.08427	3.31281	3.33431	3.24287	3.25485
3.46483	3.44045	3.48983	3.55792	3.57307	3.54342	3.5322	3.56002	3.50613
3.28338	3.22528	3.25435	3.29841	3.31805	3.30664	3.31522	3.25231	3.30885
3.33076	3.35338	3.3804	3.44974	3.39671	3.4453	3.41302	3.46245	3.45098
3.43569	3.39292	3.40627	3.43387	3.45868	3.4681	3.45808	3.44628	3.49678
3.05983	2.96861	2.9449	3.02989	2.90275	3.00932	3.04315	3.09778	3.04537
3.28554	3.25929	3.29935	3.33665	3.36918	3.31826	3.31825	3.26406	3.21122
3.37941	3.45865	3.45694	3.53326	3.56424	3.50447	3.52144	3.50402	3.48599
3.1561	3.14888	3.06914	3.15329	3.14104	3.21933	3.13408	3.2482	3.15067
3.45083	3.37292	3.42128	3.4695	3.43327	3.49643	3.46897	3.43222	3.4585
3.49326	3.4412	3.52666	3.62055	3.58966	3.55744	3.54102	3.53793	3.5248
3.03969	2.95388	3.05402	2.99178	3.04788	3.03724	3.11005	3.00849	3.07092
3.32167	3.21147	3.2099	3.32757	3.23996	3.3023	3.27103	3.33839	3.28546
3.1767	3.05014	3.17171	3.09247	3.07037	3.14449	3.12352	3.12618	3.24482
2.91364	2.90245	2.95729	2.92662	3.01346	2.88886	2.92154	2.97974	2.92554
2.92897	2.98193	2.95837	3.11431	3.12236	2.99905	3.09301	3.00164	2.97285
2.8691	2.82084	2.92581	2.95172	2.9766	2.94167	2.96296	2.85588	2.87741
3.14991	3.03149	3.02318	2.95859	2.94093	3.05052	3.06096	3.05925	3.11598
3.07434	3.08975	3.12802	3.17646	3.23088	3.12692	3.18606	3.1128	3.10434
3.28113	3.18514	3.27098	3.30623	3.29047	3.27176	3.29467	3.29209	3.37888
3.53811	3.56385	3.59739	3.65348	3.70067	3.62298	3.61659	3.66189	3.65963
3.31537	3.27573	3.31784	3.33017	3.3786	3.34389	3.37069	3.35555	3.32028
3.20794	3.14679	3.2119	3.23098	3.28853	3.22412	3.18451	3.23327	3.17252
2.59903	2.51981	2.48623	2.64251	2.51918	2.49336	2.54144	2.56876	2.54881
3.16482	2.94334	2.91087	2.79054	2.75014	2.94551	2.94402	3.12033	3.11798
3.40275	3.37155	3.37452	3.33983	3.30705	3.40303	3.37375	3.44615	3.39638
2.50097	2.29855	2.3572	1.92819	2.17756	2.43833	2.27363	2.60361	2.45939
2.52144	2.41419	2.49932	2.54916	2.38129	2.47184	2.42727	2.50748	2.5123
3.40374	3.35351	3.44564	3.41993	3.4669	3.43604	3.43924	3.43952	3.39328
3.24461	3.23697	3.22032	3.31646	3.31853	3.29978	3.28698	3.31543	3.24753
3.29926	3.27651	3.24997	3.25045	3.30332	3.33221	3.33455	3.33222	3.35102
3.29708	3.22909	3.26501	3.23617	3.24491	3.30289	3.30361	3.34133	3.25959
3.28381	3.32358	3.32359	3.47654	3.45685	3.38705	3.39754	3.3534	3.33845
3.26456	3.24437	3.28167	3.25835	3.27298	3.34121	3.26337	3.33684	3.32073
3.32104	3.32621	3.38793	3.38043	3.46193	3.33203	3.42232	3.3925	3.41068
3.17159	3.14971	3.19819	3.13024	3.24429	3.22439	3.20531	3.26096	3.15472
3.14304	3.12517	3.12093	3.20356	3.11327	3.13806	3.14112	3.09147	3.14637
3.1991	3.17859	3.23183	3.18813	3.24836	3.26499	3.26683	3.27536	3.33709
3.29321	3.1859	3.2137	3.0845	3.08315	3.22197	3.22545	3.21675	3.14581
3.07448	3.02766	3.03325	3.05194	3.04176	3.07538	3.14117	3.08143	3.12552
3.31061	3.2734	3.35649	3.29389	3.346	3.36759	3.35464	3.39844	3.32895
3.1646	2.97764	2.94453	2.95986	2.89038	3.015	3.04957	3.03754	3.08307
3.05121	3.0959	3.08869	2.97829	3.07945	3.05145	2.9813	3.04884	2.9717
3.21173	3.19366	3.25135	3.29375	3.27467	3.31884	3.27511	3.25302	3.24555
3.53594	3.4526	3.55773	3.50778	3.53739	3.60584	3.56684	3.60384	3.5571
3.3515	3.36806	3.39716	3.39739	3.3889	3.39651	3.39729	3.44327	3.28758
3.16788	2.99634	2.96951	2.92245	2.96812	3.01432	3.04299	3.01726	3.12103
3.39319	3.33726	3.37107	3.42603	3.43026	3.41268	3.45426	3.51554	3.52012
3.1498	3.06501	3.10791	3.1042	3.01522	3.15312	3.16369	3.1605	3.10681
3.35992	3.3639	3.43441	3.47993	3.52529	3.41352	3.48085	3.46978	3.49122
3.12137	3.05739	3.10485	3.18255	3.13013	3.104	3.13793	3.17596	3.08661
3.03742	3.05223	3.08962	3.05922	3.0178	3.11195	3.07978	3.08263	3.07828
3.30175	3.33954	3.33511	3.3953	3.36411	3.38835	3.31792	3.31993	3.36318
3.48409	3.54146	3.56599	3.64855	3.64398	3.6001	3.63189	3.59104	3.61162
2.77859	2.73344	2.78939	2.87325	2.91183	2.83811	2.87946	2.83718	2.94346
3.2174	3.20695	3.26412	3.29223	3.30814	3.2805	3.23366	3.32017	3.23927
3.21639	3.21594	3.24832	3.19687	3.27502	3.24523	3.27259	3.26635	3.34449
3.287	3.29693	3.29599	3.34059	3.27387	3.336	3.26546	3.33467	3.30529
3.06615	2.95486	2.96601	2.98898	2.90401	3.01855	2.93758	3.24588	3.14646
3.42064	3.40897	3.41274	3.37696	3.35243	3.3881	3.33119	3.40661	3.3216
3.13203	3.07052	3.13248	3.0392	3.10731	3.19326	3.2026	3.26678	3.21325
3.32017	3.33523	3.37066	3.43602	3.43062	3.37232	3.40749	3.39043	3.33134
3.36696	3.29262	3.33202	3.35353	3.33428	3.41761	3.42329	3.41963	3.47304
2.87755	2.84114	2.97662	2.92103	3.00682	2.91851	2.95385	2.97917	3.01354
3.24148	3.17567	3.16962	3.09999	3.07881	3.20113	3.21773	3.19149	3.22841
3.19297	3.17056	3.31033	3.35369	3.34111	3.34605	3.33432	3.31991	3.32133
3.27947	3.34075	3.37066	3.42395	3.44172	3.42258	3.4014	3.35593	3.36642
3.26348	3.31232	3.32729	3.43292	3.44081	3.39043	3.37191	3.39468	3.38603
3.35253	3.2447	3.31089	3.23231	3.29688	3.3413	3.34785	3.45124	3.40817
3.32741	3.32538	3.371	3.38184	3.435	3.34766	3.37904	3.39786	3.39917
3.31045	3.35906	3.44983	3.46614	3.47736	3.48659	3.47451	3.44819	3.42093
3.28897	3.23339	3.29508	3.3175	3.24972	3.3235	3.28011	3.2656	3.27447
3.15003	3.05662	3.092	3.08199	3.0921	3.09208	3.06013	3.16994	3.13157
3.28468	3.31402	3.29853	3.39741	3.35891	3.31524	3.37334	3.38574	3.40304
3.33943	3.3639	3.45631	3.49379	3.53948	3.46489	3.44249	3.49603	3.40609
3.13956	3.04118	3.05113	2.82577	2.9366	3.13819	3.11605	3.15552	3.0473
3.18977	3.22266	3.30237	3.30075	3.34978	3.28232	3.25948	3.3173	3.28773
3.27623	3.25686	3.33556	3.35384	3.35296	3.30972	3.30565	3.31974	3.25212
3.29482	3.2447	3.30098	3.33353	3.33882	3.29268	3.29147	3.35609	3.36063
3.16323	3.08279	3.09841	3.03917	2.98987	3.13467	3.07371	3.1674	3.1865
3.16494	3.08448	3.0221	3.13296	3.01191	3.04386	3.10192	2.93896	3.06855
3.35635	3.29098	3.32514	3.43688	3.38924	3.41909	3.44874	3.39104	3.44449
3.31028	3.33941	3.43585	3.5029	3.49831	3.42763	3.43366	3.44749	3.37514
2.92087	2.9211	3.05431	2.97774	3.02468	3.02377	2.99236	2.97274	3.00416
3.01378	2.96672	3.03356	3.02647	3.08357	3.05248	3.04594	2.97885	3.04207
3.10759	3.00279	3.10229	3.11188	3.12083	3.07254	3.12397	3.14101	3.20797
3.15354	3.12867	3.18838	3.18416	3.13508	3.21765	3.2467	3.1001	3.23153
3.22764	3.23646	3.29516	3.38988	3.37872	3.3662	3.31058	3.24545	3.27693
3.30825	3.23816	3.26527	3.22908	3.25986	3.27895	3.27819	3.30896	3.36806
3.32944	3.28601	3.32491	3.29946	3.30538	3.31998	3.30451	3.27375	3.30433
3.144	3.14386	3.22286	3.24211	3.25747	3.23657	3.24468	3.20476	3.15376
3.16129	3.00016	2.90361	2.8425	2.7743	3.0119	2.96005	3.07004	3.15629
3.06343	2.9883	3.08038	2.96932	2.98696	2.98455	3.00802	2.90143	2.91679
3.10577	3.15445	3.18902	3.27932	3.23745	3.24131	3.21421	3.17782	3.16711
3.19858	3.05119	3.15093	3.06604	3.24347	3.16364	3.11662	3.13269	3.13212
3.05444	2.96418	2.98714	3.00861	3.06713	3.08433	3.0573	2.99584	3.09628
3.35224	3.32009	3.38012	3.52363	3.51537	3.39287	3.35315	3.42395	3.45685
3.21477	3.25312	3.30625	3.33799	3.27962	3.3176	3.31518	3.28099	3.32061
2.85934	2.81773	2.80726	2.9747	2.94288	2.91523	2.92582	2.90003	2.92361
3.34103	3.29143	3.33474	3.31935	3.31627	3.41748	3.36491	3.36203	3.30357
3.19393	3.13878	3.2279	3.22004	3.22105	3.22302	3.1775	3.26398	3.13867
2.89184	2.90208	3.00746	2.8972	2.93991	2.93216	2.9066	2.92152	2.99879
3.43368	3.42423	3.54806	3.60217	3.6049	3.60091	3.56851	3.49601	3.54161
3.25865	3.20458	3.32298	3.2835	3.33123	3.32538	3.36744	3.29392	3.36019
3.12921	3.20017	3.21796	3.26447	3.28236	3.24584	3.30856	3.2338	3.30793
2.72261	2.71859	2.77922	2.9201	2.76212	2.83539	2.8765	2.81869	2.84955
2.71436	2.74885	2.87155	2.84028	3.02147	2.82447	2.86593	2.89892	2.85624
3.44294	3.3639	3.41462	3.45558	3.43854	3.4698	3.47486	3.46693	3.43278
2.65393	2.68546	2.82394	2.77863	2.78861	2.72171	2.79668	2.68733	2.74735
3.18022	3.13494	3.24398	3.18386	3.24621	3.16422	3.17156	3.17662	3.21942
2.6114	2.57458	2.6381	2.59563	2.59259	2.62521	2.63901	2.84299	2.54505
3.14089	3.06325	3.13236	3.12978	3.21352	3.12719	3.12904	3.13857	3.16143
3.51449	3.53502	3.54301	3.62169	3.64556	3.59783	3.62163	3.5629	3.56649
3.26519	3.28266	3.28767	3.29668	3.32894	3.2983	3.32353	3.29992	3.366
3.14328	3.05918	3.05603	3.02585	3.00671	3.10676	3.1098	3.12417	3.26336
3.10953	3.11384	3.18552	3.21368	3.29688	3.1748	3.19755	3.07936	3.14254
3.1324	3.12911	3.17444	3.34902	3.33873	3.22456	3.23372	3.2512	3.26469
3.15991	3.1172	3.22169	3.16828	3.22438	3.17516	3.21704	3.21017	3.29974
3.11249	2.94234	2.90645	2.92141	2.91665	3.08584	3.03045	3.13178	3.08749
3.217	3.13063	3.2212	3.23003	3.26784	3.23984	3.20674	3.21335	3.18661
3.22131	3.20567	3.18489	3.27287	3.25702	3.23909	3.25738	3.22831	3.1751
2.78491	2.82568	2.85024	2.99966	2.79482	2.87717	2.8764	2.84758	2.99925
2.89034	2.80093	2.84469	2.96021	2.88793	2.85182	2.83904	3.00335	2.98106
3.38955	3.40021	3.38959	3.48569	3.42076	3.41645	3.39381	3.39637	3.40213
2.91385	2.93594	2.96122	2.93889	2.97775	2.95478	2.98167	2.8546	2.88021
2.81567	2.55789	2.63471	2.48979	2.44103	2.62035	2.61347	2.69666	2.55255
3.20266	3.05559	3.1515	3.09659	3.13608	3.18242	3.19516	3.19225	3.27233
3.05649	3.05636	3.10177	3.21327	3.1743	3.10936	3.16795	3.16547	3.09705
3.2038	3.17936	3.25353	3.23937	3.39184	3.28738	3.29058	3.24703	3.34561
2.65209	2.57224	2.6936	2.6753	2.61876	2.62977	2.61017	2.59416	2.46283
3.26429	3.24686	3.29152	3.34675	3.33179	3.35452	3.34529	3.29736	3.32971
3.17348	3.11339	3.17596	3.14534	3.20373	3.17375	3.25436	3.14333	3.2639
2.54997	2.56433	2.44324	2.75355	2.5884	2.67223	2.62927	2.49012	2.55555
3.18826	3.22754	3.26624	3.29786	3.36933	3.26625	3.25746	3.22983	3.21787
3.21224	3.23595	3.2843	3.31561	3.34642	3.32828	3.31202	3.31682	3.31665
3.05605	3.07127	3.08496	3.20503	3.15669	3.13338	3.05602	3.09233	3.10778
2.54431	2.3446	2.40843	2.42708	2.48359	2.43717	2.3812	2.46343	2.43482
2.98399	3.00221	3.00328	3.0375	2.9911	2.99527	3.06118	3.05892	3.05777
2.2735	2.31869	2.16508	2.22653	2.19425	2.16001	2.30818	2.14259	2.21165
2.94263	2.89951	2.95585	2.91951	2.89317	2.96549	2.99789	2.91046	2.99441
2.74168	2.73128	2.68729	2.81588	2.71442	2.75951	2.71178	2.74458	2.74609
2.46266	2.53969	2.43074	2.55074	2.45076	2.59681	2.48677	2.50533	2.57085
2.45047	2.36021	2.312	2.46936	2.22905	2.49494	2.54104	2.47255	2.57218
1.7999	2.13193	1.96846	2.1246	2.04464	2.02969	2.04862	1.98631	2.0167

## Sheet: ExtData Fig6b
Ext Data Figure 6b
Left plot										Right plot
Mouse ID:	8458	8465	8466	8468	8454	8472	8474	8475		Mouse ID:	KP	UKP
Mean intensity	0.0992933	0.0925329	0.126298	0.0822562	0.105103	0.0643484	0.0292328	0.109634		Mean intensity	0.0992933	0.105103
	0.128467	0.107342	0.134253	0.105847	0.0897033	0.0650679	0.0652811	0.0858317			0.128467	0.0897033
	0.143555	0.119425	0.141259	0.145251	0.120598	0.0801172	0.0743509	0.072567			0.143555	0.120598
	0.151672	0.0978485	0.166464	0.205446	0.0340813	0.0591684	0.178819				0.151672	0.0340813
			0.128187	0.138787	0.0698858	0.070241	0.202391				0.0925329	0.0698858
							0.0744997				0.107342	0.0643484
											0.119425	0.0650679
											0.0978485	0.0801172
											0.126298	0.0591684
											0.134253	0.070241
											0.141259	0.0292328
											0.166464	0.0652811
											0.128187	0.0743509
											0.0822562	0.178819
											0.105847	0.202391
											0.145251	0.0744997
											0.205446	0.109634
											0.138787	0.0858317
												0.072567

## Sheet: ExtData Fig6f
Ext Data Figure 6f
UHRF1+	KP	UKP	No virus		EdU+	KP	UKP	No virus
	77.8	42.1	53.6			17.1	50.8	17.5
	57	84.3	80.7			36	14.5	7.2
	71.9	43.2	41.7			20.8	46.7	37.7
	62.2	28.2	10.4			29.4	58.4	83.6
	55.1	53.8	83.9			39.3	39.6	6.5
	55	65.4				41.3	25.1
	54.1	30.6				41	61.9
	64	25.1				26.9	48.7
	63.8	72.4				31.1	22.2
	47.1	47.4				44.8	39.1
	75.6	56.1				20.7	34.7
	64.7	78.4				29.1	16.4
	77.3	54.6				19.3	39.6
	75	55.6				20.9	35.6
	76	34				17.7	57.8

[truncated: 1 more sheets: ExtData Fig6g]
