# Supplementary material for: UHRF1 is a mediator of KRAS driven oncogenesis in lung adenocarcinoma
Source: Nat Commun. 2023 Jul 5;14:3966. doi: 10.1038/s41467-023-39591-2 (PMC10322837; doi:10.1038/s41467-023-39591-2)
Supplement: Supplementary file 6 — Source Data [file 41467_2023_39591_MOESM6_ESM.zip › Kostyrko_et_al_Source_Data_Westerns.xlsx]

## Sheet: Fig 2
Figure 2a
ChemiDoc images
Uhrf1 (sc373750) 1:100																	GAPDH (ab9485) 1:5000
	High exposure
	Low exposure

## Sheet: Fig 6
Figure 6h
ChemiDoc images
Uhrf1 (sc373750) 1:100
Actin (A5316) 1:5000
Lanes:
1. protein ladder
2. A549 + siRNA Neg
3. A549 + siRNA UHRF1
4. protein ladder
5. UKP + 1ul empty Adenovirus
6. UKP + 1ul Cre Adenovirus
7-11. (unrelated samples)
12. protein ladder
